# Supplementary material for: The let-7b-5p, miR-326, and miR-125a-3p are associated with left ventricular systolic dysfunction in post-myocardial infarction
Source: Front Cardiovasc Med. 2023 May 12;10:1151855. doi: 10.3389/fcvm.2023.1151855 (PMC10218134; doi:10.3389/fcvm.2023.1151855)
Supplement: Supplementary file 2 [file Table1.xlsx]

## Sheet: Table Si
Table Si. List of all statistical and bioinformatics tools used in the study
R packages and bioinformatic tools	Link	Original publication
factoextra R package for PCA analysis ver. 1.0.7	https://CRAN.R-project.org/package=factoextra	Kassambara A, Mundt F. Factoextra: Extract and Visualize the Results of Multivariate Data Analyses. Published online 2020.
Kaiser Criterion	---	Kaiser HF. The Application of Electronic Computers to Factor Analysis. Educ Psychol Meas. 1960;20(1):141-151. doi:10.1177/001316446002000116
R package ggplot2	https://ggplot2.tidyverse.org	Wickham H. ggplot2: Elegant Graphics for Data Analysis. Published online 2016.
mirDIP ver. 5.2	https://ophid.utoronto.ca/mirDIP	Hauschild A christin, Pastrello C, Ekaputeri GKA, et al. MirDIP 5.2: tissue context annotation and novel microRNA curation. Nucleic Acids Res. Published online December 1, 2022:1-9. doi:10.1093/nar/gkac1070
miRTarBase ver.9.0	https://mirtarbase.cuhk.edu.cn/	Huang HY, Lin YCD, Li J, et al. miRTarBase 2020: updates to the experimentally validated microRNA-target interaction database. Nucleic Acids Res. 2020;48(D1):D148-D154. doi:10.1093/NAR/GKZ896
DIANA TOOLS-Tarbase ver.8	https://dianalab.e-ce.uth.gr/	Karagkouni D, Paraskevopoulou MD, Chatzopoulos S, et al. DIANA-TarBase v8: A decade-long collection of experimentally supported miRNA-gene interactions. Nucleic Acids Res. 2018;46(D1):D239-D245. doi:10.1093/nar/gkx1141
IID ver. 2021-05	http://ophid.utoronto.ca/iid	Kotlyar M, Pastrello C, Ahmed Z, Chee J, Varyova Z, Jurisica I. IID 2021: towards context-specific protein interaction analyses by increased coverage, enhanced annotation and enrichment analysis. Nucleic Acids Res. 2022;50(D1):D640-D647. doi:10.1093/nar/gkab1034
NAViGaTOR ver 3.0.16	---	Brown KR, Otasek D, Ali M, et al. NAViGaTOR: Network Analysis, Visualization and Graphing Toronto. Bioinformatics. 2009;25(24):3327-3329. doi:10.1093/bioinformatics/btp595
EnrichR	http://amp.pharm.mssm.edu/Enrichr/	Kuleshov M V., Jones MR, Rouillard AD, et al. Enrichr: a comprehensive gene set enrichment analysis web server 2016 update. Nucleic Acids Res. 2016;44(W1):W90-W97. doi:10.1093/nar/gkw377 Chen EY, Tan CM, Kou Y, et al. Enrichr: interactive and collaborative HTML5 gene list enrichment analysis tool. BMC Bioinformatics. 2013;14(1):128. doi:10.1186/1471-2105-14-128
DAVID ver.2021	https://david.ncifcrf.gov/	Sherman BT, Hao M, Qiu J, et al. DAVID: a web server for functional enrichment analysis and functional annotation of gene lists (2021 update). Nucleic Acids Res. Published online July 5, 2022. doi:10.1093/nar/gkac194 Huang DW, Sherman BT, Lempicki RA. Systematic and integrative analysis of large gene lists using DAVID bioinformatics resources. Nat Protoc. 2009;4(1):44-57. doi:10.1038/nprot.2008.2…
Morpheus	https://software.broadinstitute.org/morpheus/	Starruß J, De Back W, Brusch L, Deutsch A. Morpheus: A user-friendly modeling environment for multiscale and multicellular systems biology. Bioinformatics. 2014;30(9):1331-1332. doi:10.1093/bioinformatics/btt772
Circos plot ver. 0.63-10	http://circos.ca/	Krzywinski M, Schein J, Birol I, et al. Circos: An information aesthetic for comparative genomics. Genome Res. 2009;19(9):1639-1645. doi:10.1101/gr.092759.109

## Sheet: Table S1
Table S1. List of all 61 miRNAs analyzed in post-MI patients
microRNA	Studies in cardiovascular disease	non-LVSd								LVSd							Fold change	p-value
		Valid N	Missing	Mean	Standard Deviation	Median	Quartile 1	Quartile 3		Valid N	Missing	Mean	Standard Deviation	Median	Quartile 1	Quartile 3
hsa-miR-125a-3p	10.1371/journal.pone.0210454	15	1	7.59579e-05	6.31996e-05	5.22214e-05	2.92744e-05	0.000123946		7	2	0.000252367	0.000312033	0.000150912	8.86819e-05	0.000197071	3.32246	0.0150186
hsa-miR-502-3p	10.1038/s41366-018-0260-5	11	5	0.00870696	0.0200024	0.00115251	2.61832e-05	0.00282213		7	2	0.0256826	0.0674414	4.59047e-05	5.43985e-06	0.000625805	2.94967	0.257599
hsa-miR-20a-5p	10.3389/fcvm.2021.632392	14	2	0.130774	0.0997667	0.107731	0.0578716	0.157236		8	1	0.342961	0.357668	0.230806	0.114635	0.416755	2.62256	0.0559961
hsa-let-7b-5p	10.3390/ijms141123086	15	1	0.0010365	0.0010064	0.000528063	0.000299325	0.00182739		9	0	0.00245952	0.00150855	0.00163216	0.00124555	0.00408061	2.3729	0.0133392
hsa-miR-99b-3p	10.1038/s41401-020-0498-z	13	3	4.23272e-05	4.43036e-05	2.3128e-05	8.94803e-06	5.90378e-05		8	1	9.36091e-05	0.000118695	5.06209e-05	1.8062e-05	0.000122662	2.21156	0.277342
hsa-miR-106a-5p	10.18632/oncotarget.6073	15	1	0.113503	0.299999	0.0096651	0.00449956	0.0253829		9	0	0.247824	0.640111	0.0116139	0.0104092	0.0498245	2.18342	0.387251
hsa-miR-200a-3p	10.1007/s12012-020-09620-3	12	4	0.000504947	0.00117152	8.26809e-05	8.39796e-06	0.000374997		7	2	0.000867773	0.00191607	9.28333e-05	1.67672e-05	0.000513981	1.71854	0.672604
hsa-miR-326	10.1186/s13287-019-1413-8	15	1	0.00885804	0.00585776	0.00667507	0.00524806	0.011018		8	1	0.0149751	0.00542469	0.0160141	0.0137522	0.0186927	1.69057	0.0281858
hsa-miR-106b-5p	10.18632/oncotarget.6073	14	2	0.0253981	0.025412	0.0162908	0.00894937	0.0328947		8	1	0.0413995	0.0258706	0.0388659	0.0249834	0.0601683	1.63002	0.151772
hsa-miR-423-3p	10.1253/circj.CJ-19-1181	15	1	0.011531	0.0122206	0.00824651	0.0049684	0.0164132		8	1	0.0178972	0.0115179	0.0147388	0.00789851	0.0296933	1.5521	0.15558
hsa-miR-106b-3p	10.18632/oncotarget.6073	15	1	0.00428931	0.00449711	0.00244831	0.0013331	0.00513293		9	0	0.00631154	0.00472204	0.00610836	0.00278907	0.0062627	1.47146	0.144044
hsa-miR-455-5p	10.1166/jbn.2022.3231	10	6	0.000109317	0.000175837	4.91595e-05	2.80028e-06	0.000117912		6	3	0.000157933	0.000158317	0.000146824	1.34224e-05	0.000286138	1.44472	0.447699
hsa-miR-146a-5p	10.1016/j.biopha.2021.112132	16	0	0.0530564	0.0319405	0.0440272	0.0298839	0.0645199		8	1	0.0766375	0.0365348	0.0655976	0.051174	0.106438	1.44445	0.0864107
hsa-let-7i-3p	10.3390/ijms141123086	15	1	0.00570467	0.0030338	0.00440696	0.00382321	0.00763053		8	1	0.0081451	0.0066641	0.00597261	0.00465636	0.00840852	1.4278	0.245278
hsa-miR-155-5p	10.1016/j.ahj.2020.03.007	13	3	0.400679	0.863672	0.0107464	0.00467441	0.160428		8	1	0.566212	1.04696	0.00989755	0.00264526	0.992076	1.41313	0.612194
hsa-miR-423-5p	10.3389/fcvm.2020.00161	14	2	0.188903	0.149944	0.123801	0.0664771	0.285983		9	0	0.257223	0.272924	0.159652	0.0868098	0.264071	1.36167	0.659243
hsa-miR-139-5p	10.1038/s41598-017-09198-x	16	0	0.00113824	0.00107427	0.000843446	0.000264656	0.00168413		8	1	0.00150827	0.000840394	0.00134542	0.000922609	0.00204973	1.32509	0.244624
hsa-miR-574-5p	10.3389/fcvm.2022.856358	15	1	0.0014857	0.00149475	0.00102939	0.00047757	0.00240458		8	1	0.00196553	0.00292367	0.00104229	0.000266664	0.0020728	1.32297	0.746886
hsa-miR-200b-3p	10.1161/JAHA.121.024330	14	2	0.00195353	0.00180536	0.00160922	0.000807081	0.00217314		8	1	0.00243306	0.00384733	0.000749182	0.000460769	0.00274704	1.24547	0.339308
hsa-miR-17-5p	10.1080/08916934.2021.1992754	16	0	0.299137	0.195823	0.213172	0.177699	0.403174		8	1	0.371307	0.140613	0.355403	0.263417	0.490406	1.24126	0.158996
hsa-miR-10a-5p	10.1016/j.ahj.2020.03.007	10	6	0.000428665	0.000508737	0.000178441	9.0232e-05	0.000724363		7	2	0.000504805	0.000201209	0.000439759	0.000333044	0.000731426	1.17762	0.143235
hsa-miR-21-5p	10.3389/fcvm.2022.856358	15	1	0.550515	0.300372	0.469436	0.367292	0.784584		9	0	0.64822	0.424128	0.426022	0.409518	0.802182	1.17748	0.698323
hsa-miR-18a-3p	10.1007/s11033-021-06780-5	15	1	0.000355125	0.000317023	0.000235661	0.000110551	0.000542158		9	0	0.000416003	0.000340629	0.000287132	0.00020205	0.000492018	1.17143	0.571074
hsa-miR-30b-5p	10.3389/fphar.2021.745429	14	2	0.19013	0.169095	0.102446	0.0834468	0.328736		9	0	0.21262	0.12162	0.179244	0.149477	0.200407	1.11829	0.088973
hsa-miR-182-5p	10.1371/journal.pone.0210454	15	1	0.00873658	0.00939512	0.00484261	0.0013489	0.0124389		7	2	0.00967413	0.00650907	0.00808241	0.00604099	0.0156684	1.10731	0.459207
hsa-miR-142-5p	10.3389/fgene.2022.854993	15	1	0.750974	0.474759	0.697856	0.283614	0.98146		7	2	0.822373	0.624577	0.756284	0.390123	0.894405	1.09507	0.805127
hsa-miR-320a-3p	10.3390/ijms21217925	15	1	0.0242896	0.0212736	0.0147004	0.0105985	0.0354518		9	0	0.0263625	0.0259011	0.016493	0.0131755	0.0277186	1.08534	0.612266
hsa-miR-150-5p	10.3389/fcvm.2022.856358	10	6	1.49367	0.551437	1.23376	1.19582	1.85961		7	2	1.61117	0.558671	1.77522	1.09051	2.07628	1.07867	0.69627
hsa-miR-92a-3p	10.3389/fcvm.2022.856358	11	5	0.90499	1.21785	0.334018	0.17242	1.54756		7	2	0.973156	0.515776	0.912566	0.465547	1.53794	1.07532	0.135084
hsa-miR-324-3p	10.1536/ihj.20-423	15	1	0.00155659	0.00129163	0.00088871	0.000546686	0.00300587		8	1	0.00163949	0.00103596	0.00146749	0.000843955	0.00240824	1.05326	0.698535
hsa-miR-361-5p	10.3389/fcvm.2022.856358	16	0	0.0205395	0.0148537	0.0202074	0.00611365	0.030152		9	0	0.021145	0.0118536	0.0184147	0.014916	0.0251552	1.02948	0.691886
hsa-miR-424-5p	10.1002/ejhf.517	16	0	0.0210789	0.00965733	0.0194323	0.0143462	0.0318135		9	0	0.021554	0.0113388	0.0199012	0.0144179	0.0242815	1.02254	0.954853
hsa-miR-330-3p	10.1016/j.ygeno.2020.11.019	12	4	0.00226135	0.00368389	0.00110356	0.000495682	0.00203092		7	2	0.00227111	0.00309952	0.000984037	0.000703092	0.00243477	1.00432	0.799846
hsa-miR-16-5p	10.1007/s10529-010-0380-z	16	0	1	0	1	1	1		9	0	1	0	1	1	1	1	1
hsa-miR-145-5p	10.14715/cmb/2022.68.1.19	15	1	0.016857	0.00862965	0.0142984	0.00922011	0.0242647		9	0	0.0162171	0.00915884	0.0173491	0.00921373	0.0199426	0.962042	0.834683
hsa-miR-342-3p	10.1016/j.biopha.2021.112056	16	0	0.330036	0.395082	0.167325	0.0741563	0.533983		7	2	0.317394	0.24856	0.251042	0.119825	0.451563	0.961698	0.547615
hsa-miR-30c-5p	10.3389/fcvm.2022.856358	15	1	0.145295	0.19862	0.0605806	0.0331925	0.129229		9	0	0.139658	0.108877	0.1009	0.0888183	0.120658	0.961203	0.199838
hsa-miR-210-3p	10.3389/fcvm.2022.856358	15	1	0.00666379	0.00605042	0.00500644	0.00234045	0.00925854		9	0	0.00622704	0.00335128	0.00571909	0.00402164	0.00889987	0.934459	0.881497
hsa-miR-425-5p	10.3389/fcvm.2022.856358	16	0	0.0469823	0.0235501	0.0396049	0.0324739	0.0692534		9	0	0.0433371	0.0143727	0.0376815	0.0318624	0.0550543	0.922414	0.610385
hsa-miR-629-5p	10.3390/biom11111683	15	1	0.00155007	0.00162628	0.00112958	0.000641172	0.00145376		9	0	0.0013801	0.00131657	0.000959786	0.000773131	0.00144873	0.890349	0.976215
hsa-miR-21-3p	10.1016/j.yexcr.2020.112464	15	1	0.0063421	0.00490581	0.00501686	0.00276405	0.00825795		8	1	0.00553235	0.00342395	0.00431759	0.00399558	0.00639126	0.872322	0.897279
hsa-miR-125a-5p	10.3389/fcvm.2022.856358	13	3	0.012445	0.0201347	0.00526993	0.00240959	0.0142194		8	1	0.0107689	0.0125233	0.00800743	0.00298812	0.011301	0.865313	0.717275
hsa-mir-30e-3p	10.1007/s10753-020-01376-w	15	1	0.0236727	0.0207972	0.0171934	0.00586359	0.034173		9	0	0.0197272	0.0104044	0.0167349	0.0125689	0.0293398	0.833331	0.881472
hsa-miR-424-3p	10.3390/ijms18112498	15	1	0.00602837	0.00422407	0.00479584	0.00262039	0.0102872		9	0	0.00486199	0.00232565	0.00452772	0.00393342	0.00608722	0.806518	0.834683
hsa-miR-150-3p	10.1155/2019/5012648	16	0	0.00435104	0.00582078	0.0019327	0.000447238	0.00695956		8	1	0.00344799	0.00464804	0.00124789	0.000324253	0.00605697	0.792452	0.66817
hsa-miR-140-3p	10.1093/cvr/cvz215	15	1	0.0273777	0.0269525	0.0161648	0.00871672	0.0296875		9	0	0.0215414	0.0207492	0.0153672	0.0102304	0.0227183	0.786821	0.698073
hsa-miR-25-3p	10.1155/2021/9959746	13	3	0.353564	0.329453	0.226565	0.136882	0.45502		8	1	0.271797	0.32344	0.152373	0.11031	0.243028	0.768735	0.612194
hsa-miR-324-5p	10.1371/journal.pone.0210454	15	1	0.043809	0.0498488	0.0180232	0.0127355	0.0558615		9	0	0.0324949	0.0259592	0.0199426	0.0106574	0.0461669	0.74174	0.834683
hsa-miR-181a-5p	10.3389/fcvm.2021.632392	13	3	0.320202	0.333288	0.150726	0.0938825	0.362487		9	0	0.237403	0.179367	0.131853	0.119742	0.379718	0.741416	0.763795
hsa-miR-197-3p	10.1016/j.yexcr.2022.113229	14	2	0.0853521	0.131745	0.0388626	0.0256304	0.0769999		7	2	0.0572701	0.0299946	0.0471696	0.0373435	0.0965888	0.670987	0.501939
hsa-miR-181b-5p	10.3389/fcvm.2022.856358	15	1	0.0372058	0.0230998	0.0252076	0.0205318	0.0562501		9	0	0.024663	0.0137454	0.0206602	0.0138497	0.0315985	0.662881	0.221563
hsa-miR-140-5p	10.1002/ejhf.517	15	1	0.0657835	0.071148	0.0343868	0.0237159	0.0742224		9	0	0.0430928	0.0272601	0.0399683	0.0289358	0.0541836	0.65507	0.92873
hsa-miR-142-3p	10.3389/fcvm.2020.00161	13	3	0.768217	0.749334	0.579949	0.178253	0.986232		7	2	0.500887	0.217859	0.423667	0.298334	0.717972	0.652012	0.842961
hsa-miR-185-5p	10.1111/jcmm.17304	15	1	0.0613433	0.0503554	0.0330777	0.0155494	0.104531		9	0	0.0396336	0.0287149	0.0334233	0.015701	0.059788	0.646094	0.612266
hsa-miR-345-5p	10.1002/jgm.3201	15	1	0.0207654	0.0370062	0.00638986	0.00393615	0.00911211		9	0	0.0115352	0.0141756	0.00648805	0.00622375	0.00902411	0.555501	0.612266
hsa-miR-193b-3p	10.1016/j.clinsp.2022.100038	15	1	0.00153422	0.00265914	0.000495784	0.000252926	0.00182107		9	0	0.000813833	0.000683655	0.000633661	0.000386834	0.0012859	0.530452	0.92873
hsa-miR-185-3p	10.1186/s10020-022-00452-1	11	5	0.00962946	0.0260137	0.00129845	0.00078338	0.00263132		8	1	0.00437163	0.00533775	0.00247147	0.000729191	0.00620548	0.453985	0.620294
hsa-miR-502-5p	10.2459/JCM.0000000000000233	15	1	0.00278686	0.00463973	0.00164808	0.000623207	0.0029481		9	0	0.00100019	0.000586286	0.000892414	0.000460663	0.00127084	0.358895	0.199838
hsa-miR-192-5p	10.3389/fcvm.2022.856358	16	0	0.0151382	0.0350229	0.00172027	0.00125558	0.00565694		8	1	0.00284179	0.00198044	0.00246642	0.00115238	0.00397521	0.187723	1
hsa-miR-574-3p	10.15252/emmm.202012710	8	8	0.00492407	0.00907645	0.0011274	0.000385077	0.00468756		5	4	0.000630362	0.000374289	0.000555086	0.000359431	0.000628848	0.128017	0.305507
hsa-miR-629-3p	10.1007/s13105-022-00905-5	16	0	0.0019721	0.00478964	0.000167469	4.76219e-05	0.000411449		8	1	0.00023988	0.000194478	0.00018936	9.94394e-05	0.000346453	0.121637	0.713303
Legend: LVSd, left ventricular systolic dysfunction.

## Sheet: Table S2
Table S2. Correlation matrix of microRNAs
Variable	miR-326	let-7b-5p	miR-125a-3p
miR-326	1
let-7b-5p	0.125 (0.580)	1
miR-125a-3p	0.236 (0.316)	0.087 (0.715)	1
Legend: Results are shown - Spearman’s rank correlation coefficient (p-value);

## Sheet: Table S3
Table S3. List of experimentally validated miRNA:mRNA interactions based on robust evidence methods
Gene symbol	microRNA
hsa-miR-125a-3p	RHOA
hsa-miR-125a-3p	MYC
hsa-miR-125a-3p	GPC4
hsa-miR-125a-3p	MTA1
hsa-miR-125a-3p	PRDM1
hsa-miR-125a-3p	FYN
hsa-miR-125a-3p	IL23R
hsa-miR-125a-3p	GIT1
hsa-miR-125a-3p	VEGFA
hsa-miR-125a-3p	IRF4
hsa-miR-125a-3p	XBP1
hsa-miR-125a-3p	EZH2
hsa-miR-125a-3p	BRCA1
hsa-miR-125a-3p	IL6
hsa-miR-125a-3p	NRG1
hsa-miR-326	ABCB1
hsa-miR-326	MMP2
hsa-miR-326	CD276
hsa-miR-326	VEGFA
hsa-miR-326	SNAI1
hsa-miR-326	KDR
hsa-miR-326	SMO
hsa-miR-326	ITGA5
hsa-miR-326	HDAC3
hsa-miR-326	DDX53
hsa-miR-326	MRP-1(hsa)
hsa-miR-326	GLI1
hsa-miR-326	NOTCH1
hsa-miR-326	NOTCH2
hsa-miR-326	MSH3
hsa-miR-326	PKM
hsa-miR-326	CD9
hsa-miR-326	NOB1
hsa-miR-326	CD274
hsa-miR-326	HOTAIR
hsa-miR-326	FGF1
hsa-miR-326	FSCN1
hsa-miR-326	BCL2L1
hsa-miR-326	SP1
hsa-let-7b-5p	PRDM1
hsa-let-7b-5p	IGF2BP2
hsa-let-7b-5p	EDN1
hsa-let-7b-5p	BAX
hsa-let-7b-5p	MAPK1
hsa-let-7b-5p	CCND1
hsa-let-7b-5p	GNPDA1
hsa-let-7b-5p	CCND2
hsa-let-7b-5p	PIK3CA
hsa-let-7b-5p	LIN28A
hsa-let-7b-5p	CCNA1
hsa-let-7b-5p	CYP2J2
hsa-let-7b-5p	IGF1R
hsa-let-7b-5p	AKT1
hsa-let-7b-5p	HMGA2
hsa-let-7b-5p	RPIA
hsa-let-7b-5p	CTHRC1
hsa-let-7b-5p	ACTG1
hsa-let-7b-5p	NME1
hsa-let-7b-5p	CDC34
hsa-let-7b-5p	RDH10
hsa-let-7b-5p	IGF2BP1
hsa-let-7b-5p	HMGA1
hsa-let-7b-5p	ANAPC1
hsa-let-7b-5p	MTPN
hsa-let-7b-5p	CDC25A
hsa-let-7b-5p	CDK6
hsa-let-7b-5p	BCL7A
hsa-let-7b-5p	LIN28B
hsa-let-7b-5p	NRAS
hsa-let-7b-5p	CCNA2
hsa-let-7b-5p	IFNB1
hsa-let-7b-5p	NR2E1
hsa-let-7b-5p	SCAMP3
hsa-let-7b-5p	HNRNPDL
hsa-let-7b-5p	PDGFRA
hsa-let-7b-5p	BIRC6
hsa-let-7b-5p	HRAS
hsa-let-7b-5p	AGO1
hsa-let-7b-5p	IRS2
hsa-let-7b-5p	COL3A1
hsa-let-7b-5p	CPEB1
hsa-let-7b-5p	CPEB3
hsa-let-7b-5p	ACVR1
hsa-let-7b-5p	LRIG1
hsa-let-7b-5p	CPEB4
hsa-let-7b-5p	TGFBR1
hsa-let-7b-5p	CDKN1A
hsa-let-7b-5p	AKT2
hsa-let-7b-5p	TLR4
hsa-let-7b-5p	TNFRSF10B
hsa-let-7b-5p	LGR4
hsa-let-7b-5p	EZH2
hsa-let-7b-5p	CDKN1B
hsa-let-7b-5p	E2F2
Robust evidence methods selected were reporter assay, western blot, and qPCR.

## Sheet: Table S4
Table S4. Gene ontology Biological Process enrichment analysis
Biological Process	hsa-miR-125a-3p		hsa-miR-326		hsa-let-7b-5p		Merged targets		Targets
	adj p-value	Combined score	adj p-value	Combined score	adj p-value	Combined score	adj p-value	Combined score
positive regulation of cell migration (GO:0030335)	0.0330481	46.3863	7.28e-05	357.329	3.44e-05	182.3	2.69e-10	418.353	ACVR1;PDGFRA;EDN1;XBP1;NOTCH1;FGF1;TGFBR1;IGF1R;ACTG1;VEGFA;SMO;AKT2;KDR;SNAI1;HRAS
cellular response to cytokine stimulus (GO:0071345)	9.67e-09	1560.2	0.0129832	49.1656	0.000865	69.4783	1.9e-11	365.866	CDKN1A;XBP1;CDKN1B;IFNB1;IL23R;MMP2;BRCA1;RHOA;VEGFA;IL6;CDC34;CCND1;PIK3CA;IRF4;MYC;FSCN1;AKT1;FYN;TLR4;BCL2L1
cytokine-mediated signaling pathway (GO:0019221)	0.000278	264.109	0.0244583	32.1404	0.00289117	43.9624	1.82e-07	145.344	CDKN1A;CDKN1B;IFNB1;IL23R;MMP2;IRS2;VEGFA;IL6;CCND1;PIK3CA;HNRNPDL;IRF4;MYC;FSCN1;AKT1;FYN;BCL2L1
heart development (GO:0007507)	0.123068	18.6949	0.0366536	45.7127	0.00132042	116.329	0.000218	120.748	ACVR1;CDKN1A;COL3A1;CDKN1B;NOTCH1;TGFBR1;VEGFA
positive regulation of cardiac epithelial to mesenchymal transition (GO:0062043)	#N/A	#N/A	0.0275157	692.146	0.00193942	1320.55	8.34e-05	2149.22	ACVR1;NOTCH1;TGFBR1
regulation of cardiac muscle hypertrophy (GO:0010611)	#N/A	#N/A	0.0477059	134.3	0.0123684	212.867	0.00182797	279.837	MTPN;EDN1;NOTCH1
regulation of endothelial cell proliferation (GO:0001936)	0.076813	42.2457	0.0244583	104.849	0.0129028	79.4934	0.000869	128.16	NRAS;KDR;AKT1;TGFBR1;VEGFA
heart morphogenesis (GO:0003007)	0.0528831	88.8036	0.0104055	223.841	0.0384858	68.7716	0.00122688	171.815	ACVR1;NOTCH1;TGFBR1;VEGFA
regulation of angiogenesis (GO:0045765)	0.000505	407.091	0.00150663	184.432	0.436209	1.52816	1.41e-05	165.314	XBP1;IL6;SP1;AGO1;KDR;HMGA2;BRCA1;FGF1;VEGFA
positive regulation of T cell activation (GO:0050870)	0.000688	740.548	0.0180246	139.258	#N/A	#N/A	0.000422	175.674	CD274;XBP1;IL6;IL23R;CD276
positive regulation of vasculature development (GO:1904018)	0.00142251	491.595	0.000402	486.027	0.262761	5.11116	1.52e-05	255.397	XBP1;SP1;KDR;HMGA2;BRCA1;FGF1;VEGFA
positive regulation of angiogenesis (GO:0045766)	0.00181916	413.541	1.47e-06	1162.17	0.289494	4.13273	1.95e-07	399.623	XBP1;PKM;SP1;KDR;HMGA2;BRCA1;ITGA5;FGF1;VEGFA
positive regulation of T cell proliferation (GO:0042102)	0.0100563	326.43	0.0146387	166.01	#N/A	#N/A	0.00216852	123.108	CD274;IL6;IL23R;CD276
positive regulation of lymphocyte proliferation (GO:0050671)	0.0116875	275.413	0.0180246	139.258	0.214692	8.33981	0.000422	175.674	CD274;IL6;IL23R;IRS2;CD276
regulation of T cell proliferation (GO:0042129)	0.0116875	270.592	0.0182431	136.735	#N/A	#N/A	0.00328081	99.0892	CD274;IL6;IL23R;CD276
cardiac endothelial cell differentiation (GO:0003348)	0.0204536	1993.61	0.0244583	1111.12	#N/A	#N/A	0.00200385	1267.81	NOTCH1;NRG1
cardiac muscle cell myoblast differentiation (GO:0060379)	0.0204536	1993.61	0.0244583	1111.12	#N/A	#N/A	0.00200385	1267.81	NOTCH1;NRG1
coronary artery morphogenesis (GO:0060982)	0.0204536	1993.61	0.000444	6774.51	0.0509894	396.247	2.9e-05	4721.73	NOTCH1;TGFBR1;VEGFA
endocardial cell differentiation (GO:0060956)	0.0204536	1993.61	0.0244583	1111.12	#N/A	#N/A	0.00200385	1267.81	NOTCH1;NRG1
venous blood vessel morphogenesis (GO:0048845)	0.021537	1542.87	0.000611	4896.92	#N/A	#N/A	0.00262654	905.802	NOTCH1;VEGFA
response to cytokine (GO:0034097)	0.022832	107.278	0.0341228	52.1288	0.352077	2.65855	0.00429648	58.597	CD274;COL3A1;IL23R;RHOA;BCL2L1
coronary vasculature morphogenesis (GO:0060977)	0.0230592	1043.43	0.000803	3075.87	0.0637405	201.815	0.00012	1655.96	NOTCH1;TGFBR1;VEGFA
ventricular trabecula myocardium morphogenesis (GO:0003222)	0.0230592	1043.43	0.0291354	576.748	0.0637405	201.815	0.00012	1655.96	NOTCH1;NRG1;TGFBR1
negative regulation of cell-cell adhesion mediated by cadherin (GO:2000048)	0.0249862	776.212	0.00118468	2199.35	#N/A	#N/A	0.0056847	392.059	NOTCH1;VEGFA
cardiac cell development (GO:0055006)	0.0268555	551.005	0.001613	1508.89	#N/A	#N/A	0.00835528	263.093	NOTCH1;VEGFA
negative regulation of myotube differentiation (GO:0010832)	0.0268555	551.005	0.001613	1508.89	#N/A	#N/A	0.000441	718.27	XBP1;NOTCH1;HDAC3
mature B cell differentiation involved in immune response (GO:0002313)	0.0268555	551.005	0.035947	301.441	#N/A	#N/A	0.00835528	263.093	NOTCH2;IL6
heart trabecula morphogenesis (GO:0061384)	0.0302486	337.324	0.0421615	182.772	0.0946196	61.0101	0.00108711	397.9	NOTCH1;NRG1;TGFBR1
artery development (GO:0060840)	0.0330481	263.644	0.0474262	142.067	0.10492	46.7931	0.0199317	113.328	TGFBR1;VEGFA
cardiac muscle cell development (GO:0055013)	0.0337926	249.552	0.0477059	134.3	0.106376	44.0952	0.0211354	106.464	PDGFRA;VEGFA
vasculogenesis (GO:0001570)	0.0400028	165.241	0.00041	1113.65	#N/A	#N/A	0.00346481	174.065	NOTCH1;KDR;VEGFA
cellular response to vascular endothelial growth factor stimulus (GO:0035924)	0.0405857	158.952	0.00042	1069.25	0.12824	26.9749	0.00032	335.033	NOTCH1;PIK3CA;KDR;VEGFA
regulation of adherens junction organization (GO:1903391)	0.0204536	1993.61	0.0244583	1111.12	#N/A	#N/A	0.0630315	209.677	VEGFA
regulation of mast cell chemotaxis (GO:0060753)	0.021537	1542.87	0.0266872	857.287	#N/A	#N/A	0.069321	159.768	VEGFA

## Sheet: Table S5
Table S5. Kyoto Encyclopedia of Genes and Genomes (KEGG) pathway enrichment analysis
Term	gene count	p-value	FDR	-log10(FDR)	Genes
hsa05200:Pathways in cancer	29	1.39855e-17	1.31464e-15	14.8812	NOTCH2, CDKN1A, CDKN1B, NOTCH1, FGF1, GLI1, IGF1R, NRAS, CCND2, CCND1, AKT2, E2F2, AKT1, MAPK1, HRAS, PDGFRA, EDN1, MMP2, TGFBR1, VEGFA, CCNA2, CCNA1, CDK6, SMO, PIK3CA, SP1, MSH3, BAX, BCL2L1
hsa01522:Endocrine resistance	16	3.19728e-16	1.50272e-14	13.8231	NOTCH2, CDKN1A, CDKN1B, NOTCH1, MMP2, IGF1R, NRAS, PIK3CA, CCND1, SP1, AKT2, BAX, E2F2, AKT1, MAPK1, HRAS
hsa05206:MicroRNAs in cancer	22	3.79555e-15	9.48682e-14	13.0229	NOTCH2, PDGFRA, CDKN1A, CDKN1B, NOTCH1, ABCB1, HMGA2, IRS2, CDC25A, VEGFA, NRAS, CDK6, CCND2, PIK3CA, CCND1, FSCN1, IGF2BP1, E2F2, MAPK1, ITGA5, HRAS, EZH2
hsa05218:Melanoma	14	4.03694e-15	9.48682e-14	13.0229	PDGFRA, CDKN1A, FGF1, IGF1R, NRAS, CDK6, PIK3CA, CCND1, AKT2, BAX, E2F2, AKT1, MAPK1, HRAS
hsa05220:Chronic myeloid leukemia	14	8.4736e-15	1.59304e-13	12.7978	CDKN1A, CDKN1B, TGFBR1, NRAS, CDK6, PIK3CA, CCND1, AKT2, BAX, E2F2, AKT1, MAPK1, HRAS, BCL2L1
hsa05224:Breast cancer	16	1.62687e-13	2.54876e-12	11.5937	NOTCH2, CDKN1A, NOTCH1, FGF1, IGF1R, NRAS, CDK6, PIK3CA, CCND1, SP1, AKT2, BAX, E2F2, AKT1, MAPK1, HRAS
hsa05214:Glioma	13	2.33982e-13	3.14204e-12	11.5028	PDGFRA, CDKN1A, IGF1R, NRAS, CDK6, PIK3CA, CCND1, AKT2, BAX, E2F2, AKT1, MAPK1, HRAS
hsa04933:AGE-RAGE signaling pathway in diabetic complications	14	3.44758e-13	4.0509e-12	11.3924	EDN1, CDKN1B, MMP2, TGFBR1, VEGFA, COL3A1, NRAS, PIK3CA, CCND1, AKT2, BAX, AKT1, MAPK1, HRAS
hsa05165:Human papillomavirus infection	20	2.08165e-12	2.17417e-11	10.6627	NOTCH2, CDKN1A, CDKN1B, NOTCH1, IFNB1, VEGFA, CCNA2, CCNA1, NRAS, PKM, CDK6, CCND2, PIK3CA, CCND1, AKT2, BAX, AKT1, MAPK1, ITGA5, HRAS
hsa04151:PI3K-Akt signaling pathway	20	6.84814e-12	5.9e-11	10.2291	PDGFRA, CDKN1A, CDKN1B, IFNB1, FGF1, IGF1R, VEGFA, NRAS, CDK6, CCND2, PIK3CA, CCND1, AKT2, KDR, AKT1, MAPK1, ITGA5, HRAS, TLR4, BCL2L1
hsa04218:Cellular senescence	15	6.90425e-12	5.9e-11	10.2291	CDKN1A, CDC25A, TGFBR1, CCNA2, CCNA1, NRAS, CDK6, CCND2, PIK3CA, CCND1, AKT2, E2F2, AKT1, MAPK1, HRAS
hsa05212:Pancreatic cancer	12	8.01621e-12	6.27936e-11	10.2021	CDKN1A, CDK6, CCND1, PIK3CA, AKT2, BAX, MAPK1, E2F2, AKT1, TGFBR1, BCL2L1, VEGFA
hsa01521:EGFR tyrosine kinase inhibitor resistance	12	1.24302e-11	8.98798e-11	10.0463	PDGFRA, NRAS, PIK3CA, AKT2, KDR, BAX, MAPK1, AKT1, HRAS, BCL2L1, IGF1R, VEGFA
hsa05225:Hepatocellular carcinoma	15	1.90359e-11	1.27812e-10	9.89343	CDKN1A, TGFBR1, ACTG1, IGF1R, NRAS, CDK6, PIK3CA, CCND1, AKT2, BAX, E2F2, AKT1, MAPK1, HRAS, BCL2L1
hsa05205:Proteoglycans in cancer	16	2.14563e-11	1.34459e-10	9.87141	CDKN1A, MMP2, ACTG1, IGF1R, VEGFA, NRAS, PIK3CA, SMO, CCND1, AKT2, KDR, AKT1, MAPK1, ITGA5, HRAS, TLR4
hsa05226:Gastric cancer	14	6.13444e-11	3.60398e-10	9.44322	CDKN1A, CDKN1B, ABCB1, FGF1, TGFBR1, NRAS, PIK3CA, CCND1, AKT2, BAX, E2F2, AKT1, MAPK1, HRAS
hsa05166:Human T-cell leukemia virus 1 infection	16	6.71964e-11	3.71557e-10	9.42998	CDKN1A, TGFBR1, CCNA2, CCNA1, NRAS, CCND2, PIK3CA, CCND1, AKT2, BAX, E2F2, AKT1, MAPK1, HRAS, ANAPC1, BCL2L1
hsa05223:Non-small cell lung cancer	11	1.18534e-10	6.09563e-10	9.21498	CDKN1A, NRAS, CDK6, CCND1, PIK3CA, AKT2, BAX, MAPK1, E2F2, AKT1, HRAS
hsa05215:Prostate cancer	12	1.2321e-10	6.09563e-10	9.21498	PDGFRA, CDKN1A, NRAS, CDKN1B, CCND1, PIK3CA, AKT2, MAPK1, E2F2, AKT1, HRAS, IGF1R
hsa05161:Hepatitis B	14	1.76661e-10	8.30307e-10	9.08076	CDKN1A, IFNB1, TGFBR1, CCNA2, CCNA1, NRAS, PIK3CA, AKT2, BAX, E2F2, AKT1, MAPK1, HRAS, TLR4
hsa04068:FoxO signaling pathway	13	2.05837e-10	9.15818e-10	9.03819	CDKN1A, CDKN1B, IRS2, TGFBR1, IGF1R, NRAS, CCND2, PIK3CA, CCND1, AKT2, AKT1, MAPK1, HRAS
hsa04914:Progesterone-mediated oocyte maturation	12	2.1434e-10	9.15818e-10	9.03819	CCNA2, CCNA1, CPEB1, PIK3CA, AKT2, MAPK1, AKT1, CPEB3, CDC25A, ANAPC1, IGF1R, CPEB4
hsa05210:Colorectal cancer	11	7.20921e-10	2.94637e-09	8.53071	CDKN1A, NRAS, CCND1, PIK3CA, MSH3, AKT2, BAX, MAPK1, AKT1, HRAS, TGFBR1
hsa05163:Human cytomegalovirus infection	15	9.52238e-10	3.7296e-09	8.42834	PDGFRA, CDKN1A, IFNB1, VEGFA, NRAS, CDK6, PIK3CA, CCND1, SP1, AKT2, BAX, E2F2, AKT1, MAPK1, HRAS
hsa05203:Viral carcinogenesis	14	3.087e-09	1.16071e-08	7.93528	CDKN1A, CDKN1B, HDAC3, CCNA2, CCNA1, NRAS, PKM, CDK6, CCND2, PIK3CA, CCND1, BAX, MAPK1, HRAS
hsa05213:Endometrial cancer	9	1.03877e-08	3.75556e-08	7.42532	CDKN1A, NRAS, CCND1, PIK3CA, AKT2, BAX, MAPK1, AKT1, HRAS
hsa05167:Kaposi sarcoma-associated herpesvirus infection	13	1.88988e-08	6.57958e-08	7.1818	CDKN1A, IFNB1, VEGFA, NRAS, CDK6, PIK3CA, CCND1, AKT2, BAX, E2F2, AKT1, MAPK1, HRAS
hsa05219:Bladder cancer	8	1.97388e-08	6.62661e-08	7.17871	CDKN1A, NRAS, CCND1, MMP2, MAPK1, E2F2, HRAS, VEGFA
hsa04919:Thyroid hormone signaling pathway	11	2.09646e-08	6.79543e-08	7.16778	NOTCH2, NRAS, NOTCH1, HDAC3, CCND1, PIK3CA, AKT2, MAPK1, AKT1, HRAS, ACTG1
hsa05160:Hepatitis C	12	2.18268e-08	6.83907e-08	7.165	CDKN1A, NRAS, CDK6, CCND1, PIK3CA, IFNB1, AKT2, BAX, MAPK1, E2F2, AKT1, HRAS
hsa05222:Small cell lung cancer	10	2.58453e-08	7.83697e-08	7.10585	CDKN1A, CDKN1B, CDK6, CCND1, PIK3CA, AKT2, BAX, E2F2, AKT1, BCL2L1
hsa04510:Focal adhesion	13	2.81123e-08	8.25798e-08	7.08313	PDGFRA, ACTG1, IGF1R, VEGFA, CCND2, PIK3CA, CCND1, AKT2, KDR, AKT1, MAPK1, ITGA5, HRAS
hsa05169:Epstein-Barr virus infection	13	2.97149e-08	8.46426e-08	7.07241	CDKN1A, CDKN1B, IFNB1, CCNA2, CCNA1, CDK6, CCND2, PIK3CA, CCND1, AKT2, BAX, E2F2, AKT1
hsa05221:Acute myeloid leukemia	9	3.35032e-08	9.26266e-08	7.03326	CCNA2, CCNA1, NRAS, CCND1, PIK3CA, AKT2, MAPK1, AKT1, HRAS
hsa04926:Relaxin signaling pathway	11	3.88697e-08	1.04393e-07	6.98133	COL3A1, EDN1, NRAS, PIK3CA, AKT2, MMP2, MAPK1, AKT1, HRAS, TGFBR1, VEGFA
hsa05162:Measles	11	7.93779e-08	2.07264e-07	6.68348	CDKN1B, CDK6, CCND2, CCND1, PIK3CA, IFNB1, AKT2, BAX, AKT1, TLR4, BCL2L1
hsa04066:HIF-1 signaling pathway	10	1.14672e-07	2.91329e-07	6.53562	CDKN1A, EDN1, CDKN1B, PIK3CA, AKT2, MAPK1, AKT1, TLR4, IGF1R, VEGFA
hsa04370:VEGF signaling pathway	8	2.69063e-07	6.65576e-07	6.1768	NRAS, PIK3CA, AKT2, KDR, MAPK1, AKT1, HRAS, VEGFA
hsa04110:Cell cycle	10	4.00386e-07	9.65033e-07	6.01546	CCNA2, CCNA1, CDKN1A, CDKN1B, CDK6, CCND2, CCND1, E2F2, CDC25A, ANAPC1
hsa04015:Rap1 signaling pathway	12	4.30167e-07	1.01089e-06	5.9953	PDGFRA, NRAS, PIK3CA, AKT2, KDR, MAPK1, AKT1, FGF1, HRAS, ACTG1, IGF1R, VEGFA
hsa05417:Lipid and atherosclerosis	12	5.44551e-07	1.24848e-06	5.90362	CYP2J2, NRAS, PIK3CA, IFNB1, AKT2, BAX, MAPK1, TNFRSF10B, AKT1, HRAS, TLR4, BCL2L1
hsa04210:Apoptosis	10	7.66905e-07	1.71641e-06	5.76538	NRAS, PIK3CA, AKT2, BAX, MAPK1, TNFRSF10B, AKT1, HRAS, BCL2L1, ACTG1
hsa05211:Renal cell carcinoma	8	8.01694e-07	1.75254e-06	5.75633	CDKN1A, NRAS, PIK3CA, AKT2, MAPK1, AKT1, HRAS, VEGFA
hsa05230:Central carbon metabolism in cancer	8	8.85479e-07	1.84967e-06	5.73291	PDGFRA, NRAS, PKM, PIK3CA, AKT2, MAPK1, AKT1, HRAS
hsa04917:Prolactin signaling pathway	8	8.85479e-07	1.84967e-06	5.73291	NRAS, CCND2, CCND1, PIK3CA, AKT2, MAPK1, AKT1, HRAS
hsa04014:Ras signaling pathway	12	1.16045e-06	2.3644e-06	5.62628	PDGFRA, NRAS, PIK3CA, AKT2, KDR, MAPK1, AKT1, FGF1, HRAS, BCL2L1, IGF1R, VEGFA
hsa01524:Platinum drug resistance	8	1.1822e-06	2.3644e-06	5.62628	CDKN1A, PIK3CA, MSH3, AKT2, BAX, MAPK1, AKT1, BCL2L1
hsa04630:JAK-STAT signaling pathway	10	3.31594e-06	6.39603e-06	5.19409	PDGFRA, CDKN1A, CCND2, CCND1, PIK3CA, IFNB1, AKT2, AKT1, HRAS, BCL2L1
hsa04012:ErbB signaling pathway	8	3.3341e-06	6.39603e-06	5.19409	CDKN1A, NRAS, CDKN1B, PIK3CA, AKT2, MAPK1, AKT1, HRAS
hsa04211:Longevity regulating pathway	8	4.54464e-06	8.3764e-06	5.07694	NRAS, PIK3CA, AKT2, BAX, AKT1, IRS2, HRAS, IGF1R
hsa05235:PD-L1 expression and PD-1 checkpoint pathway in cancer	8	4.54464e-06	8.3764e-06	5.07694	CD274, NRAS, PIK3CA, AKT2, MAPK1, AKT1, HRAS, TLR4
hsa05164:Influenza A	10	5.17546e-06	9.35564e-06	5.02893	CDK6, PIK3CA, IFNB1, AKT2, BAX, MAPK1, TNFRSF10B, AKT1, TLR4, ACTG1
hsa04213:Longevity regulating pathway - multiple species	7	6.8611e-06	1.21687e-05	4.91475	NRAS, PIK3CA, AKT2, AKT1, IRS2, HRAS, IGF1R
hsa05216:Thyroid cancer	6	7.99557e-06	1.39182e-05	4.85642	CDKN1A, NRAS, CCND1, BAX, MAPK1, HRAS
hsa05231:Choline metabolism in cancer	8	8.64826e-06	1.47807e-05	4.83031	PDGFRA, NRAS, PIK3CA, SP1, AKT2, MAPK1, AKT1, HRAS
hsa05418:Fluid shear stress and atherosclerosis	9	9.4159e-06	1.58053e-05	4.8012	ACVR1, EDN1, PIK3CA, AKT2, MMP2, KDR, AKT1, ACTG1, VEGFA
hsa04140:Autophagy - animal	9	1.04617e-05	1.72527e-05	4.76314	NRAS, PIK3CA, AKT2, MAPK1, AKT1, IRS2, HRAS, BCL2L1, IGF1R
hsa05202:Transcriptional misregulation in cancer	10	1.32661e-05	2.15003e-05	4.66756	CCNA2, CCNA1, CDKN1A, CDKN1B, CCND2, SP1, BAX, HMGA2, BCL2L1, IGF1R
hsa04115:p53 signaling pathway	7	1.77992e-05	2.83581e-05	4.54732	CDKN1A, CDK6, CCND2, CCND1, BAX, TNFRSF10B, BCL2L1
hsa05207:Chemical carcinogenesis - receptor activation	10	2.9257e-05	4.50846e-05	4.34597	NOTCH2, NRAS, CCND1, PIK3CA, AKT2, MAPK1, AKT1, HRAS, CDC25A, VEGFA
hsa05170:Human immunodeficiency virus 1 infection	10	2.9257e-05	4.50846e-05	4.34597	NRAS, PIK3CA, IFNB1, AKT2, BAX, MAPK1, AKT1, HRAS, TLR4, BCL2L1
hsa04152:AMPK signaling pathway	8	3.26173e-05	4.94521e-05	4.30582	CCNA2, CCNA1, CCND1, PIK3CA, AKT2, AKT1, IRS2, IGF1R
hsa04010:MAPK signaling pathway	11	6.77732e-05	0.000101122	3.99515	PDGFRA, NRAS, AKT2, KDR, MAPK1, AKT1, FGF1, HRAS, TGFBR1, IGF1R, VEGFA
hsa05135:Yersinia infection	8	7.6205e-05	0.000111926	3.95107	PIK3CA, IFNB1, AKT2, MAPK1, AKT1, ITGA5, TLR4, ACTG1
hsa04915:Estrogen signaling pathway	8	7.98e-05	0.000115403	3.93778	NRAS, PIK3CA, SP1, AKT2, MMP2, MAPK1, AKT1, HRAS
hsa05131:Shigellosis	10	9.62894e-05	0.000137139	3.86284	PIK3CA, IFNB1, AKT2, BAX, MAPK1, AKT1, ITGA5, TLR4, BCL2L1, ACTG1
hsa04550:Signaling pathways regulating pluripotency of stem cells	8	9.99182e-05	0.000140184	3.8533	ACVR1, NRAS, PIK3CA, AKT2, MAPK1, AKT1, HRAS, IGF1R
hsa05142:Chagas disease	7	0.000118558	0.000162654	3.78874	PIK3CA, IFNB1, AKT2, MAPK1, AKT1, TLR4, TGFBR1
hsa04929:GnRH secretion	6	0.000119395	0.000162654	3.78874	NRAS, PIK3CA, AKT2, MAPK1, AKT1, HRAS
hsa04664:Fc epsilon RI signaling pathway	6	0.000159459	0.000214131	3.66932	NRAS, PIK3CA, AKT2, MAPK1, AKT1, HRAS
hsa04071:Sphingolipid signaling pathway	7	0.000276264	0.000355738	3.44887	NRAS, PIK3CA, AKT2, BAX, MAPK1, AKT1, HRAS
hsa04722:Neurotrophin signaling pathway	7	0.000276264	0.000355738	3.44887	NRAS, PIK3CA, AKT2, BAX, MAPK1, AKT1, HRAS
hsa04935:Growth hormone synthesis, secretion and action	7	0.000276264	0.000355738	3.44887	NRAS, PIK3CA, AKT2, MAPK1, AKT1, IRS2, HRAS
hsa04662:B cell receptor signaling pathway	6	0.000384583	0.000488525	3.31111	NRAS, PIK3CA, AKT2, MAPK1, AKT1, HRAS
hsa05132:Salmonella infection	9	0.000567409	0.000711153	3.14804	PIK3CA, AKT2, BAX, MAPK1, TNFRSF10B, AKT1, HRAS, TLR4, ACTG1
hsa04910:Insulin signaling pathway	7	0.000588172	0.000727476	3.13818	NRAS, PIK3CA, AKT2, MAPK1, AKT1, IRS2, HRAS
hsa04371:Apelin signaling pathway	7	0.000635088	0.000775302	3.11053	NRAS, CCND1, AKT2, MAPK1, AKT1, HRAS, TGFBR1
hsa04072:Phospholipase D signaling pathway	7	0.000883327	0.00106452	2.97285	PDGFRA, NRAS, PIK3CA, AKT2, MAPK1, AKT1, HRAS
hsa04934:Cushing syndrome	7	0.00112358	0.0013068	2.88379	CDKN1A, CDKN1B, CDK6, CCND1, SP1, MAPK1, E2F2
hsa04625:C-type lectin receptor signaling pathway	6	0.00113998	0.0013068	2.88379	NRAS, PIK3CA, AKT2, MAPK1, AKT1, HRAS
hsa04620:Toll-like receptor signaling pathway	6	0.00113998	0.0013068	2.88379	PIK3CA, IFNB1, AKT2, MAPK1, AKT1, TLR4
hsa04660:T cell receptor signaling pathway	6	0.00113998	0.0013068	2.88379	NRAS, PIK3CA, AKT2, MAPK1, AKT1, HRAS
hsa04150:mTOR signaling pathway	7	0.00116164	0.00131559	2.88088	NRAS, PIK3CA, AKT2, MAPK1, AKT1, HRAS, IGF1R
hsa04810:Regulation of actin cytoskeleton	8	0.00128808	0.00144142	2.84121	PDGFRA, NRAS, PIK3CA, MAPK1, ITGA5, FGF1, HRAS, ACTG1
hsa04668:TNF signaling pathway	6	0.00158721	0.00175526	2.75566	EDN1, PIK3CA, IFNB1, AKT2, MAPK1, AKT1
hsa04725:Cholinergic synapse	6	0.00165104	0.00180462	2.74361	NRAS, PIK3CA, AKT2, MAPK1, AKT1, HRAS
hsa04520:Adherens junction	5	0.00205044	0.00221542	2.65454	SNAI1, MAPK1, TGFBR1, ACTG1, IGF1R
hsa04611:Platelet activation	6	0.00248399	0.00265335	2.57621	COL3A1, PIK3CA, AKT2, MAPK1, AKT1, ACTG1
hsa04650:Natural killer cell mediated cytotoxicity	6	0.00266323	0.00281285	2.55085	NRAS, PIK3CA, IFNB1, MAPK1, TNFRSF10B, HRAS
hsa04380:Osteoclast differentiation	6	0.00285169	0.00297843	2.52601	PIK3CA, IFNB1, AKT2, MAPK1, AKT1, TGFBR1
hsa04114:Oocyte meiosis	6	0.00315228	0.00322558	2.49139	CPEB1, MAPK1, CPEB3, ANAPC1, IGF1R, CPEB4
hsa04613:Neutrophil extracellular trap formation	7	0.00315695	0.00322558	2.49139	HDAC3, PIK3CA, AKT2, MAPK1, AKT1, TLR4, ACTG1
hsa05415:Diabetic cardiomyopathy	7	0.00437177	0.00441878	2.3547	COL3A1, PIK3CA, SP1, AKT2, MMP2, AKT1, TGFBR1
hsa04930:Type II diabetes mellitus	4	0.00510893	0.00510893	2.29167	PKM, PIK3CA, MAPK1, IRS2
hsa04921:Oxytocin signaling pathway	6	0.00626467	0.00626467	2.2031	CDKN1A, NRAS, CCND1, MAPK1, HRAS, ACTG1
hsa05208:Chemical carcinogenesis - reactive oxygen species	7	0.00687471	0.00687471	2.16275	NRAS, PIK3CA, AKT2, MAPK1, AKT1, HRAS, VEGFA
hsa04340:Hedgehog signaling pathway	4	0.00883906	0.00883906	2.05359	CCND2, SMO, CCND1, GLI1
hsa04923:Regulation of lipolysis in adipocytes	4	0.00883906	0.00883906	2.05359	PIK3CA, AKT2, AKT1, IRS2
hsa05145:Toxoplasmosis	5	0.0103917	0.0103917	1.98331	AKT2, MAPK1, AKT1, TLR4, BCL2L1
hsa04730:Long-term depression	4	0.0106791	0.0106791	1.97147	NRAS, MAPK1, HRAS, IGF1R
hsa05152:Tuberculosis	6	0.0118681	0.0118681	1.92562	IFNB1, AKT2, BAX, MAPK1, AKT1, TLR4
hsa05217:Basal cell carcinoma	4	0.0121942	0.0121942	1.91385	CDKN1A, SMO, BAX, GLI1
hsa04062:Chemokine signaling pathway	6	0.0153436	0.0153436	1.81407	NRAS, PIK3CA, AKT2, MAPK1, AKT1, HRAS
hsa04137:Mitophagy - animal	4	0.0174497	0.0174497	1.75821	NRAS, SP1, HRAS, BCL2L1
hsa04936:Alcoholic liver disease	5	0.0229456	0.0229456	1.6393	CCND1, IFNB1, AKT2, AKT1, TLR4
hsa04215:Apoptosis - multiple species	3	0.0246084	0.0246084	1.60892	BAX, BIRC6, BCL2L1
hsa04024:cAMP signaling pathway	6	0.0264099	0.0264099	1.57823	EDN1, PIK3CA, AKT2, MAPK1, AKT1, GLI1
hsa04540:Gap junction	4	0.029473	0.029473	1.53058	PDGFRA, NRAS, MAPK1, HRAS
hsa04932:Non-alcoholic fatty liver disease	5	0.0303961	0.0303961	1.51718	PIK3CA, AKT2, BAX, AKT1, IRS2
hsa04390:Hippo signaling pathway	5	0.0316556	0.0316556	1.49955	CCND2, CCND1, FGF1, TGFBR1, ACTG1
hsa04912:GnRH signaling pathway	4	0.0339358	0.0339358	1.46934	NRAS, MMP2, MAPK1, HRAS
hsa04350:TGF-beta signaling pathway	4	0.0348684	0.0348684	1.45757	ACVR1, SP1, MAPK1, TGFBR1
hsa04666:Fc gamma R-mediated phagocytosis	4	0.0377454	0.0377454	1.42314	PIK3CA, AKT2, MAPK1, AKT1
hsa04916:Melanogenesis	4	0.0417656	0.0417656	1.37918	EDN1, NRAS, MAPK1, HRAS
hsa04931:Insulin resistance	4	0.0492996	0.0492996	1.30716	PIK3CA, AKT2, AKT1, IRS2
hsa04973:Carbohydrate digestion and absorption	3	0.049873	0.049873	1.30213	PIK3CA, AKT2, AKT1
hsa04360:Axon guidance	5	0.0499937	0.0499937	1.30109	NRAS, SMO, PIK3CA, MAPK1, HRAS
