# Supplementary material for: The let-7b-5p, miR-326, and miR-125a-3p are associated with left ventricular systolic dysfunction in post-myocardial infarction
Source: Front Cardiovasc Med. 2023 May 12;10:1151855. doi: 10.3389/fcvm.2023.1151855 (PMC10218134; doi:10.3389/fcvm.2023.1151855)
Supplement: Supplementary file 3 [file Table2.xlsx]

## Sheet: NOTES
Generated at: 2022/10/11 20:48:54
mirDIP version: 5.2.2.1.
Database version: 5.2.2.1
Gene Symbol -
Micro RNA
hsa-let-7b-5p
hsa-miR-326
hsa-miR-125a
hsa-miR-125a-3p
Minimum Score - Very High
Computed: mirDIP version 5.2.2.1, Database version 5.2.2.1
User input:
==============
miRNAs = hsa-let-7b-5p,hsa-miR-326,hsa-miR-125a,hsa-miR-125a-3p
Sequences =
Tissues = cardiovascular.system
Type = disease, normal
Sources = all
Binary Search Results: 141
==============
Computed on Data Table TT_PATHWAY_MICRORNA, by miRAnno version 5.2.2.1, database version 5.2.2.1
User input:
==============
hsa-let-7b-5p, hsa-miR-326, hsa-miR-125a-3p
Micro RNAs inspection:
==============
Micro RNAs not found in database = 0
Micro RNAs available in database = 3
hsa-let-7b-5p, hsa-miR-125a-3p, hsa-miR-326
Search Results: 4967 pathways
==============
Generated at 2022-10-13 08:55:08
by pathDip published at October 3, 2022, version 4.0.21.5 (Database version 4.0.7.0)
INPUT:
Current selection:	Human
IDs:	BACH1, IGDCC3, TRIM71, GATM, TGFBR1, BZW1, NRAS, MAP4K3, PAPPA, PBX3, SLC35D2, TTLL4, SMARCAD1, LRIG2, COIL, FRMD4B, PPP1R15B, ZFYVE26, ZNF512B, FIGN, HMGA2, MAPK6, SMC1A, USP38, LIN28A, IGF2BP2, PDE12, IGF1R, DDX19B, CASP3, GALNT1, ZNF710, C14ORF28, XKR8, LRIG3, LIN28B, PRPF38B, FOXP2, CDC34, HIC2, ADAMTS8, YOD1, NAP1L1, GNG5, C5ORF51, RDX, COL1A2, GALC, CNTRL, DDX19A, MIB1, ABCC5, IGF2BP3, HOXA…
Data type:	Extended pathway associations
Protein interaction set:	Experimentally detected and computationally predicted PPIs (full IID)
Minimum confidence level for predicted associations:	0.99
Pathway sources:	BioCarta, EHMN, HumanCyc, INOH, IPAVS, KEGG, NetPath, OntoCancro, Panther_Pathway, PharmGKB, PID, RB-Pathways, REACTOME, stke, systems-biology.org, SignaLink2.0, SIGNOR2.0, SMPDB, Spike, UniProt_Pathways, WikiPathways
RESULTS:
Genes Pathways Matrix (540 x 1834)
(Only those with pvalue less than 0.05 were included)
Generated at 2022-10-13 08:56:01
by pathDip published at October 3, 2022, version 4.0.21.5 (Database version 4.0.7.0)
INPUT:
Current selection:	Human
IDs:	BACH1, IGDCC3, TRIM71, GATM, TGFBR1, BZW1, NRAS, MAP4K3, PAPPA, PBX3, SLC35D2, TTLL4, SMARCAD1, LRIG2, COIL, FRMD4B, PPP1R15B, ZFYVE26, ZNF512B, FIGN, HMGA2, MAPK6, SMC1A, USP38, LIN28A, IGF2BP2, PDE12, IGF1R, DDX19B, CASP3, GALNT1, ZNF710, C14ORF28, XKR8, LRIG3, LIN28B, PRPF38B, FOXP2, CDC34, HIC2, ADAMTS8, YOD1, NAP1L1, GNG5, C5ORF51, RDX, COL1A2, GALC, CNTRL, DDX19A, MIB1, ABCC5, IGF2BP3, HOXA…
Data type:	Extended pathway associations
Protein interaction set:	Experimentally detected and computationally predicted PPIs (full IID)
Minimum confidence level for predicted associations:	0.99
Pathway sources:	BioCarta, EHMN, HumanCyc, INOH, IPAVS, KEGG, NetPath, OntoCancro, Panther_Pathway, PharmGKB, PID, RB-Pathways, REACTOME, stke, systems-biology.org, SignaLink2.0, SIGNOR2.0, SMPDB, Spike, UniProt_Pathways, WikiPathways
RESULTS:
Counts and extended list of input IDs present in different pathDIP components
Data component	Literature curated (core) pathway memberships	Extended pathway associations. Protein interaction set: Experimentally detected PPIs Minimum confidence level for predicted associations: 0.99	Extended pathway associations. Protein interaction set: Experimentally detected PPIs Minimum confidence level for predicted associations: 0.95	Extended pathway associations. Protein interaction set: Experimentally detected and computationally predicted PPIs (full IID) Minimum confidence level for predicted associations: 0.99	Extended pathway associations. Protein interaction set: Experimentally detected and computationally predicted PPIs (full IID) Minimum confidence level for predicted associations: 0.95
Total not found IDs	167	65	13	23	15
Not found IDs	AFF2, AGFG2, ANKFY1, ANKRD46, ARID3B, ATAD2B, BAZ2A, BCAP29, BEGAIN, BEND4, BMERB1, BNC2, BSDC1, BTF3L4, BZW1, C14ORF28, C15ORF32, C15ORF39, C5ORF51, C8ORF58, C9ORF24, CAMSAP2, CCNJ, CCSER2, CEMIP2, CEP350, CEP85, CHIC1, CNBP, CPA4, CSRNP1, CYB561D1, DDI2, DDX19A, DDX19B, DHX57, EFHD2, EFR3A, ELFN2, EML2, FAM118A, FAM168A, FAM214B, FAM221B, FAM222B, FAM53B, FAM53C, FIGN, FNDC3A, FNDC3B, FNDC4, FO…	ADAMTS8, AMACR, ATAD2B, BSDC1, C14ORF28, C15ORF32, C15ORF39, C5ORF51, C8ORF58, C9ORF24, CAPN12, CERCAM, CHIC1, CPEB2, CTNS, CYB561D1, EFR3A, EGR3, ELOVL4, ELOVL5, ETNK1, FAM118A, FAM214B, FAM222B, FGF11, FIGN, FNDC3B, FUT6, GALC, GCNT4, GPM6A, H6PD, IQSEC3, LIMD2, LMO3, LRRC20, MEGF11, METAP1, MGAT4A, MIEF1, MMP24, MSANTD2, NAA30, NHLRC3, NKAIN1, NME6, ONECUT2, OTP, PALM, PRTG, RIMS3, RUFY3, SH3B…	C14ORF28, C15ORF32, C15ORF39, C5ORF51, C8ORF58, C9ORF24, CHIC1, CYB561D1, MIEF1, NKAIN1, OTP, TMEM47, ZNF322P1	BMERB1, C14ORF28, C15ORF32, C15ORF39, C5ORF51, C8ORF58, C9ORF24, CEMIP2, CHIC1, CYB561D1, FAM214B, FAM222B, FIGN, MIEF1, MSANTD2, NKAIN1, RAMAC, SEPTIN11, SLC22A23, TMEM106B, ZDHHC6, ZNF280B, ZNF322P1	BMERB1, C14ORF28, C15ORF32, C15ORF39, C5ORF51, C8ORF58, C9ORF24, CEMIP2, CHIC1, CYB561D1, MIEF1, NKAIN1, RAMAC, SEPTIN11, ZNF322P1
Total found IDs	408	510	562	552	560
Found IDs	ABCC1, ABCC5, ACSL6, ACVR1C, ACVR2A, ACVR2B, ADAMTS5, ADAMTS8, ADD3, ADGRL1, ADRB1, ADRB2, AGPAT3, AHCTF1, AHCYL2, ALAD, ALOX15B, AMACR, AMOTL1, AP1S1, APBB3, ARHGAP28, ARID5B, ARIH1, ARL1, ARPC5L, ARRDC4, ASAP1, ASAP2, ASIC1, ASXL1, ATP2B4, ATP6V1G2, BACH1, BCAT1, BCAT2, BCL2L1, BCL2L2, BHLHE40, BRCA1, CAPN12, CASP3, CAST, CAV1, CBFA2T3, CBL, CCND2, CCR7, CCT8, CD200R1, CD247, CD47, CD8A, CDC25A…	ABCC1, ABCC5, ACSL6, ACVR1C, ACVR2A, ACVR2B, ADAMTS5, ADD3, ADGRL1, ADRB1, ADRB2, AFF2, AGFG2, AGPAT3, AHCTF1, AHCYL2, ALAD, ALOX15B, AMOTL1, ANKFY1, ANKRD46, AP1S1, APBB3, ARHGAP28, ARID3B, ARID5B, ARIH1, ARL1, ARPC5L, ARRDC4, ASAP1, ASAP2, ASIC1, ASXL1, ATP2B4, ATP6V1G2, BACH1, BAZ2A, BCAP29, BCAT1, BCAT2, BCL2L1, BCL2L2, BEGAIN, BEND4, BHLHE40, BMERB1, BNC2, BRCA1, BTF3L4, BZW1, CAMSAP2, CASP3…	ABCC1, ABCC5, ACSL6, ACVR1C, ACVR2A, ACVR2B, ADAMTS5, ADAMTS8, ADD3, ADGRL1, ADRB1, ADRB2, AFF2, AGFG2, AGPAT3, AHCTF1, AHCYL2, ALAD, ALOX15B, AMACR, AMOTL1, ANKFY1, ANKRD46, AP1S1, APBB3, ARHGAP28, ARID3B, ARID5B, ARIH1, ARL1, ARPC5L, ARRDC4, ASAP1, ASAP2, ASIC1, ASXL1, ATAD2B, ATP2B4, ATP6V1G2, BACH1, BAZ2A, BCAP29, BCAT1, BCAT2, BCL2L1, BCL2L2, BEGAIN, BEND4, BHLHE40, BMERB1, BNC2, BRCA1, BSDC…	ABCC1, ABCC5, ACSL6, ACVR1C, ACVR2A, ACVR2B, ADAMTS5, ADAMTS8, ADD3, ADGRL1, ADRB1, ADRB2, AFF2, AGFG2, AGPAT3, AHCTF1, AHCYL2, ALAD, ALOX15B, AMACR, AMOTL1, ANKFY1, ANKRD46, AP1S1, APBB3, ARHGAP28, ARID3B, ARID5B, ARIH1, ARL1, ARPC5L, ARRDC4, ASAP1, ASAP2, ASIC1, ASXL1, ATAD2B, ATP2B4, ATP6V1G2, BACH1, BAZ2A, BCAP29, BCAT1, BCAT2, BCL2L1, BCL2L2, BEGAIN, BEND4, BHLHE40, BNC2, BRCA1, BSDC1, BTF3L…	ABCC1, ABCC5, ACSL6, ACVR1C, ACVR2A, ACVR2B, ADAMTS5, ADAMTS8, ADD3, ADGRL1, ADRB1, ADRB2, AFF2, AGFG2, AGPAT3, AHCTF1, AHCYL2, ALAD, ALOX15B, AMACR, AMOTL1, ANKFY1, ANKRD46, AP1S1, APBB3, ARHGAP28, ARID3B, ARID5B, ARIH1, ARL1, ARPC5L, ARRDC4, ASAP1, ASAP2, ASIC1, ASXL1, ATAD2B, ATP2B4, ATP6V1G2, BACH1, BAZ2A, BCAP29, BCAT1, BCAT2, BCL2L1, BCL2L2, BEGAIN, BEND4, BHLHE40, BNC2, BRCA1, BSDC1, BTF3L…
Pathway enrichment analysis results ('q-value (FDR: BH-method) less than 0.05' = 1834)
Pathway annotations for the full input list (results size = 136435)

## Sheet: mirDIP_E_2022_10_11_20_48_54-3p
Gene Symbol	Uniprot	Pseudogene	MicroRNA	Integrated Score	Number of Sources	Score Class	Sources
BACH1	O14867		hsa-let-7b-5p	0.918157	18	Very High	BCmicrO|bitargeting_May_2021|CoMeTa|Cupid|DIANA|MBStar|MirAncesTar|miranda_May_2021|miRDB_v6|MiRNATIP|MirSNPInTarget|miRTar2GO|mirzag|MultiMiTar|PACCMIT|PITA_May_2021|RNA22|TargetScan_v7_2
IGDCC3	Q8IVU1		hsa-let-7b-5p	0.916847	17	Very High	BCmicrO|bitargeting_May_2021|Cupid|DIANA|MirAncesTar|miranda_May_2021|miRDB_v6|mirmap_May_2021|MiRNATIP|miRTar2GO|MirTar2|mirzag|MultiMiTar|PACCMIT|PITA_May_2021|RNA22|TargetScan_v7_2
TRIM71	Q2Q1W2		hsa-let-7b-5p	0.915592	18	Very High	BCmicrO|bitargeting_May_2021|Cupid|DIANA|MBStar|MirAncesTar|miranda_May_2021|miRDB_v6|mirmap_May_2021|MiRNATIP|miRTar2GO|MirTar2|mirzag|MultiMiTar|PACCMIT|PITA_May_2021|RNA22|TargetScan_v7_2
GATM	P50440		hsa-let-7b-5p	0.914725	18	Very High	BCmicrO|bitargeting_May_2021|CoMeTa|Cupid|DIANA|MBStar|MirAncesTar|miranda_May_2021|miRDB_v6|MiRNATIP|miRTar2GO|MirTar2|mirzag|MultiMiTar|PACCMIT|PITA_May_2021|RNA22|TargetScan_v7_2
TGFBR1	P36897		hsa-let-7b-5p	0.912489	17	Very High	BCmicrO|CoMeTa|Cupid|DIANA|MBStar|MirAncesTar|miranda_May_2021|miRDB_v6|MiRNATIP|MirSNPInTarget|miRTar2GO|MirTar2|mirzag|MultiMiTar|PACCMIT|RNA22|TargetScan_v7_2
BZW1	Q7L1Q6		hsa-let-7b-5p	0.912076	17	Very High	BCmicrO|bitargeting_May_2021|CoMeTa|Cupid|DIANA|MBStar|MirAncesTar|miranda_May_2021|miRDB_v6|mirmap_May_2021|MiRNATIP|miRTar2GO|mirzag|MultiMiTar|PACCMIT|RNA22|TargetScan_v7_2
NRAS	P01111		hsa-let-7b-5p	0.91055	17	Very High	BCmicrO|bitargeting_May_2021|CoMeTa|Cupid|DIANA|MBStar|MirAncesTar|miranda_May_2021|miRDB_v6|MiRNATIP|MirSNPInTarget|MirTar2|mirzag|MultiMiTar|PACCMIT|RNA22|TargetScan_v7_2
MAP4K3	Q8IVH8		hsa-let-7b-5p	0.909005	19	Very High	BCmicrO|bitargeting_May_2021|CoMeTa|Cupid|DIANA|MBStar|MirAncesTar|miranda_May_2021|mirbase|miRDB_v6|MiRNATIP|miRTar2GO|MirTar2|mirzag|MultiMiTar|PACCMIT|PITA_May_2021|RNA22|TargetScan_v7_2
PAPPA	Q13219		hsa-let-7b-5p	0.908276	16	Very High	BCmicrO|CoMeTa|Cupid|DIANA|MBStar|MirAncesTar|miranda_May_2021|miRDB_v6|MiRNATIP|miRTar2GO|mirzag|MultiMiTar|PACCMIT|PITA_May_2021|RNA22|TargetScan_v7_2
PBX3	P40426		hsa-let-7b-5p	0.907075	17	Very High	BCmicrO|bitargeting_May_2021|CoMeTa|Cupid|DIANA|MirAncesTar|miranda_May_2021|miRDB_v6|MiRNATIP|miRTar2GO|MirTar2|mirzag|MultiMiTar|PACCMIT|PITA_May_2021|RNA22|TargetScan_v7_2
SLC35D2	Q76EJ3		hsa-let-7b-5p	0.901724	19	Very High	BCmicrO|bitargeting_May_2021|CoMeTa|Cupid|DIANA|MBStar|MirAncesTar|miranda_May_2021|mirbase|miRDB_v6|mirmap_May_2021|MiRNATIP|miRTar2GO|MirTar2|mirzag|MultiMiTar|PACCMIT|PITA_May_2021|TargetScan_v7_2
TTLL4	Q14679		hsa-let-7b-5p	0.898951	17	Very High	BCmicrO|bitargeting_May_2021|CoMeTa|Cupid|DIANA|MBStar|MirAncesTar|miranda_May_2021|miRDB_v6|MiRNATIP|miRTar2GO|MirTar2|MultiMiTar|PACCMIT|PITA_May_2021|RNA22|TargetScan_v7_2
SMARCAD1	Q9H4L7		hsa-let-7b-5p	0.898207	18	Very High	BCmicrO|bitargeting_May_2021|Cupid|DIANA|MBStar|MirAncesTar|miranda_May_2021|miRDB_v6|MiRNATIP|MirSNPInTarget|miRTar2GO|MirTar2|mirzag|MultiMiTar|PACCMIT|PITA_May_2021|RNA22|TargetScan_v7_2
LRIG2	O94898		hsa-let-7b-5p	0.894133	19	Very High	BCmicrO|bitargeting_May_2021|CoMeTa|Cupid|DIANA|MBStar|MirAncesTar|miranda_May_2021|mirbase|miRDB_v6|mirmap_May_2021|miRTar2GO|MirTar2|mirzag|MultiMiTar|PACCMIT|PITA_May_2021|RNA22|TargetScan_v7_2
COIL	P38432		hsa-let-7b-5p	0.893878	16	Very High	BCmicrO|bitargeting_May_2021|CoMeTa|Cupid|DIANA|MirAncesTar|miranda_May_2021|miRDB_v6|MiRNATIP|MirSNPInTarget|MirTar2|mirzag|MultiMiTar|PACCMIT|RNA22|TargetScan_v7_2
FRMD4B	Q9Y2L6		hsa-let-7b-5p	0.891277	16	Very High	BCmicrO|bitargeting_May_2021|CoMeTa|Cupid|DIANA|MBStar|MirAncesTar|miranda_May_2021|miRDB_v6|MiRNATIP|miRTar2GO|MirTar2|mirzag|PACCMIT|RNA22|TargetScan_v7_2
PPP1R15B	Q5SWA1		hsa-let-7b-5p	0.89117	15	Very High	BCmicrO|bitargeting_May_2021|Cupid|DIANA|MirAncesTar|miranda_May_2021|miRDB_v6|mirmap_May_2021|MiRNATIP|miRTar2GO|MirTar2|mirzag|MultiMiTar|PACCMIT|TargetScan_v7_2
ZFYVE26	Q68DK2		hsa-let-7b-5p	0.89091	19	Very High	BCmicrO|bitargeting_May_2021|CoMeTa|Cupid|DIANA|MBStar|MirAncesTar|miranda_May_2021|miRDB_v6|mirmap_May_2021|MiRNATIP|MirSNPInTarget|miRTar2GO|MirTar2|mirzag|MultiMiTar|PACCMIT|PITA_May_2021|TargetScan_v7_2
ZNF512B	Q96KM6		hsa-let-7b-5p	0.887571	17	Very High	BCmicrO|bitargeting_May_2021|CoMeTa|DIANA|MirAncesTar|miranda_May_2021|miRDB_v6|mirmap_May_2021|MiRNATIP|MirSNPInTarget|miRTar2GO|mirzag|MultiMiTar|PACCMIT|PITA_May_2021|RNA22|TargetScan_v7_2
FIGN	Q5HY92		hsa-let-7b-5p	0.886966	17	Very High	BCmicrO|bitargeting_May_2021|Cupid|DIANA|MBStar|MirAncesTar|miranda_May_2021|miRDB_v6|MiRNATIP|miRTar2GO|MirTar2|mirzag|MultiMiTar|PACCMIT|PITA_May_2021|RNA22|TargetScan_v7_2
HMGA2	P52926		hsa-let-7b-5p	0.886847	16	Very High	BCmicrO|bitargeting_May_2021|CoMeTa|Cupid|MBStar|MirAncesTar|miranda_May_2021|miRDB_v6|MiRNATIP|MirTar2|mirzag|MultiMiTar|PACCMIT|PITA_May_2021|RNA22|TargetScan_v7_2
MAPK6	Q16659		hsa-let-7b-5p	0.884114	17	Very High	BCmicrO|bitargeting_May_2021|CoMeTa|Cupid|DIANA|MBStar|MirAncesTar|miranda_May_2021|miRDB_v6|MiRNATIP|miRTar2GO|MirTar2|mirzag|MultiMiTar|PITA_May_2021|RNA22|TargetScan_v7_2
SMC1A	Q14683		hsa-let-7b-5p	0.883614	17	Very High	BCmicrO|bitargeting_May_2021|CoMeTa|Cupid|DIANA|MBStar|MirAncesTar|miranda_May_2021|miRDB_v6|MiRNATIP|miRTar2GO|MirTar2|mirzag|MultiMiTar|PITA_May_2021|RNA22|TargetScan_v7_2
USP38	Q8NB14		hsa-let-7b-5p	0.883107	17	Very High	BCmicrO|Cupid|DIANA|MBStar|MirAncesTar|miranda_May_2021|miRDB_v6|mirmap_May_2021|MiRNATIP|miRTar2GO|MirTar2|mirzag|MultiMiTar|PACCMIT|PITA_May_2021|RNA22|TargetScan_v7_2
LIN28A	Q9H9Z2		hsa-let-7b-5p	0.881202	19	Very High	BCmicrO|bitargeting_May_2021|CoMeTa|Cupid|DIANA|MBStar|MirAncesTar|miranda_May_2021|miRDB_v6|mirmap_May_2021|MiRNATIP|miRTar2GO|MirTar2|mirzag|MultiMiTar|PACCMIT|PITA_May_2021|RNA22|TargetScan_v7_2
IGF2BP2	Q9Y6M1		hsa-let-7b-5p	0.881055	16	Very High	BCmicrO|bitargeting_May_2021|CoMeTa|Cupid|DIANA|MirAncesTar|miranda_May_2021|miRDB_v6|MiRNATIP|MirTar2|mirzag|MultiMiTar|PACCMIT|PITA_May_2021|RNA22|TargetScan_v7_2
PDE12	Q6L8Q7		hsa-let-7b-5p	0.880921	18	Very High	BCmicrO|bitargeting_May_2021|CoMeTa|Cupid|DIANA|MBStar|MirAncesTar|miranda_May_2021|miRDB_v6|mirmap_May_2021|MiRNATIP|miRTar2GO|mirzag|MultiMiTar|PACCMIT|PITA_May_2021|RNA22|TargetScan_v7_2
IGF1R	P08069		hsa-let-7b-5p	0.88001	17	Very High	BCmicrO|bitargeting_May_2021|CoMeTa|DIANA|MBStar|MirAncesTar|miranda_May_2021|miRDB_v6|mirmap_May_2021|MiRNATIP|miRTar2GO|MirTar2|mirzag|MultiMiTar|PITA_May_2021|RNA22|TargetScan_v7_2
DDX19B	Q9UMR2		hsa-let-7b-5p	0.879288	19	Very High	BCmicrO|bitargeting_May_2021|CoMeTa|Cupid|DIANA|MBStar|MirAncesTar|miranda_May_2021|mirbase|miRDB_v6|mirmap_May_2021|MirSNPInTarget|MirTar2|mirzag|MultiMiTar|PACCMIT|PITA_May_2021|RNA22|TargetScan_v7_2
CASP3	P42574		hsa-let-7b-5p	0.879075	16	Very High	BCmicrO|bitargeting_May_2021|CoMeTa|Cupid|DIANA|MirAncesTar|miranda_May_2021|miRDB_v6|MiRNATIP|miRTar2GO|MirTar2|mirzag|MultiMiTar|PACCMIT|PITA_May_2021|TargetScan_v7_2
GALNT1	Q10472		hsa-let-7b-5p	0.877984	16	Very High	BCmicrO|bitargeting_May_2021|CoMeTa|Cupid|DIANA|MBStar|MirAncesTar|miranda_May_2021|miRDB_v6|MiRNATIP|miRTar2GO|mirzag|MultiMiTar|PACCMIT|PITA_May_2021|TargetScan_v7_2
ZNF710	Q8N1W2		hsa-let-7b-5p	0.876742	19	Very High	BCmicrO|bitargeting_May_2021|CoMeTa|Cupid|DIANA|MBStar|MirAncesTar|miranda_May_2021|mirbase|miRDB_v6|mirmap_May_2021|MiRNATIP|MirSNPInTarget|miRTar2GO|mirzag|PACCMIT|PITA_May_2021|RNA22|TargetScan_v7_2
C14orf28	Q4W4Y0		hsa-let-7b-5p	0.875007	17	Very High	BCmicrO|bitargeting_May_2021|Cupid|DIANA|MBStar|MirAncesTar|miranda_May_2021|miRDB_v6|MiRNATIP|miRTar2GO|MirTar2|mirzag|MultiMiTar|PACCMIT|PITA_May_2021|RNA22|TargetScan_v7_2
XKR8	Q9H6D3		hsa-let-7b-5p	0.8749	18	Very High	BCmicrO|bitargeting_May_2021|CoMeTa|DIANA|MirAncesTar|miranda_May_2021|mirbase|miRDB_v6|mirmap_May_2021|MiRNATIP|MirSNPInTarget|miRTar2GO|mirzag|MultiMiTar|PACCMIT|PITA_May_2021|RNA22|TargetScan_v7_2
LRIG3	Q6UXM1		hsa-let-7b-5p	0.874012	16	Very High	BCmicrO|bitargeting_May_2021|Cupid|MBStar|MirAncesTar|miranda_May_2021|mirbase|miRDB_v6|MiRNATIP|miRTar2GO|MirTar2|MultiMiTar|PACCMIT|PITA_May_2021|RNA22|TargetScan_v7_2
LIN28B	Q6ZN17		hsa-let-7b-5p	0.873163	16	Very High	BCmicrO|bitargeting_May_2021|Cupid|DIANA|MBStar|MirAncesTar|miranda_May_2021|miRDB_v6|MiRNATIP|miRTar2GO|MirTar2|mirzag|MultiMiTar|PITA_May_2021|RNA22|TargetScan_v7_2
PRPF38B	Q5VTL8		hsa-let-7b-5p	0.872248	15	Very High	BCmicrO|bitargeting_May_2021|CoMeTa|Cupid|DIANA|MirAncesTar|miranda_May_2021|miRDB_v6|MiRNATIP|miRTar2GO|MirTar2|mirzag|MultiMiTar|RNA22|TargetScan_v7_2
FOXP2	O15409		hsa-let-7b-5p	0.87104	17	Very High	BCmicrO|bitargeting_May_2021|Cupid|DIANA|MBStar|MirAncesTar|miranda_May_2021|miRDB_v6|mirmap_May_2021|miRTar2GO|MirTar2|mirzag|MultiMiTar|PACCMIT|PITA_May_2021|RNA22|TargetScan_v7_2
CDC34	P49427		hsa-let-7b-5p	0.870732	15	Very High	BCmicrO|bitargeting_May_2021|CoMeTa|Cupid|DIANA|MirAncesTar|miranda_May_2021|mirbase|miRDB_v6|MiRNATIP|MirTar2|mirzag|MultiMiTar|PITA_May_2021|TargetScan_v7_2
HIC2	Q96JB3		hsa-let-7b-5p	0.870587	17	Very High	BCmicrO|bitargeting_May_2021|CoMeTa|DIANA|MirAncesTar|miranda_May_2021|miRDB_v6|mirmap_May_2021|MiRNATIP|MirSNPInTarget|miRTar2GO|MirTar2|mirzag|MultiMiTar|PITA_May_2021|RNA22|TargetScan_v7_2
ADAMTS8	Q9UP79		hsa-let-7b-5p	0.870428	14	Very High	BCmicrO|bitargeting_May_2021|CoMeTa|Cupid|DIANA|MirAncesTar|miranda_May_2021|miRDB_v6|miRTar2GO|MirTar2|mirzag|PACCMIT|RNA22|TargetScan_v7_2
YOD1	Q5VVQ6		hsa-let-7b-5p	0.870212	18	Very High	BCmicrO|bitargeting_May_2021|CoMeTa|Cupid|DIANA|MBStar|MirAncesTar|miranda_May_2021|miRDB_v6|MiRNATIP|MirSNPInTarget|miRTar2GO|MirTar2|mirzag|MultiMiTar|PITA_May_2021|RNA22|TargetScan_v7_2
NAP1L1	P55209		hsa-let-7b-5p	0.870192	18	Very High	BCmicrO|bitargeting_May_2021|CoMeTa|Cupid|DIANA|MBStar|MirAncesTar|miranda_May_2021|miRDB_v6|mirmap_May_2021|MiRNATIP|miRTar2GO|MirTar2|mirzag|MultiMiTar|PITA_May_2021|RNA22|TargetScan_v7_2
GNG5	P63218		hsa-let-7b-5p	0.86918	14	Very High	BCmicrO|CoMeTa|Cupid|DIANA|MirAncesTar|miranda_May_2021|mirbase|miRDB_v6|miRTar2GO|mirzag|MultiMiTar|PACCMIT|RNA22|TargetScan_v7_2
C5orf51	A6NDU8		hsa-let-7b-5p	0.869158	16	Very High	BCmicrO|bitargeting_May_2021|Cupid|DIANA|MBStar|MirAncesTar|miranda_May_2021|miRDB_v6|MiRNATIP|miRTar2GO|mirzag|MultiMiTar|PACCMIT|PITA_May_2021|RNA22|TargetScan_v7_2
RDX	P35241		hsa-let-7b-5p	0.867694	18	Very High	BCmicrO|bitargeting_May_2021|CoMeTa|Cupid|DIANA|MBStar|MirAncesTar|miranda_May_2021|miRDB_v6|mirmap_May_2021|MiRNATIP|MirTar2|mirzag|MultiMiTar|PACCMIT|PITA_May_2021|RNA22|TargetScan_v7_2
COL1A2	P08123		hsa-let-7b-5p	0.867232	15	Very High	BCmicrO|CoMeTa|Cupid|DIANA|MirAncesTar|miranda_May_2021|miRDB_v6|MiRNATIP|MirSNPInTarget|MirTar2|mirzag|MultiMiTar|PACCMIT|RNA22|TargetScan_v7_2
GALC	P54803		hsa-let-7b-5p	0.866811	18	Very High	BCmicrO|bitargeting_May_2021|CoMeTa|Cupid|DIANA|MBStar|MirAncesTar|miranda_May_2021|miRDB_v6|mirmap_May_2021|MirSNPInTarget|miRTar2GO|MirTar2|mirzag|MultiMiTar|PITA_May_2021|RNA22|TargetScan_v7_2
CNTRL	Q7Z7A1		hsa-let-7b-5p	0.866577	16	Very High	BCmicrO|bitargeting_May_2021|CoMeTa|Cupid|DIANA|MirAncesTar|miranda_May_2021|mirbase|miRDB_v6|MiRNATIP|miRTar2GO|MultiMiTar|PACCMIT|PITA_May_2021|RNA22|TargetScan_v7_2
DDX19A	Q9NUU7		hsa-let-7b-5p	0.866466	15	Very High	BCmicrO|CoMeTa|Cupid|MBStar|MirAncesTar|miranda_May_2021|miRDB_v6|MiRNATIP|miRTar2GO|MirTar2|mirzag|MultiMiTar|PACCMIT|RNA22|TargetScan_v7_2
MIB1	Q86YT6		hsa-let-7b-5p	0.866375	15	Very High	BCmicrO|bitargeting_May_2021|Cupid|DIANA|MBStar|MirAncesTar|miranda_May_2021|miRDB_v6|MiRNATIP|mirzag|MultiMiTar|PACCMIT|PITA_May_2021|RNA22|TargetScan_v7_2
ABCC5	O15440		hsa-let-7b-5p	0.8651	19	Very High	BCmicrO|bitargeting_May_2021|CoMeTa|Cupid|DIANA|MBStar|MirAncesTar|miranda_May_2021|miRDB_v6|mirmap_May_2021|MiRNATIP|miRTar2GO|MirTar2|mirzag|MultiMiTar|PACCMIT|PITA_May_2021|RNA22|TargetScan_v7_2
IGF2BP3	O00425		hsa-let-7b-5p	0.864851	17	Very High	BCmicrO|CoMeTa|Cupid|DIANA|MBStar|MirAncesTar|miranda_May_2021|miRDB_v6|mirmap_May_2021|MiRNATIP|MirTar2|mirzag|MultiMiTar|PACCMIT|PITA_May_2021|RNA22|TargetScan_v7_2
HOXA1	P49639		hsa-let-7b-5p	0.864505	16	Very High	BCmicrO|bitargeting_May_2021|CoMeTa|Cupid|DIANA|MBStar|MirAncesTar|miranda_May_2021|MiRNATIP|MirSNPInTarget|MirTar2|mirzag|MultiMiTar|PACCMIT|PITA_May_2021|TargetScan_v7_2
CPA4	Q9UI42		hsa-let-7b-5p	0.863896	17	Very High	BCmicrO|bitargeting_May_2021|CoMeTa|DIANA|MBStar|MirAncesTar|miranda_May_2021|miRDB_v6|mirmap_May_2021|MiRNATIP|miRTar2GO|MirTar2|mirzag|PACCMIT|PITA_May_2021|RNA22|TargetScan_v7_2
CDV3	Q9UKY7		hsa-let-7b-5p	0.863242	17	Very High	BCmicrO|bitargeting_May_2021|CoMeTa|Cupid|DIANA|MBStar|MirAncesTar|miranda_May_2021|miRDB_v6|MiRNATIP|miRTar2GO|mirzag|MultiMiTar|PACCMIT|PITA_May_2021|RNA22|TargetScan_v7_2
DDI2	Q5TDH0		hsa-let-7b-5p	0.862519	14	Very High	BCmicrO|bitargeting_May_2021|Cupid|DIANA|MirAncesTar|miranda_May_2021|miRDB_v6|MiRNATIP|miRTar2GO|MirTar2|mirzag|PACCMIT|RNA22|TargetScan_v7_2
ZNF341	Q9BYN7		hsa-let-7b-5p	0.859522	18	Very High	BCmicrO|bitargeting_May_2021|DIANA|MBStar|MirAncesTar|miranda_May_2021|mirbase|miRDB_v6|mirmap_May_2021|MiRNATIP|MirSNPInTarget|miRTar2GO|MirTar2|mirzag|PACCMIT|PITA_May_2021|RNA22|TargetScan_v7_2
IL13	P35225		hsa-let-7b-5p	0.859159	15	Very High	BCmicrO|bitargeting_May_2021|CoMeTa|Cupid|DIANA|MirAncesTar|miranda_May_2021|mirbase|miRDB_v6|MiRNATIP|mirzag|MultiMiTar|PACCMIT|PITA_May_2021|TargetScan_v7_2
SEMA4C	Q9C0C4		hsa-let-7b-5p	0.856504	18	Very High	BCmicrO|bitargeting_May_2021|CoMeTa|Cupid|DIANA|MBStar|MirAncesTar|miranda_May_2021|mirbase|miRDB_v6|MiRNATIP|miRTar2GO|mirzag|MultiMiTar|PACCMIT|PITA_May_2021|RNA22|TargetScan_v7_2
E2F5	Q15329		hsa-let-7b-5p	0.856235	16	Very High	BCmicrO|bitargeting_May_2021|CoMeTa|Cupid|DIANA|MBStar|MirAncesTar|miranda_May_2021|miRDB_v6|mirmap_May_2021|MiRNATIP|MirTar2|MultiMiTar|PACCMIT|PITA_May_2021|TargetScan_v7_2
STX3	Q13277		hsa-let-7b-5p	0.855609	15	Very High	BCmicrO|CoMeTa|DIANA|MBStar|MirAncesTar|miranda_May_2021|miRDB_v6|MiRNATIP|miRTar2GO|mirzag|MultiMiTar|PACCMIT|PITA_May_2021|RNA22|TargetScan_v7_2
NAA30	Q147X3		hsa-let-7b-5p	0.854776	17	Very High	BCmicrO|bitargeting_May_2021|Cupid|DIANA|MBStar|MirAncesTar|miranda_May_2021|miRDB_v6|mirmap_May_2021|MiRNATIP|miRTar2GO|mirzag|MultiMiTar|PACCMIT|PITA_May_2021|RNA22|TargetScan_v7_2
CPEB1	Q9BZB8		hsa-let-7b-5p	0.854463	14	Very High	BCmicrO|CoMeTa|Cupid|DIANA|MBStar|MirAncesTar|miranda_May_2021|miRDB_v6|MirTar2|mirzag|MultiMiTar|PACCMIT|RNA22|TargetScan_v7_2
IGF2BP1	Q9NZI8		hsa-let-7b-5p	0.854275	14	Very High	BCmicrO|bitargeting_May_2021|DIANA|MBStar|MirAncesTar|miranda_May_2021|miRDB_v6|MiRNATIP|MirTar2|mirzag|MultiMiTar|PITA_May_2021|RNA22|TargetScan_v7_2
PIGA	P37287		hsa-let-7b-5p	0.852458	15	Very High	BCmicrO|CoMeTa|Cupid|DIANA|MBStar|MirAncesTar|miranda_May_2021|miRDB_v6|MiRNATIP|miRTar2GO|MirTar2|mirzag|MultiMiTar|RNA22|TargetScan_v7_2
NEK3	P51956		hsa-let-7b-5p	0.848698	17	Very High	BCmicrO|CoMeTa|DIANA|MBStar|MirAncesTar|miranda_May_2021|mirbase|miRDB_v6|MiRNATIP|miRTar2GO|MirTar2|mirzag|MultiMiTar|PACCMIT|PITA_May_2021|RNA22|TargetScan_v7_2
ARHGAP28	Q9P2N2		hsa-let-7b-5p	0.848606	16	Very High	BCmicrO|bitargeting_May_2021|CoMeTa|Cupid|DIANA|MirAncesTar|miranda_May_2021|miRDB_v6|MiRNATIP|miRTar2GO|mirzag|MultiMiTar|PACCMIT|PITA_May_2021|RNA22|TargetScan_v7_2
PGRMC1	O00264		hsa-let-7b-5p	0.84779	13	Very High	BCmicrO|CoMeTa|Cupid|DIANA|MBStar|MirAncesTar|miranda_May_2021|miRDB_v6|MiRNATIP|MirTar2|mirzag|MultiMiTar|TargetScan_v7_2
ADRB2	P07550		hsa-let-7b-5p	0.847438	13	Very High	BCmicrO|CoMeTa|DIANA|MirAncesTar|miranda_May_2021|mirbase|miRDB_v6|MirSNPInTarget|MirTar2|mirzag|PACCMIT|RNA22|TargetScan_v7_2
FAM214B	Q7L5A3		hsa-let-7b-5p	0.84685	15	Very High	BCmicrO|bitargeting_May_2021|CoMeTa|Cupid|DIANA|MirAncesTar|miranda_May_2021|mirbase|miRDB_v6|MiRNATIP|miRTar2GO|mirzag|MultiMiTar|RNA22|TargetScan_v7_2
RAB11FIP4	Q86YS3		hsa-let-7b-5p	0.84646	15	Very High	BCmicrO|bitargeting_May_2021|DIANA|MBStar|MirAncesTar|miranda_May_2021|miRDB_v6|mirmap_May_2021|MirTar2|mirzag|MultiMiTar|PACCMIT|PITA_May_2021|RNA22|TargetScan_v7_2
CCND2	P30279		hsa-let-7b-5p	0.846246	13	Very High	BCmicrO|CoMeTa|DIANA|MBStar|MirAncesTar|miranda_May_2021|miRDB_v6|mirmap_May_2021|MiRNATIP|mirzag|MultiMiTar|RNA22|TargetScan_v7_2
SLF2	Q8IX21		hsa-let-7b-5p	0.846098	15	Very High	BCmicrO|bitargeting_May_2021|Cupid|DIANA|MBStar|MirAncesTar|miranda_May_2021|MiRNATIP|MirSNPInTarget|MirTar2|mirzag|MultiMiTar|PACCMIT|RNA22|TargetScan_v7_2
FNDC3A	Q9Y2H6		hsa-let-7b-5p	0.844145	16	Very High	BCmicrO|bitargeting_May_2021|CoMeTa|Cupid|DIANA|MBStar|MirAncesTar|miranda_May_2021|miRDB_v6|MiRNATIP|MirTar2|mirzag|MultiMiTar|PACCMIT|RNA22|TargetScan_v7_2
DTX2	Q86UW9		hsa-let-7b-5p	0.844091	16	Very High	BCmicrO|CoMeTa|Cupid|DIANA|MBStar|MirAncesTar|miranda_May_2021|mirbase|miRDB_v6|mirmap_May_2021|MiRNATIP|miRTar2GO|mirzag|PITA_May_2021|RNA22|TargetScan_v7_2
SOCS1	O15524		hsa-let-7b-5p	0.843723	16	Very High	BCmicrO|bitargeting_May_2021|CoMeTa|Cupid|DIANA|MirAncesTar|miranda_May_2021|mirbase|miRDB_v6|miRTar2GO|mirzag|MultiMiTar|PACCMIT|PITA_May_2021|RNA22|TargetScan_v7_2
RANBP2	P49792		hsa-let-7b-5p	0.84354	17	Very High	BCmicrO|bitargeting_May_2021|CoMeTa|Cupid|DIANA|MBStar|MirAncesTar|miranda_May_2021|mirbase|miRDB_v6|MiRNATIP|miRTar2GO|mirzag|MultiMiTar|PACCMIT|RNA22|TargetScan_v7_2
IRS2	Q9Y4H2		hsa-let-7b-5p	0.84343	16	Very High	BCmicrO|CoMeTa|Cupid|DIANA|MBStar|MirAncesTar|miranda_May_2021|miRDB_v6|mirmap_May_2021|MiRNATIP|mirzag|MultiMiTar|PACCMIT|PITA_May_2021|RNA22|TargetScan_v7_2
BEND4	Q6ZU67		hsa-let-7b-5p	0.843402	16	Very High	BCmicrO|bitargeting_May_2021|Cupid|DIANA|MBStar|MirAncesTar|miranda_May_2021|miRDB_v6|MiRNATIP|miRTar2GO|mirzag|MultiMiTar|PACCMIT|PITA_May_2021|RNA22|TargetScan_v7_2
CCNJ	Q5T5M9		hsa-let-7b-5p	0.8431	14	Very High	BCmicrO|CoMeTa|DIANA|MBStar|MirAncesTar|miranda_May_2021|miRDB_v6|MiRNATIP|MirTar2|mirzag|MultiMiTar|PITA_May_2021|RNA22|TargetScan_v7_2
LIMD2	Q9BT23		hsa-let-7b-5p	0.842555	16	Very High	BCmicrO|bitargeting_May_2021|CoMeTa|DIANA|MirAncesTar|miranda_May_2021|miRDB_v6|mirmap_May_2021|MiRNATIP|miRTar2GO|MirTar2|MultiMiTar|PACCMIT|PITA_May_2021|RNA22|TargetScan_v7_2
AP1S1	P61966		hsa-let-7b-5p	0.841835	19	Very High	BCmicrO|bitargeting_May_2021|CoMeTa|Cupid|DIANA|MirAncesTar|miranda_May_2021|mirbase|miRDB_v6|mirmap_May_2021|MiRNATIP|MirSNPInTarget|miRTar2GO|mirzag|MultiMiTar|PACCMIT|PITA_May_2021|RNA22|TargetScan_v7_2
HAND1	O96004		hsa-let-7b-5p	0.84159	17	Very High	BCmicrO|bitargeting_May_2021|CoMeTa|DIANA|MBStar|MirAncesTar|miranda_May_2021|mirbase|miRDB_v6|MiRNATIP|MirTar2|mirzag|MultiMiTar|PACCMIT|PITA_May_2021|RNA22|TargetScan_v7_2
GNPTAB	Q3T906		hsa-let-7b-5p	0.841495	15	Very High	BCmicrO|bitargeting_May_2021|CoMeTa|MBStar|MirAncesTar|miranda_May_2021|miRDB_v6|mirmap_May_2021|MiRNATIP|miRTar2GO|MultiMiTar|PACCMIT|PITA_May_2021|RNA22|TargetScan_v7_2
MGAT4A	Q9UM21		hsa-let-7b-5p	0.841352	19	Very High	BCmicrO|bitargeting_May_2021|CoMeTa|DIANA|MBStar|MirAncesTar|miranda_May_2021|mirbase|miRDB_v6|mirmap_May_2021|MiRNATIP|miRTar2GO|MirTar2|mirzag|MultiMiTar|PACCMIT|PITA_May_2021|RNA22|TargetScan_v7_2
DMD	P11532		hsa-let-7b-5p	0.841094	18	Very High	BCmicrO|bitargeting_May_2021|CoMeTa|Cupid|DIANA|MBStar|MirAncesTar|miranda_May_2021|miRDB_v6|mirmap_May_2021|MiRNATIP|MirTar2|mirzag|MultiMiTar|PACCMIT|PITA_May_2021|RNA22|TargetScan_v7_2
CLDN12	P56749		hsa-let-7b-5p	0.840825	13	Very High	BCmicrO|Cupid|DIANA|MBStar|MirAncesTar|miranda_May_2021|miRDB_v6|MiRNATIP|miRTar2GO|mirzag|MultiMiTar|PACCMIT|TargetScan_v7_2
E2F6	O75461		hsa-let-7b-5p	0.840724	14	Very High	BCmicrO|CoMeTa|Cupid|DIANA|MirAncesTar|miranda_May_2021|MiRNATIP|miRTar2GO|mirzag|MultiMiTar|PACCMIT|PITA_May_2021|RNA22|TargetScan_v7_2
LPGAT1	Q92604		hsa-let-7b-5p	0.840426	17	Very High	BCmicrO|bitargeting_May_2021|CoMeTa|DIANA|MBStar|MirAncesTar|miranda_May_2021|miRDB_v6|mirmap_May_2021|MiRNATIP|MirSNPInTarget|MirTar2|mirzag|MultiMiTar|PITA_May_2021|RNA22|TargetScan_v7_2
GAN	Q9H2C0		hsa-let-7b-5p	0.840392	15	Very High	BCmicrO|bitargeting_May_2021|CoMeTa|Cupid|DIANA|MirAncesTar|miranda_May_2021|mirmap_May_2021|miRTar2GO|MirTar2|mirzag|MultiMiTar|PITA_May_2021|RNA22|TargetScan_v7_2
CCR7	P32248		hsa-let-7b-5p	0.840056	17	Very High	BCmicrO|bitargeting_May_2021|CoMeTa|Cupid|DIANA|MirAncesTar|miranda_May_2021|mirbase|miRDB_v6|mirmap_May_2021|MiRNATIP|miRTar2GO|mirzag|PACCMIT|PITA_May_2021|RNA22|TargetScan_v7_2
KCTD21	Q4G0X4		hsa-let-7b-5p	0.839795	15	Very High	BCmicrO|bitargeting_May_2021|DIANA|MBStar|MirAncesTar|miranda_May_2021|miRDB_v6|miRTar2GO|MirTar2|mirzag|MultiMiTar|PACCMIT|PITA_May_2021|RNA22|TargetScan_v7_2
BCAT1	P54687		hsa-let-7b-5p	0.839624	17	Very High	BCmicrO|bitargeting_May_2021|CoMeTa|DIANA|MBStar|MirAncesTar|miranda_May_2021|miRDB_v6|mirmap_May_2021|MiRNATIP|MirSNPInTarget|mirzag|MultiMiTar|PACCMIT|PITA_May_2021|RNA22|TargetScan_v7_2
GAS7	O60861		hsa-let-7b-5p	0.839204	15	Very High	BCmicrO|bitargeting_May_2021|CoMeTa|DIANA|MBStar|MirAncesTar|miranda_May_2021|miRDB_v6|mirmap_May_2021|MiRNATIP|MirTar2|MultiMiTar|PACCMIT|RNA22|TargetScan_v7_2
ONECUT2	O95948		hsa-let-7b-5p	0.839171	18	Very High	BCmicrO|bitargeting_May_2021|CoMeTa|DIANA|MBStar|MirAncesTar|miranda_May_2021|miRDB_v6|mirmap_May_2021|MiRNATIP|miRTar2GO|MirTar2|mirzag|MultiMiTar|PACCMIT|PITA_May_2021|RNA22|TargetScan_v7_2
CLCN5	P51795		hsa-let-7b-5p	0.838572	18	Very High	BCmicrO|bitargeting_May_2021|CoMeTa|DIANA|MBStar|MirAncesTar|miranda_May_2021|miRDB_v6|mirmap_May_2021|MiRNATIP|miRTar2GO|MirTar2|mirzag|MultiMiTar|PACCMIT|PITA_May_2021|RNA22|TargetScan_v7_2
LGR4	Q9BXB1		hsa-let-7b-5p	0.838333	15	Very High	BCmicrO|CoMeTa|Cupid|DIANA|MBStar|MirAncesTar|miranda_May_2021|MiRNATIP|miRTar2GO|MirTar2|mirzag|MultiMiTar|PACCMIT|RNA22|TargetScan_v7_2
MAP3K1	Q13233		hsa-let-7b-5p	0.838212	17	Very High	BCmicrO|bitargeting_May_2021|CoMeTa|Cupid|DIANA|MBStar|MirAncesTar|miranda_May_2021|miRDB_v6|mirmap_May_2021|MiRNATIP|miRTar2GO|mirzag|PACCMIT|PITA_May_2021|RNA22|TargetScan_v7_2
GALE	Q14376		hsa-let-7b-5p	0.837528	15	Very High	BCmicrO|bitargeting_May_2021|CoMeTa|Cupid|DIANA|MirAncesTar|miranda_May_2021|mirbase|miRDB_v6|MirSNPInTarget|miRTar2GO|PACCMIT|PITA_May_2021|RNA22|TargetScan_v7_2
ITGB3	P05106		hsa-let-7b-5p	0.837022	16	Very High	BCmicrO|bitargeting_May_2021|CoMeTa|Cupid|DIANA|MirAncesTar|miranda_May_2021|miRDB_v6|mirmap_May_2021|MiRNATIP|miRTar2GO|mirzag|MultiMiTar|PITA_May_2021|RNA22|TargetScan_v7_2
ELF4	Q99607		hsa-let-7b-5p	0.835758	18	Very High	BCmicrO|bitargeting_May_2021|CoMeTa|DIANA|MBStar|MirAncesTar|miranda_May_2021|mirbase|miRDB_v6|mirmap_May_2021|MiRNATIP|MirSNPInTarget|miRTar2GO|mirzag|MultiMiTar|PITA_May_2021|RNA22|TargetScan_v7_2
PARD6B	Q9BYG5		hsa-let-7b-5p	0.835417	16	Very High	BCmicrO|bitargeting_May_2021|CoMeTa|DIANA|MBStar|MirAncesTar|miranda_May_2021|miRDB_v6|mirmap_May_2021|MiRNATIP|MirSNPInTarget|miRTar2GO|mirzag|MultiMiTar|RNA22|TargetScan_v7_2
ZNF583	Q96ND8		hsa-let-7b-5p	0.834677	15	Very High	BCmicrO|Cupid|DIANA|MBStar|MirAncesTar|miranda_May_2021|miRDB_v6|mirmap_May_2021|miRTar2GO|MirTar2|mirzag|MultiMiTar|PACCMIT|RNA22|TargetScan_v7_2
ANKRD46	Q86W74		hsa-let-7b-5p	0.834646	16	Very High	BCmicrO|bitargeting_May_2021|CoMeTa|Cupid|DIANA|MBStar|MirAncesTar|miranda_May_2021|MiRNATIP|miRTar2GO|mirzag|MultiMiTar|PACCMIT|PITA_May_2021|RNA22|TargetScan_v7_2
NME6	O75414		hsa-let-7b-5p	0.834288	16	Very High	BCmicrO|bitargeting_May_2021|CoMeTa|Cupid|DIANA|MirAncesTar|miranda_May_2021|mirbase|miRDB_v6|MiRNATIP|mirzag|MultiMiTar|PACCMIT|PITA_May_2021|RNA22|TargetScan_v7_2
NGF	P01138		hsa-let-7b-5p	0.834022	16	Very High	BCmicrO|CoMeTa|Cupid|DIANA|MirAncesTar|miranda_May_2021|mirbase|miRDB_v6|miRTar2GO|MirTar2|mirzag|MultiMiTar|PACCMIT|PITA_May_2021|RNA22|TargetScan_v7_2
C8orf58	Q8NAV2		hsa-let-7b-5p	0.83334	16	Very High	BCmicrO|bitargeting_May_2021|DIANA|MBStar|MirAncesTar|miranda_May_2021|mirbase|miRDB_v6|mirmap_May_2021|miRTar2GO|MirTar2|mirzag|MultiMiTar|PITA_May_2021|RNA22|TargetScan_v7_2
AHCTF1	Q8WYP5		hsa-let-7b-5p	0.833335	15	Very High	BCmicrO|CoMeTa|DIANA|MBStar|MirAncesTar|miranda_May_2021|miRDB_v6|MiRNATIP|miRTar2GO|MirTar2|mirzag|MultiMiTar|PACCMIT|RNA22|TargetScan_v7_2
PDPR	Q8NCN5		hsa-let-7b-5p	0.833287	18	Very High	BCmicrO|bitargeting_May_2021|CoMeTa|DIANA|MBStar|MirAncesTar|miranda_May_2021|miRDB_v6|mirmap_May_2021|MiRNATIP|MirSNPInTarget|MirTar2|mirzag|MultiMiTar|PACCMIT|PITA_May_2021|RNA22|TargetScan_v7_2
RSPO2	Q6UXX9		hsa-let-7b-5p	0.832533	14	Very High	BCmicrO|bitargeting_May_2021|Cupid|DIANA|MBStar|MirAncesTar|miranda_May_2021|MiRNATIP|MirTar2|mirzag|MultiMiTar|PACCMIT|RNA22|TargetScan_v7_2
COL3A1	P02461		hsa-let-7b-5p	0.832412	17	Very High	BCmicrO|bitargeting_May_2021|CoMeTa|Cupid|DIANA|MBStar|MirAncesTar|miranda_May_2021|miRDB_v6|MiRNATIP|MirTar2|mirzag|MultiMiTar|PACCMIT|PITA_May_2021|RNA22|TargetScan_v7_2
UTRN	P46939		hsa-let-7b-5p	0.832324	15	Very High	BCmicrO|bitargeting_May_2021|CoMeTa|Cupid|DIANA|MBStar|MirAncesTar|miranda_May_2021|MiRNATIP|MirTar2|mirzag|MultiMiTar|PITA_May_2021|RNA22|TargetScan_v7_2
ARID3B	Q8IVW6		hsa-let-7b-5p	0.831585	16	Very High	BCmicrO|bitargeting_May_2021|CoMeTa|Cupid|DIANA|MirAncesTar|miranda_May_2021|miRDB_v6|MiRNATIP|MirSNPInTarget|mirzag|MultiMiTar|PACCMIT|PITA_May_2021|RNA22|TargetScan_v7_2
PTPRD	P23468		hsa-let-7b-5p	0.83115	14	Very High	BCmicrO|CoMeTa|Cupid|DIANA|MBStar|MirAncesTar|miranda_May_2021|miRDB_v6|MiRNATIP|miRTar2GO|MultiMiTar|PACCMIT|RNA22|TargetScan_v7_2
DIAPH2	O60879		hsa-let-7b-5p	0.830986	15	Very High	BCmicrO|bitargeting_May_2021|CoMeTa|DIANA|MBStar|MirAncesTar|miranda_May_2021|mirmap_May_2021|MiRNATIP|miRTar2GO|MultiMiTar|PACCMIT|PITA_May_2021|RNA22|TargetScan_v7_2
ACVR1C	Q8NER5		hsa-let-7b-5p	0.830871	14	Very High	BCmicrO|bitargeting_May_2021|DIANA|MBStar|MirAncesTar|miranda_May_2021|miRDB_v6|MiRNATIP|miRTar2GO|MirTar2|mirzag|MultiMiTar|RNA22|TargetScan_v7_2
CPEB2	Q7Z5Q1		hsa-let-7b-5p	0.830134	15	Very High	BCmicrO|bitargeting_May_2021|DIANA|MBStar|MirAncesTar|miranda_May_2021|miRDB_v6|MiRNATIP|miRTar2GO|mirzag|MultiMiTar|PACCMIT|PITA_May_2021|RNA22|TargetScan_v7_2
ELP1	O95163		hsa-let-7b-5p	0.829113	16	Very High	BCmicrO|bitargeting_May_2021|CoMeTa|Cupid|DIANA|MirAncesTar|miranda_May_2021|miRDB_v6|MiRNATIP|miRTar2GO|MirTar2|mirzag|PACCMIT|PITA_May_2021|RNA22|TargetScan_v7_2
ASAP1	Q9ULH1		hsa-let-7b-5p	0.82872	17	Very High	BCmicrO|bitargeting_May_2021|CoMeTa|Cupid|DIANA|MBStar|MirAncesTar|miranda_May_2021|miRDB_v6|mirmap_May_2021|MiRNATIP|miRTar2GO|mirzag|MultiMiTar|PITA_May_2021|RNA22|TargetScan_v7_2
EOGT	Q5NDL2		hsa-let-7b-5p	0.828603	17	Very High	BCmicrO|bitargeting_May_2021|CoMeTa|DIANA|MBStar|MirAncesTar|miranda_May_2021|mirmap_May_2021|MiRNATIP|MirSNPInTarget|miRTar2GO|mirzag|MultiMiTar|PACCMIT|PITA_May_2021|RNA22|TargetScan_v7_2
PTAFR	P25105		hsa-let-7b-5p	0.826631	14	Very High	BCmicrO|bitargeting_May_2021|Cupid|DIANA|MirAncesTar|miranda_May_2021|mirbase|miRDB_v6|MiRNATIP|MirSNPInTarget|MirTar2|mirzag|RNA22|TargetScan_v7_2
RNF20	Q5VTR2		hsa-let-7b-5p	0.826552	16	Very High	BCmicrO|bitargeting_May_2021|CoMeTa|DIANA|MBStar|MirAncesTar|miranda_May_2021|mirbase|miRDB_v6|MiRNATIP|mirzag|MultiMiTar|PACCMIT|PITA_May_2021|RNA22|TargetScan_v7_2
CEMIP2	Q9UHN6		hsa-let-7b-5p	0.825631	17	Very High	BCmicrO|bitargeting_May_2021|CoMeTa|DIANA|MBStar|MirAncesTar|miranda_May_2021|mirbase|miRDB_v6|MiRNATIP|MirTar2|mirzag|MultiMiTar|PACCMIT|PITA_May_2021|RNA22|TargetScan_v7_2
RAMAC	Q9BTL3		hsa-let-7b-5p	0.825517	15	Very High	BCmicrO|bitargeting_May_2021|Cupid|DIANA|MirAncesTar|miranda_May_2021|mirbase|miRDB_v6|MiRNATIP|miRTar2GO|MirTar2|mirzag|PITA_May_2021|RNA22|TargetScan_v7_2
PALD1	Q9ULE6		hsa-let-7b-5p	0.825394	16	Very High	BCmicrO|bitargeting_May_2021|Cupid|DIANA|MBStar|MirAncesTar|miranda_May_2021|miRDB_v6|mirmap_May_2021|MiRNATIP|mirzag|MultiMiTar|PACCMIT|PITA_May_2021|RNA22|TargetScan_v7_2
MARS2	Q96GW9		hsa-let-7b-5p	0.825325	13	Very High	BCmicrO|Cupid|MBStar|MirAncesTar|miranda_May_2021|miRDB_v6|MiRNATIP|miRTar2GO|mirzag|MultiMiTar|PITA_May_2021|RNA22|TargetScan_v7_2
PRTG	Q2VWP7		hsa-let-7b-5p	0.824561	16	Very High	BCmicrO|bitargeting_May_2021|Cupid|DIANA|MBStar|MirAncesTar|miranda_May_2021|miRDB_v6|mirmap_May_2021|MiRNATIP|miRTar2GO|MirTar2|mirzag|MultiMiTar|PACCMIT|RNA22
ERO1A	Q96HE7		hsa-let-7b-5p	0.82446	17	Very High	BCmicrO|bitargeting_May_2021|CoMeTa|Cupid|DIANA|MBStar|MirAncesTar|miranda_May_2021|miRDB_v6|mirmap_May_2021|MiRNATIP|miRTar2GO|mirzag|MultiMiTar|PITA_May_2021|RNA22|TargetScan_v7_2
SLC66A1	Q6ZP29		hsa-let-7b-5p	0.824312	17	Very High	BCmicrO|bitargeting_May_2021|CoMeTa|DIANA|MBStar|MirAncesTar|miranda_May_2021|mirbase|miRDB_v6|mirmap_May_2021|MiRNATIP|miRTar2GO|mirzag|PACCMIT|PITA_May_2021|RNA22|TargetScan_v7_2
UHRF2	Q96PU4		hsa-let-7b-5p	0.821702	15	Very High	BCmicrO|bitargeting_May_2021|Cupid|DIANA|MBStar|MirAncesTar|miranda_May_2021|mirmap_May_2021|MiRNATIP|MirTar2|mirzag|MultiMiTar|PITA_May_2021|RNA22|TargetScan_v7_2
GIPC1	O14908		hsa-let-7b-5p	0.821596	13	Very High	BCmicrO|bitargeting_May_2021|CoMeTa|DIANA|MirAncesTar|miranda_May_2021|mirbase|miRDB_v6|MiRNATIP|miRTar2GO|MultiMiTar|PACCMIT|TargetScan_v7_2
TARBP2	Q15633		hsa-let-7b-5p	0.819694	15	Very High	BCmicrO|bitargeting_May_2021|CoMeTa|DIANA|MBStar|MirAncesTar|miranda_May_2021|mirbase|mirmap_May_2021|MiRNATIP|miRTar2GO|MultiMiTar|PACCMIT|RNA22|TargetScan_v7_2
DCAF15	Q66K64		hsa-let-7b-5p	0.819295	15	Very High	BCmicrO|bitargeting_May_2021|Cupid|DIANA|MirAncesTar|miranda_May_2021|mirbase|miRDB_v6|mirmap_May_2021|miRTar2GO|MultiMiTar|PACCMIT|PITA_May_2021|RNA22|TargetScan_v7_2
SLC12A9	Q9BXP2		hsa-let-7b-5p	0.819014	15	Very High	BCmicrO|bitargeting_May_2021|CoMeTa|Cupid|MirAncesTar|miranda_May_2021|mirbase|miRDB_v6|miRTar2GO|mirzag|MultiMiTar|PACCMIT|PITA_May_2021|RNA22|TargetScan_v7_2
MYCN	P04198		hsa-let-7b-5p	0.818815	10	Very High	BCmicrO|CoMeTa|Cupid|DIANA|MirAncesTar|miRDB_v6|MiRNATIP|miRTar2GO|mirzag|TargetScan_v7_2
FNDC3B	Q53EP0		hsa-let-7b-5p	0.817941	17	Very High	BCmicrO|bitargeting_May_2021|CoMeTa|Cupid|DIANA|MBStar|MirAncesTar|miranda_May_2021|miRDB_v6|mirmap_May_2021|MiRNATIP|miRTar2GO|mirzag|MultiMiTar|PITA_May_2021|RNA22|TargetScan_v7_2
FAM118A	Q9NWS6		hsa-let-7b-5p	0.81747	16	Very High	BCmicrO|bitargeting_May_2021|CoMeTa|Cupid|DIANA|MBStar|MirAncesTar|miranda_May_2021|miRDB_v6|mirmap_May_2021|MiRNATIP|miRTar2GO|mirzag|PACCMIT|RNA22|TargetScan_v7_2
ACSL6	Q9UKU0		hsa-let-7b-5p	0.817056	16	Very High	BCmicrO|bitargeting_May_2021|CoMeTa|Cupid|DIANA|MBStar|MirAncesTar|miranda_May_2021|miRDB_v6|mirmap_May_2021|MiRNATIP|mirzag|PACCMIT|PITA_May_2021|RNA22|TargetScan_v7_2
C15orf39	Q6ZRI6		hsa-let-7b-5p	0.816626	16	Very High	BCmicrO|bitargeting_May_2021|CoMeTa|Cupid|DIANA|MBStar|MirAncesTar|miranda_May_2021|mirbase|miRDB_v6|mirmap_May_2021|MiRNATIP|miRTar2GO|mirzag|RNA22|TargetScan_v7_2
BEGAIN	Q9BUH8		hsa-let-7b-5p	0.816458	13	Very High	BCmicrO|CoMeTa|DIANA|MBStar|MirAncesTar|miranda_May_2021|miRDB_v6|miRTar2GO|mirzag|MultiMiTar|PACCMIT|RNA22|TargetScan_v7_2
RUFY3	Q7L099		hsa-let-7b-5p	0.81628	17	Very High	BCmicrO|bitargeting_May_2021|CoMeTa|DIANA|MBStar|MirAncesTar|miranda_May_2021|mirbase|miRDB_v6|mirmap_May_2021|MiRNATIP|MirTar2|mirzag|MultiMiTar|PACCMIT|RNA22|TargetScan_v7_2
ADRB1	P08588		hsa-let-7b-5p	0.815261	14	Very High	BCmicrO|bitargeting_May_2021|CoMeTa|Cupid|DIANA|MBStar|MirAncesTar|miranda_May_2021|miRDB_v6|MirSNPInTarget|miRTar2GO|MultiMiTar|PACCMIT|TargetScan_v7_2
EIF4G2	P78344		hsa-let-7b-5p	0.815078	15	Very High	BCmicrO|bitargeting_May_2021|CoMeTa|Cupid|DIANA|MBStar|MirAncesTar|miranda_May_2021|miRDB_v6|MiRNATIP|mirzag|MultiMiTar|PACCMIT|RNA22|TargetScan_v7_2
CYP19A1	P11511		hsa-let-7b-5p	0.81477	17	Very High	BCmicrO|bitargeting_May_2021|CoMeTa|DIANA|MBStar|MirAncesTar|miranda_May_2021|mirmap_May_2021|MiRNATIP|MirSNPInTarget|MirTar2|mirzag|MultiMiTar|PACCMIT|PITA_May_2021|RNA22|TargetScan_v7_2
FNIP1	Q8TF40		hsa-let-7b-5p	0.814745	17	Very High	BCmicrO|bitargeting_May_2021|DIANA|MBStar|MirAncesTar|miranda_May_2021|miRDB_v6|mirmap_May_2021|MiRNATIP|MirSNPInTarget|miRTar2GO|mirzag|MultiMiTar|PACCMIT|PITA_May_2021|RNA22|TargetScan_v7_2
NDST2	P52849		hsa-let-7b-5p	0.814578	14	Very High	BCmicrO|bitargeting_May_2021|CoMeTa|Cupid|DIANA|MirAncesTar|miranda_May_2021|mirbase|miRDB_v6|miRTar2GO|MultiMiTar|PACCMIT|RNA22|TargetScan_v7_2
PLXND1	Q9Y4D7		hsa-let-7b-5p	0.81426	16	Very High	BCmicrO|bitargeting_May_2021|CoMeTa|Cupid|DIANA|MirAncesTar|miranda_May_2021|miRDB_v6|MiRNATIP|miRTar2GO|mirzag|MultiMiTar|PACCMIT|RNA22|rnahybrid_May_2021|TargetScan_v7_2
GPCPD1	Q9NPB8		hsa-let-7b-5p	0.814063	14	Very High	BCmicrO|bitargeting_May_2021|Cupid|DIANA|MBStar|MirAncesTar|miranda_May_2021|miRDB_v6|MiRNATIP|miRTar2GO|mirzag|MultiMiTar|RNA22|TargetScan_v7_2
LCOR	Q96JN0		hsa-let-7b-5p	0.813817	15	Very High	BCmicrO|bitargeting_May_2021|Cupid|DIANA|MBStar|MirAncesTar|miranda_May_2021|mirmap_May_2021|MiRNATIP|miRTar2GO|mirzag|MultiMiTar|PITA_May_2021|RNA22|TargetScan_v7_2
SENP2	Q9HC62		hsa-let-7b-5p	0.813073	16	Very High	BCmicrO|bitargeting_May_2021|CoMeTa|Cupid|DIANA|MirAncesTar|miranda_May_2021|miRDB_v6|mirmap_May_2021|MiRNATIP|miRTar2GO|mirzag|MultiMiTar|PITA_May_2021|RNA22|TargetScan_v7_2
DYRK1A	Q13627		hsa-let-7b-5p	0.813062	17	Very High	BCmicrO|bitargeting_May_2021|CoMeTa|Cupid|DIANA|MBStar|MirAncesTar|miranda_May_2021|mirmap_May_2021|MiRNATIP|miRTar2GO|mirzag|MultiMiTar|PACCMIT|PITA_May_2021|RNA22|TargetScan_v7_2
ACVR2A	P27037		hsa-let-7b-5p	0.813	16	Very High	BCmicrO|bitargeting_May_2021|CoMeTa|Cupid|DIANA|MBStar|MirAncesTar|miranda_May_2021|miRDB_v6|MiRNATIP|miRTar2GO|mirzag|MultiMiTar|PITA_May_2021|RNA22|TargetScan_v7_2
SOCS6	O14544		hsa-let-7b-5p	0.812972	14	Very High	BCmicrO|CoMeTa|DIANA|MBStar|MirAncesTar|MiRNATIP|MirSNPInTarget|miRTar2GO|MirTar2|mirzag|MultiMiTar|PACCMIT|RNA22|TargetScan_v7_2
KCTD17	Q8N5Z5		hsa-let-7b-5p	0.812123	14	Very High	BCmicrO|bitargeting_May_2021|CoMeTa|Cupid|DIANA|MirAncesTar|miranda_May_2021|mirbase|miRDB_v6|mirmap_May_2021|MiRNATIP|PACCMIT|RNA22|TargetScan_v7_2
SPRYD4	Q8WW59		hsa-let-7b-5p	0.811866	15	Very High	BCmicrO|bitargeting_May_2021|DIANA|MBStar|MirAncesTar|miranda_May_2021|miRDB_v6|mirmap_May_2021|MiRNATIP|miRTar2GO|mirzag|MultiMiTar|PACCMIT|PITA_May_2021|TargetScan_v7_2
APBB3	O95704		hsa-let-7b-5p	0.811602	13	Very High	BCmicrO|bitargeting_May_2021|CoMeTa|Cupid|MBStar|MirAncesTar|miranda_May_2021|miRDB_v6|mirmap_May_2021|mirzag|MultiMiTar|PACCMIT|TargetScan_v7_2
INTS6L	Q5JSJ4		hsa-let-7b-5p	0.811393	13	Very High	BCmicrO|Cupid|DIANA|MirAncesTar|miranda_May_2021|mirbase|miRDB_v6|miRTar2GO|MirTar2|mirzag|MultiMiTar|RNA22|TargetScan_v7_2
SNX16	P57768		hsa-let-7b-5p	0.810579	17	Very High	BCmicrO|bitargeting_May_2021|CoMeTa|Cupid|DIANA|MBStar|MirAncesTar|miranda_May_2021|MiRNATIP|miRTar2GO|MirTar2|mirzag|MultiMiTar|PACCMIT|PITA_May_2021|RNA22|TargetScan_v7_2
GXYLT1	Q4G148		hsa-let-7b-5p	0.810553	15	Very High	BCmicrO|bitargeting_May_2021|Cupid|DIANA|MBStar|MirAncesTar|miranda_May_2021|miRDB_v6|MiRNATIP|MirSNPInTarget|miRTar2GO|mirzag|PITA_May_2021|RNA22|TargetScan_v7_2
ZNF644	Q9H582		hsa-let-7b-5p	0.809828	16	Very High	BCmicrO|bitargeting_May_2021|Cupid|DIANA|MBStar|MirAncesTar|miranda_May_2021|miRDB_v6|MiRNATIP|miRTar2GO|mirzag|MultiMiTar|PACCMIT|PITA_May_2021|RNA22|TargetScan_v7_2
DUSP1	P28562		hsa-let-7b-5p	0.809423	13	Very High	BCmicrO|CoMeTa|Cupid|DIANA|MirAncesTar|miRDB_v6|MiRNATIP|miRTar2GO|mirzag|MultiMiTar|PITA_May_2021|RNA22|TargetScan_v7_2
IL10	P22301		hsa-let-7b-5p	0.809386	15	Very High	BCmicrO|CoMeTa|Cupid|DIANA|MBStar|MirAncesTar|miranda_May_2021|miRDB_v6|MiRNATIP|miRTar2GO|mirzag|MultiMiTar|PITA_May_2021|RNA22|TargetScan_v7_2
MLLT10	P55197		hsa-let-7b-5p	0.809255	17	Very High	BCmicrO|bitargeting_May_2021|CoMeTa|Cupid|DIANA|MBStar|MirAncesTar|miranda_May_2021|miRDB_v6|mirmap_May_2021|MiRNATIP|miRTar2GO|mirzag|MultiMiTar|PITA_May_2021|RNA22|TargetScan_v7_2
ZNF280B	Q86YH2		hsa-let-7b-5p	0.809085	16	Very High	BCmicrO|bitargeting_May_2021|CoMeTa|DIANA|MirAncesTar|miranda_May_2021|mirbase|miRDB_v6|mirmap_May_2021|MiRNATIP|miRTar2GO|mirzag|MultiMiTar|PITA_May_2021|RNA22|TargetScan_v7_2
LBR	Q14739		hsa-let-7b-5p	0.808657	13	Very High	BCmicrO|bitargeting_May_2021|CoMeTa|Cupid|DIANA|MirAncesTar|miranda_May_2021|miRDB_v6|MiRNATIP|mirzag|PACCMIT|RNA22|TargetScan_v7_2
MXD1	Q05195		hsa-let-7b-5p	0.808419	15	Very High	BCmicrO|bitargeting_May_2021|CoMeTa|DIANA|MBStar|MirAncesTar|miranda_May_2021|miRDB_v6|MiRNATIP|miRTar2GO|mirzag|PACCMIT|PITA_May_2021|RNA22|TargetScan_v7_2
NR6A1	Q15406		hsa-let-7b-5p	0.808309	14	Very High	BCmicrO|bitargeting_May_2021|DIANA|MirAncesTar|miranda_May_2021|mirbase|miRDB_v6|mirmap_May_2021|MiRNATIP|miRTar2GO|PACCMIT|PITA_May_2021|RNA22|TargetScan_v7_2
EFHD2	Q96C19		hsa-let-7b-5p	0.807846	14	Very High	BCmicrO|CoMeTa|Cupid|DIANA|MirAncesTar|miranda_May_2021|miRDB_v6|MiRNATIP|miRTar2GO|MultiMiTar|PACCMIT|PITA_May_2021|RNA22|TargetScan_v7_2
GPR26	Q8NDV2		hsa-let-7b-5p	0.806984	15	Very High	BCmicrO|bitargeting_May_2021|DIANA|MBStar|MirAncesTar|miranda_May_2021|miRDB_v6|mirmap_May_2021|MirTar2|mirzag|MultiMiTar|PACCMIT|PITA_May_2021|RNA22|TargetScan_v7_2
ZNF200	P98182		hsa-let-7b-5p	0.806834	15	Very High	BCmicrO|CoMeTa|Cupid|DIANA|MBStar|MirAncesTar|miranda_May_2021|miRDB_v6|mirmap_May_2021|MiRNATIP|miRTar2GO|mirzag|MultiMiTar|RNA22|TargetScan_v7_2
USP32	Q8NFA0		hsa-let-7b-5p	0.806663	17	Very High	BCmicrO|bitargeting_May_2021|CoMeTa|Cupid|MBStar|MirAncesTar|miranda_May_2021|mirbase|miRDB_v6|MirSNPInTarget|miRTar2GO|mirzag|MultiMiTar|PACCMIT|PITA_May_2021|RNA22|TargetScan_v7_2
CPEB3	Q8NE35		hsa-let-7b-5p	0.80616	16	Very High	BCmicrO|bitargeting_May_2021|CoMeTa|Cupid|DIANA|MBStar|MirAncesTar|miRDB_v6|mirmap_May_2021|MiRNATIP|miRTar2GO|mirzag|MultiMiTar|PITA_May_2021|RNA22|TargetScan_v7_2
SSH1	Q8WYL5		hsa-let-7b-5p	0.805821	17	Very High	BCmicrO|bitargeting_May_2021|CoMeTa|MBStar|MirAncesTar|miranda_May_2021|mirbase|miRDB_v6|mirmap_May_2021|MiRNATIP|MirSNPInTarget|miRTar2GO|mirzag|PACCMIT|PITA_May_2021|RNA22|TargetScan_v7_2
SLC25A24	Q6NUK1		hsa-let-7b-5p	0.805639	14	Very High	BCmicrO|CoMeTa|DIANA|MBStar|MirAncesTar|miranda_May_2021|miRDB_v6|MiRNATIP|MirTar2|mirzag|MultiMiTar|PACCMIT|RNA22|TargetScan_v7_2
GOLGA7	Q7Z5G4		hsa-let-7b-5p	0.805011	16	Very High	BCmicrO|bitargeting_May_2021|CoMeTa|Cupid|DIANA|MBStar|MirAncesTar|miranda_May_2021|MiRNATIP|MirSNPInTarget|miRTar2GO|mirzag|MultiMiTar|PITA_May_2021|RNA22|TargetScan_v7_2
CD200R1	Q8TD46		hsa-let-7b-5p	0.804721	12	Very High	BCmicrO|bitargeting_May_2021|Cupid|DIANA|MBStar|MirAncesTar|miranda_May_2021|miRDB_v6|miRTar2GO|MirTar2|mirzag|TargetScan_v7_2
RALB	P11234		hsa-let-7b-5p	0.804637	15	Very High	BCmicrO|bitargeting_May_2021|CoMeTa|Cupid|DIANA|MirAncesTar|miranda_May_2021|miRDB_v6|MiRNATIP|miRTar2GO|mirzag|PACCMIT|PITA_May_2021|RNA22|TargetScan_v7_2
ELOVL4	Q9GZR5		hsa-let-7b-5p	0.804627	15	Very High	BCmicrO|CoMeTa|Cupid|DIANA|MBStar|MirAncesTar|miranda_May_2021|miRDB_v6|MiRNATIP|miRTar2GO|mirzag|MultiMiTar|PACCMIT|RNA22|TargetScan_v7_2
OSBPL3	Q9H4L5		hsa-let-7b-5p	0.803609	17	Very High	BCmicrO|bitargeting_May_2021|CoMeTa|DIANA|MBStar|MirAncesTar|miranda_May_2021|miRDB_v6|mirmap_May_2021|MiRNATIP|miRTar2GO|mirzag|MultiMiTar|PACCMIT|PITA_May_2021|RNA22|TargetScan_v7_2
FRAS1	Q86XX4		hsa-let-7b-5p	0.803095	16	Very High	BCmicrO|bitargeting_May_2021|CoMeTa|DIANA|MBStar|MirAncesTar|miranda_May_2021|mirmap_May_2021|MiRNATIP|miRTar2GO|MirTar2|mirzag|MultiMiTar|PACCMIT|PITA_May_2021|TargetScan_v7_2
ARRDC4	Q8NCT1		hsa-let-7b-5p	0.802493	14	Very High	BCmicrO|Cupid|DIANA|MirAncesTar|miranda_May_2021|miRDB_v6|MiRNATIP|miRTar2GO|mirzag|MultiMiTar|PACCMIT|PITA_May_2021|RNA22|TargetScan_v7_2
EDN1	P05305		hsa-let-7b-5p	0.802391	12	Very High	BCmicrO|CoMeTa|DIANA|MirAncesTar|miranda_May_2021|miRDB_v6|MiRNATIP|miRTar2GO|MirTar2|mirzag|RNA22|TargetScan_v7_2
CDC25A	P30304		hsa-let-7b-5p	0.802112	16	Very High	BCmicrO|bitargeting_May_2021|CoMeTa|Cupid|DIANA|MirAncesTar|miranda_May_2021|miRDB_v6|MiRNATIP|MirSNPInTarget|MirTar2|mirzag|MultiMiTar|PACCMIT|RNA22|TargetScan_v7_2
GPR137	Q96N19		hsa-let-7b-5p	0.801824	14	Very High	BCmicrO|bitargeting_May_2021|CoMeTa|Cupid|DIANA|MirAncesTar|miranda_May_2021|mirbase|miRTar2GO|MultiMiTar|PACCMIT|PITA_May_2021|RNA22|TargetScan_v7_2
NHLRC3	Q5JS37		hsa-let-7b-5p	0.801435	14	Very High	BCmicrO|bitargeting_May_2021|DIANA|MBStar|MirAncesTar|miranda_May_2021|miRDB_v6|MiRNATIP|miRTar2GO|mirzag|PACCMIT|PITA_May_2021|RNA22|TargetScan_v7_2
GDF6	Q6KF10		hsa-let-7b-5p	0.800814	14	Very High	BCmicrO|bitargeting_May_2021|DIANA|MirAncesTar|miranda_May_2021|miRDB_v6|mirmap_May_2021|miRTar2GO|MirTar2|mirzag|MultiMiTar|PACCMIT|RNA22|TargetScan_v7_2
ZNF689	Q96CS4		hsa-let-7b-5p	0.800801	16	Very High	BCmicrO|bitargeting_May_2021|Cupid|DIANA|MirAncesTar|miranda_May_2021|mirbase|miRDB_v6|mirmap_May_2021|MiRNATIP|mirzag|MultiMiTar|PACCMIT|PITA_May_2021|RNA22|TargetScan_v7_2
ZBTB5	O15062		hsa-let-7b-5p	0.80046	17	Very High	BCmicrO|bitargeting_May_2021|CoMeTa|DIANA|MBStar|MirAncesTar|miranda_May_2021|miRDB_v6|mirmap_May_2021|miRTar2GO|MirTar2|mirzag|MultiMiTar|PACCMIT|PITA_May_2021|RNA22|TargetScan_v7_2
HDX	Q7Z353		hsa-let-7b-5p	0.800236	15	Very High	BCmicrO|bitargeting_May_2021|Cupid|DIANA|MBStar|MirAncesTar|miranda_May_2021|miRDB_v6|miRTar2GO|MirTar2|mirzag|PACCMIT|PITA_May_2021|RNA22|TargetScan_v7_2
CLASP2	O75122		hsa-let-7b-5p	0.80013	15	Very High	BCmicrO|CoMeTa|Cupid|DIANA|MBStar|MirAncesTar|miranda_May_2021|miRDB_v6|MiRNATIP|miRTar2GO|mirzag|MultiMiTar|PACCMIT|RNA22|TargetScan_v7_2
STARD13	Q9Y3M8		hsa-let-7b-5p	0.799916	13	Very High	BCmicrO|CoMeTa|Cupid|DIANA|MBStar|MirAncesTar|miranda_May_2021|MiRNATIP|miRTar2GO|mirzag|MultiMiTar|RNA22|TargetScan_v7_2
CERCAM	Q5T4B2		hsa-let-7b-5p	0.799474	15	Very High	BCmicrO|bitargeting_May_2021|Cupid|DIANA|MirAncesTar|miranda_May_2021|mirbase|miRDB_v6|MiRNATIP|miRTar2GO|mirzag|PACCMIT|PITA_May_2021|RNA22|TargetScan_v7_2
HMGA1	P17096		hsa-let-7b-5p	0.799466	13	Very High	BCmicrO|CoMeTa|DIANA|MirAncesTar|miranda_May_2021|miRDB_v6|MiRNATIP|MirTar2|mirzag|MultiMiTar|PITA_May_2021|RNA22|TargetScan_v7_2
GCNT4	Q9P109		hsa-let-7b-5p	0.79925	15	Very High	BCmicrO|bitargeting_May_2021|CoMeTa|DIANA|MirAncesTar|miranda_May_2021|mirbase|miRDB_v6|MiRNATIP|MirTar2|mirzag|PACCMIT|PITA_May_2021|RNA22|TargetScan_v7_2
TBKBP1	A7MCY6		hsa-let-7b-5p	0.79901	15	Very High	BCmicrO|bitargeting_May_2021|CoMeTa|DIANA|MirAncesTar|miranda_May_2021|miRDB_v6|mirmap_May_2021|MiRNATIP|miRTar2GO|MultiMiTar|PACCMIT|PITA_May_2021|RNA22|TargetScan_v7_2
BCAP29	Q9UHQ4		hsa-let-7b-5p	0.798894	17	Very High	BCmicrO|bitargeting_May_2021|CoMeTa|DIANA|MBStar|MirAncesTar|miranda_May_2021|miRDB_v6|mirmap_May_2021|MiRNATIP|MirSNPInTarget|miRTar2GO|mirzag|MultiMiTar|PITA_May_2021|RNA22|TargetScan_v7_2
DPH3	Q96FX2		hsa-let-7b-5p	0.798232	14	Very High	BCmicrO|bitargeting_May_2021|Cupid|DIANA|MBStar|MirAncesTar|miranda_May_2021|miRDB_v6|miRTar2GO|MirTar2|mirzag|PITA_May_2021|RNA22|TargetScan_v7_2
SCD	O00767		hsa-let-7b-5p	0.798212	14	Very High	BCmicrO|CoMeTa|DIANA|MBStar|MirAncesTar|miranda_May_2021|miRDB_v6|MiRNATIP|MirTar2|mirzag|MultiMiTar|PACCMIT|RNA22|TargetScan_v7_2
YY1	P25490		hsa-miR-125a-3p	0.777797	16	Very High	BCmicrO|bitargeting_May_2021|CoMeTa|Cupid|DIANA|MirAncesTar|miranda_May_2021|mirbase|MiRNATIP|miRTar2GO|MirTar2|mirzag|MultiMiTar|PACCMIT|PITA_May_2021|RNA22
NRG1	Q02297		hsa-miR-125a-3p	0.765179	17	Very High	BCmicrO|bitargeting_May_2021|CoMeTa|MBStar|MirAncesTar|miranda_May_2021|mirbase|miRDB_v6|mirmap_May_2021|MiRNATIP|MirSNPInTarget|MirTar2|mirzag|MultiMiTar|PACCMIT|PITA_May_2021|RNA22
MAP1B	P46821		hsa-miR-125a-3p	0.762419	15	Very High	BCmicrO|bitargeting_May_2021|Cupid|DIANA|MBStar|MirAncesTar|miranda_May_2021|miRDB_v6|MiRNATIP|miRTar2GO|MirTar2|mirzag|MultiMiTar|PITA_May_2021|RNA22
PCDH10	Q9P2E7		hsa-miR-125a-3p	0.760468	15	Very High	BCmicrO|Cupid|DIANA|MBStar|MirAncesTar|miranda_May_2021|miRDB_v6|MiRNATIP|MirSNPInTarget|miRTar2GO|MirTar2|mirzag|MultiMiTar|PITA_May_2021|RNA22
BNC2	Q6ZN30		hsa-miR-125a-3p	0.75822	16	Very High	BCmicrO|CoMeTa|MBStar|MirAncesTar|miranda_May_2021|mirbase|miRDB_v6|mirmap_May_2021|MiRNATIP|miRTar2GO|MirTar2|mirzag|MultiMiTar|PACCMIT|PITA_May_2021|RNA22
MEAF6	Q9HAF1		hsa-miR-125a-3p	0.751297	16	Very High	BCmicrO|bitargeting_May_2021|CoMeTa|MBStar|MirAncesTar|miranda_May_2021|mirbase|miRDB_v6|MiRNATIP|MirSNPInTarget|miRTar2GO|MirTar2|mirzag|MultiMiTar|PITA_May_2021|RNA22
ARL1	P40616		hsa-miR-125a-3p	0.748302	16	Very High	BCmicrO|bitargeting_May_2021|CoMeTa|Cupid|MBStar|MirAncesTar|miranda_May_2021|miRDB_v6|MiRNATIP|MirSNPInTarget|miRTar2GO|MirTar2|mirzag|MultiMiTar|PITA_May_2021|RNA22
MTFR1	Q15390		hsa-miR-125a-3p	0.742249	15	Very High	BCmicrO|bitargeting_May_2021|CoMeTa|DIANA|MBStar|MirAncesTar|miranda_May_2021|miRDB_v6|MiRNATIP|MirSNPInTarget|miRTar2GO|MirTar2|mirzag|PITA_May_2021|RNA22
TRIP12	Q14669		hsa-miR-125a-3p	0.736759	15	Very High	BCmicrO|bitargeting_May_2021|CoMeTa|Cupid|MBStar|MirAncesTar|miranda_May_2021|mirbase|miRDB_v6|MiRNATIP|MirTar2|mirzag|MultiMiTar|PACCMIT|RNA22
SMAD4	Q13485		hsa-miR-125a-3p	0.734157	15	Very High	BCmicrO|bitargeting_May_2021|CoMeTa|MBStar|MirAncesTar|miranda_May_2021|miRDB_v6|MiRNATIP|MirSNPInTarget|miRTar2GO|MirTar2|mirzag|MultiMiTar|PITA_May_2021|RNA22
GIGYF2	Q6Y7W6		hsa-miR-125a-3p	0.729834	16	Very High	BCmicrO|bitargeting_May_2021|CoMeTa|MBStar|MirAncesTar|miranda_May_2021|mirbase|miRDB_v6|MiRNATIP|MirSNPInTarget|miRTar2GO|mirzag|MultiMiTar|PACCMIT|PITA_May_2021|RNA22
SMARCA2	P51531		hsa-miR-125a-3p	0.728319	15	Very High	BCmicrO|CoMeTa|Cupid|MirAncesTar|miranda_May_2021|mirbase|miRDB_v6|mirmap_May_2021|MiRNATIP|miRTar2GO|MirTar2|mirzag|MultiMiTar|PITA_May_2021|RNA22
DACH1	Q9UI36		hsa-miR-125a-3p	0.724909	15	Very High	BCmicrO|bitargeting_May_2021|CoMeTa|Cupid|MBStar|MirAncesTar|miranda_May_2021|mirbase|miRDB_v6|MiRNATIP|MirTar2|mirzag|MultiMiTar|PITA_May_2021|RNA22
AGPAT3	Q9NRZ7		hsa-miR-125a-3p	0.713947	17	Very High	BCmicrO|bitargeting_May_2021|CoMeTa|DIANA|MBStar|MirAncesTar|miranda_May_2021|miRDB_v6|mirmap_May_2021|MiRNATIP|MirSNPInTarget|miRTar2GO|MirTar2|mirzag|PACCMIT|PITA_May_2021|RNA22
PRDM5	Q9NQX1		hsa-miR-125a-3p	0.712956	15	Very High	BCmicrO|bitargeting_May_2021|CoMeTa|DIANA|MBStar|MirAncesTar|miranda_May_2021|miRDB_v6|MirSNPInTarget|MirTar2|mirzag|MultiMiTar|PACCMIT|PITA_May_2021|RNA22
MEX3C	Q5U5Q3		hsa-miR-125a-3p	0.71215	15	Very High	BCmicrO|bitargeting_May_2021|CoMeTa|Cupid|MBStar|MirAncesTar|miranda_May_2021|miRDB_v6|mirmap_May_2021|MiRNATIP|miRTar2GO|mirzag|MultiMiTar|PACCMIT|PITA_May_2021
PPP1CB	P62140		hsa-miR-125a-3p	0.711934	14	Very High	BCmicrO|CoMeTa|Cupid|MBStar|MirAncesTar|miranda_May_2021|miRDB_v6|MiRNATIP|miRTar2GO|mirzag|MultiMiTar|PACCMIT|PITA_May_2021|RNA22
RPS6KA3	P51812		hsa-miR-125a-3p	0.708676	15	Very High	BCmicrO|bitargeting_May_2021|CoMeTa|MBStar|MirAncesTar|miranda_May_2021|MiRNATIP|MirSNPInTarget|miRTar2GO|MirTar2|mirzag|MultiMiTar|PACCMIT|PITA_May_2021|RNA22
NLK	Q9UBE8		hsa-miR-125a-3p	0.705415	16	Very High	BCmicrO|CoMeTa|MBStar|MirAncesTar|miranda_May_2021|miRDB_v6|mirmap_May_2021|MiRNATIP|miRTar2GO|MirTar2|mirzag|MultiMiTar|PACCMIT|PITA_May_2021|RNA22|rnahybrid_May_2021
CAV1	Q03135		hsa-miR-125a-3p	0.704222	14	Very High	BCmicrO|bitargeting_May_2021|CoMeTa|MBStar|MirAncesTar|miranda_May_2021|mirbase|MiRNATIP|miRTar2GO|mirzag|MultiMiTar|PACCMIT|PITA_May_2021|RNA22
TARDBP	Q13148		hsa-miR-125a-3p	0.703977	13	Very High	BCmicrO|CoMeTa|Cupid|MBStar|MirAncesTar|miranda_May_2021|MiRNATIP|miRTar2GO|mirzag|MultiMiTar|PACCMIT|PITA_May_2021|RNA22
LARP4	Q71RC2		hsa-miR-125a-3p	0.703482	14	Very High	BCmicrO|bitargeting_May_2021|CoMeTa|MBStar|MirAncesTar|miranda_May_2021|miRDB_v6|MiRNATIP|miRTar2GO|MirTar2|mirzag|MultiMiTar|PACCMIT|PITA_May_2021
NDFIP1	Q9BT67		hsa-miR-125a-3p	0.697291	14	Very High	BCmicrO|CoMeTa|DIANA|MirAncesTar|miranda_May_2021|miRDB_v6|MiRNATIP|MirSNPInTarget|miRTar2GO|MirTar2|mirzag|MultiMiTar|PITA_May_2021|RNA22
MAP3K12	Q12852		hsa-miR-125a-3p	0.694065	13	Very High	BCmicrO|bitargeting_May_2021|CoMeTa|Cupid|MirAncesTar|miranda_May_2021|mirbase|miRDB_v6|miRTar2GO|MirTar2|MultiMiTar|PITA_May_2021|RNA22
GPM6A	P51674		hsa-miR-125a-3p	0.688532	14	Very High	BCmicrO|bitargeting_May_2021|CoMeTa|Cupid|MBStar|MirAncesTar|miranda_May_2021|miRDB_v6|MiRNATIP|MirTar2|mirzag|MultiMiTar|PACCMIT|RNA22
FXR1	P51114		hsa-miR-125a-3p	0.68626	14	Very High	BCmicrO|bitargeting_May_2021|CoMeTa|MBStar|MirAncesTar|miranda_May_2021|miRDB_v6|MiRNATIP|miRTar2GO|MirTar2|mirzag|MultiMiTar|PITA_May_2021|RNA22
EFR3A	Q14156		hsa-miR-125a-3p	0.683824	12	Very High	BCmicrO|CoMeTa|MBStar|MirAncesTar|miranda_May_2021|miRDB_v6|MiRNATIP|miRTar2GO|MirTar2|mirzag|MultiMiTar|RNA22
TMEM106B	Q9NUM4		hsa-miR-125a-3p	0.683311	13	Very High	BCmicrO|bitargeting_May_2021|CoMeTa|MBStar|MirAncesTar|miranda_May_2021|MiRNATIP|MirSNPInTarget|miRTar2GO|MirTar2|MultiMiTar|PITA_May_2021|RNA22
RAP2A	P10114		hsa-miR-125a-3p	0.682759	14	Very High	BCmicrO|CoMeTa|Cupid|MBStar|MirAncesTar|miranda_May_2021|miRDB_v6|MiRNATIP|miRTar2GO|mirzag|MultiMiTar|PACCMIT|PITA_May_2021|RNA22
CBL	P22681		hsa-miR-125a-3p	0.681908	14	Very High	BCmicrO|bitargeting_May_2021|CoMeTa|MBStar|MirAncesTar|miranda_May_2021|miRDB_v6|MiRNATIP|miRTar2GO|MirTar2|mirzag|MultiMiTar|PITA_May_2021|RNA22
DPYSL2	Q16555		hsa-miR-125a-3p	0.680548	14	Very High	BCmicrO|bitargeting_May_2021|CoMeTa|Cupid|MBStar|MirAncesTar|miranda_May_2021|MiRNATIP|MirSNPInTarget|miRTar2GO|mirzag|MultiMiTar|PITA_May_2021|RNA22
PALLD	Q8WX93		hsa-miR-125a-3p	0.673799	14	Very High	BCmicrO|bitargeting_May_2021|CoMeTa|Cupid|MBStar|MirAncesTar|miranda_May_2021|MiRNATIP|miRTar2GO|mirzag|MultiMiTar|PACCMIT|PITA_May_2021|RNA22
MBNL2	Q5VZF2		hsa-miR-125a-3p	0.673257	14	Very High	BCmicrO|bitargeting_May_2021|CoMeTa|DIANA|MBStar|MirAncesTar|miranda_May_2021|mirmap_May_2021|MiRNATIP|miRTar2GO|mirzag|MultiMiTar|PACCMIT|RNA22
BRCA1	P38398		hsa-miR-125a-3p	0.672415	15	Very High	BCmicrO|bitargeting_May_2021|CoMeTa|MBStar|MirAncesTar|miranda_May_2021|miRDB_v6|MiRNATIP|miRTar2GO|MirTar2|mirzag|MultiMiTar|PACCMIT|PITA_May_2021|RNA22
FYN	P06241		hsa-miR-125a-3p	0.670399	14	Very High	BCmicrO|CoMeTa|MBStar|MirAncesTar|miranda_May_2021|MiRNATIP|MirSNPInTarget|miRTar2GO|MirTar2|mirzag|MultiMiTar|PACCMIT|PITA_May_2021|RNA22
STK26	Q9P289		hsa-miR-125a-3p	0.664309	11	Very High	BCmicrO|MBStar|MirAncesTar|miranda_May_2021|miRDB_v6|MiRNATIP|miRTar2GO|MirTar2|mirzag|MultiMiTar|RNA22
PAPOLG	Q9BWT3		hsa-miR-125a-3p	0.663305	14	Very High	BCmicrO|bitargeting_May_2021|CoMeTa|MBStar|MirAncesTar|miranda_May_2021|miRDB_v6|MiRNATIP|miRTar2GO|MirTar2|mirzag|MultiMiTar|PITA_May_2021|RNA22
RAP2B	P61225		hsa-miR-125a-3p	0.663241	14	Very High	BCmicrO|bitargeting_May_2021|CoMeTa|DIANA|MBStar|MirAncesTar|miranda_May_2021|MiRNATIP|miRTar2GO|MirTar2|mirzag|MultiMiTar|PITA_May_2021|RNA22
MEGF11	A6BM72		hsa-miR-125a-3p	0.66292	15	Very High	BCmicrO|bitargeting_May_2021|Cupid|DIANA|MBStar|MirAncesTar|miranda_May_2021|mirbase|miRDB_v6|MiRNATIP|mirzag|MultiMiTar|PACCMIT|PITA_May_2021|RNA22
MCFD2	Q8NI22		hsa-miR-125a-3p	0.661161	14	Very High	BCmicrO|bitargeting_May_2021|CoMeTa|MBStar|MirAncesTar|miranda_May_2021|miRDB_v6|MiRNATIP|miRTar2GO|MirTar2|mirzag|MultiMiTar|PITA_May_2021|RNA22
RHOA	P61586		hsa-miR-125a-3p	0.661159	15	Very High	BCmicrO|bitargeting_May_2021|CoMeTa|DIANA|MBStar|MirAncesTar|miranda_May_2021|miRDB_v6|MiRNATIP|miRTar2GO|mirzag|MultiMiTar|PACCMIT|PITA_May_2021|RNA22
AGFG2	O95081		hsa-miR-125a-3p	0.659415	15	Very High	BCmicrO|bitargeting_May_2021|CoMeTa|DIANA|MBStar|MirAncesTar|miranda_May_2021|miRDB_v6|mirmap_May_2021|MiRNATIP|miRTar2GO|MirTar2|mirzag|PITA_May_2021|RNA22
TSC22D3	Q99576		hsa-miR-125a-3p	0.659044	15	Very High	BCmicrO|bitargeting_May_2021|CoMeTa|MBStar|MirAncesTar|miranda_May_2021|mirbase|miRDB_v6|MiRNATIP|miRTar2GO|mirzag|MultiMiTar|PACCMIT|PITA_May_2021|RNA22
BAZ2A	Q9UIF9		hsa-miR-125a-3p	0.657502	13	Very High	BCmicrO|CoMeTa|MBStar|MirAncesTar|miranda_May_2021|miRDB_v6|MiRNATIP|miRTar2GO|mirzag|MultiMiTar|PACCMIT|PITA_May_2021|RNA22
TRPM3	Q9HCF6		hsa-miR-125a-3p	0.656491	12	Very High	BCmicrO|CoMeTa|MBStar|MirAncesTar|miranda_May_2021|mirbase|miRDB_v6|MirTar2|mirzag|MultiMiTar|PITA_May_2021|RNA22
TRPS1	Q9UHF7		hsa-miR-125a-3p	0.656154	13	Very High	BCmicrO|bitargeting_May_2021|CoMeTa|MBStar|MirAncesTar|miranda_May_2021|MiRNATIP|miRTar2GO|mirzag|MultiMiTar|PACCMIT|PITA_May_2021|RNA22
ASIC1	P78348		hsa-miR-125a-3p	0.656044	15	Very High	BCmicrO|bitargeting_May_2021|CoMeTa|MBStar|MirAncesTar|miranda_May_2021|mirbase|mirmap_May_2021|MiRNATIP|miRTar2GO|mirzag|MultiMiTar|PACCMIT|PITA_May_2021|RNA22
ACVR2B	Q13705		hsa-miR-125a-3p	0.655942	13	Very High	BCmicrO|bitargeting_May_2021|CoMeTa|MBStar|MirAncesTar|miranda_May_2021|miRDB_v6|MiRNATIP|miRTar2GO|mirzag|MultiMiTar|PITA_May_2021|RNA22
TRIO	O75962		hsa-miR-125a-3p	0.655904	15	Very High	BCmicrO|CoMeTa|DIANA|MBStar|MirAncesTar|miranda_May_2021|mirbase|miRDB_v6|mirmap_May_2021|MiRNATIP|miRTar2GO|MultiMiTar|PACCMIT|PITA_May_2021|RNA22
SEPTIN11	Q9NVA2		hsa-miR-125a-3p	0.655717	13	Very High	BCmicrO|bitargeting_May_2021|CoMeTa|Cupid|MBStar|MirAncesTar|miranda_May_2021|miRDB_v6|MiRNATIP|MirTar2|MultiMiTar|PACCMIT|RNA22
ASAP2	O43150		hsa-miR-125a-3p	0.654834	12	Very High	BCmicrO|CoMeTa|Cupid|MBStar|MirAncesTar|miranda_May_2021|miRDB_v6|MiRNATIP|miRTar2GO|mirzag|MultiMiTar|RNA22
CEP350	Q5VT06		hsa-miR-125a-3p	0.654449	14	Very High	BCmicrO|bitargeting_May_2021|CoMeTa|DIANA|MBStar|MirAncesTar|miranda_May_2021|MiRNATIP|MirSNPInTarget|miRTar2GO|mirzag|MultiMiTar|PITA_May_2021|RNA22
SH3BGRL2	Q9UJC5		hsa-miR-125a-3p	0.653499	13	Very High	BCmicrO|bitargeting_May_2021|DIANA|MBStar|MirAncesTar|miranda_May_2021|miRDB_v6|mirmap_May_2021|MiRNATIP|MirSNPInTarget|MirTar2|mirzag|MultiMiTar
SWAP70	Q9UH65		hsa-miR-125a-3p	0.649834	14	Very High	BCmicrO|bitargeting_May_2021|CoMeTa|MBStar|MirAncesTar|miranda_May_2021|mirmap_May_2021|MiRNATIP|MirSNPInTarget|miRTar2GO|MirTar2|mirzag|PITA_May_2021|RNA22
FOXC1	Q12948		hsa-miR-125a-3p	0.647574	14	Very High	BCmicrO|bitargeting_May_2021|Cupid|DIANA|MirAncesTar|miranda_May_2021|mirbase|MiRNATIP|miRTar2GO|mirzag|MultiMiTar|PACCMIT|PITA_May_2021|RNA22
BTF3L4	Q96K17		hsa-miR-125a-3p	0.646001	13	Very High	BCmicrO|bitargeting_May_2021|Cupid|MBStar|MirAncesTar|miranda_May_2021|MiRNATIP|miRTar2GO|MirTar2|mirzag|MultiMiTar|PITA_May_2021|RNA22
FUT6	P51993		hsa-miR-125a-3p	0.645453	13	Very High	BCmicrO|bitargeting_May_2021|MirAncesTar|miranda_May_2021|mirbase|miRDB_v6|MiRNATIP|MirSNPInTarget|MirTar2|mirzag|PITA_May_2021|RNA22|rnahybrid_May_2021
MLLT10	P55197		hsa-miR-125a-3p	0.645324	14	Very High	BCmicrO|bitargeting_May_2021|CoMeTa|DIANA|MBStar|MirAncesTar|miranda_May_2021|mirbase|MiRNATIP|miRTar2GO|mirzag|MultiMiTar|PITA_May_2021|RNA22
CNOT4	O95628		hsa-miR-125a-3p	0.643869	14	Very High	BCmicrO|CoMeTa|MBStar|MirAncesTar|miranda_May_2021|miRDB_v6|mirmap_May_2021|MiRNATIP|miRTar2GO|MirTar2|mirzag|MultiMiTar|PITA_May_2021|RNA22
E2F3	O00716		hsa-miR-125a-3p	0.641745	14	Very High	BCmicrO|bitargeting_May_2021|CoMeTa|DIANA|MBStar|MirAncesTar|miranda_May_2021|MiRNATIP|miRTar2GO|mirzag|MultiMiTar|PACCMIT|PITA_May_2021|RNA22
SEC14L2	O76054		hsa-miR-125a-3p	0.639828	14	Very High	BCmicrO|bitargeting_May_2021|CoMeTa|MBStar|MirAncesTar|miranda_May_2021|miRDB_v6|MirSNPInTarget|MirTar2|mirzag|MultiMiTar|PACCMIT|PITA_May_2021|RNA22
SLC7A6	Q92536		hsa-miR-125a-3p	0.638857	13	Very High	BCmicrO|bitargeting_May_2021|CoMeTa|MBStar|MirAncesTar|miranda_May_2021|mirmap_May_2021|MiRNATIP|miRTar2GO|mirzag|MultiMiTar|PITA_May_2021|RNA22
TNKS	O95271		hsa-miR-125a-3p	0.636891	14	Very High	BCmicrO|CoMeTa|DIANA|MBStar|MirAncesTar|miranda_May_2021|miRDB_v6|MiRNATIP|MirSNPInTarget|miRTar2GO|mirzag|PACCMIT|PITA_May_2021|RNA22
TSC22D1	Q15714		hsa-miR-125a-3p	0.636601	12	Very High	BCmicrO|CoMeTa|MBStar|MirAncesTar|miranda_May_2021|MiRNATIP|miRTar2GO|MirTar2|mirzag|MultiMiTar|PACCMIT|PITA_May_2021
IRF2BP2	Q7Z5L9		hsa-miR-125a-3p	0.636478	11	Very High	BCmicrO|DIANA|MBStar|MirAncesTar|miranda_May_2021|miRDB_v6|MiRNATIP|miRTar2GO|MirTar2|mirzag|MultiMiTar
IGF2BP2	Q9Y6M1		hsa-miR-125a-3p	0.634834	14	Very High	BCmicrO|CoMeTa|Cupid|DIANA|MBStar|MirAncesTar|miranda_May_2021|miRDB_v6|MiRNATIP|mirzag|MultiMiTar|PACCMIT|PITA_May_2021|RNA22
RYBP	Q8N488		hsa-miR-125a-3p	0.631691	13	Very High	BCmicrO|bitargeting_May_2021|CoMeTa|MBStar|MirAncesTar|miranda_May_2021|miRDB_v6|MiRNATIP|miRTar2GO|mirzag|MultiMiTar|PITA_May_2021|RNA22
PRRG1	O14668		hsa-miR-125a-3p	0.631681	14	Very High	BCmicrO|CoMeTa|DIANA|MBStar|MirAncesTar|miranda_May_2021|MiRNATIP|MirSNPInTarget|miRTar2GO|MirTar2|mirzag|MultiMiTar|PITA_May_2021|RNA22
LPP	Q93052		hsa-miR-125a-3p	0.630448	12	Very High	BCmicrO|bitargeting_May_2021|CoMeTa|MBStar|MirAncesTar|miranda_May_2021|MiRNATIP|miRTar2GO|MirTar2|MultiMiTar|PITA_May_2021|RNA22
MDFIC	Q9P1T7		hsa-miR-125a-3p	0.628682	13	Very High	BCmicrO|bitargeting_May_2021|CoMeTa|DIANA|MBStar|MirAncesTar|miranda_May_2021|MiRNATIP|MirSNPInTarget|MirTar2|mirzag|PITA_May_2021|RNA22
CREB1	P16220		hsa-miR-125a-3p	0.628328	13	Very High	BCmicrO|bitargeting_May_2021|CoMeTa|DIANA|MBStar|MirAncesTar|miranda_May_2021|miRDB_v6|MiRNATIP|miRTar2GO|MultiMiTar|PITA_May_2021|RNA22
NF1	P21359		hsa-miR-125a-3p	0.628266	13	Very High	BCmicrO|bitargeting_May_2021|CoMeTa|MBStar|MirAncesTar|miranda_May_2021|MiRNATIP|miRTar2GO|MirTar2|mirzag|MultiMiTar|PITA_May_2021|RNA22
MSANTD2	Q6P1R3		hsa-miR-125a-3p	0.627731	13	Very High	BCmicrO|CoMeTa|MirAncesTar|miranda_May_2021|mirbase|MiRNATIP|miRTar2GO|MirTar2|mirzag|MultiMiTar|PACCMIT|PITA_May_2021|RNA22
GNL3L	Q9NVN8		hsa-miR-125a-3p	0.627552	14	Very High	BCmicrO|bitargeting_May_2021|CoMeTa|DIANA|MBStar|MirAncesTar|miranda_May_2021|mirbase|mirmap_May_2021|MirSNPInTarget|miRTar2GO|MirTar2|PITA_May_2021|RNA22
SLC8A1	P32418		hsa-miR-125a-3p	0.626966	14	Very High	BCmicrO|bitargeting_May_2021|CoMeTa|MBStar|MirAncesTar|miranda_May_2021|miRDB_v6|mirmap_May_2021|MirSNPInTarget|mirzag|MultiMiTar|PACCMIT|PITA_May_2021|RNA22
FANCI	Q9NVI1		hsa-miR-125a-3p	0.625635	15	Very High	BCmicrO|bitargeting_May_2021|CoMeTa|DIANA|MirAncesTar|miranda_May_2021|mirbase|MiRNATIP|MirSNPInTarget|miRTar2GO|mirzag|MultiMiTar|PACCMIT|PITA_May_2021|RNA22
CHFR	Q96EP1		hsa-miR-125a-3p	0.625379	13	Very High	BCmicrO|CoMeTa|MBStar|MirAncesTar|miranda_May_2021|mirmap_May_2021|MiRNATIP|miRTar2GO|MirTar2|mirzag|MultiMiTar|PITA_May_2021|RNA22
GATM	P50440		hsa-miR-125a-3p	0.624705	12	Very High	BCmicrO|CoMeTa|Cupid|MBStar|MirAncesTar|miranda_May_2021|MiRNATIP|miRTar2GO|mirzag|MultiMiTar|PITA_May_2021|RNA22
NEUROG2	Q9H2A3		hsa-miR-125a-3p	0.624529	12	Very High	BCmicrO|bitargeting_May_2021|CoMeTa|DIANA|MBStar|MirAncesTar|miranda_May_2021|mirbase|miRTar2GO|mirzag|MultiMiTar|PACCMIT
ELOVL5	Q9NYP7		hsa-miR-125a-3p	0.624188	13	Very High	BCmicrO|bitargeting_May_2021|CoMeTa|Cupid|MBStar|MirAncesTar|miranda_May_2021|MiRNATIP|miRTar2GO|mirzag|MultiMiTar|PITA_May_2021|RNA22
ULK2	Q8IYT8		hsa-miR-125a-3p	0.623859	14	Very High	BCmicrO|bitargeting_May_2021|CoMeTa|MBStar|MirAncesTar|miranda_May_2021|miRDB_v6|MiRNATIP|miRTar2GO|MirTar2|mirzag|MultiMiTar|PITA_May_2021|RNA22
SEMA6D	Q8NFY4		hsa-miR-125a-3p	0.623851	14	Very High	BCmicrO|bitargeting_May_2021|CoMeTa|MBStar|MirAncesTar|miranda_May_2021|miRDB_v6|mirmap_May_2021|miRTar2GO|mirzag|MultiMiTar|PACCMIT|PITA_May_2021|RNA22
AFF2	P51816		hsa-miR-125a-3p	0.623747	12	Very High	BCmicrO|bitargeting_May_2021|CoMeTa|MBStar|MirAncesTar|miranda_May_2021|mirmap_May_2021|mirzag|MultiMiTar|PACCMIT|PITA_May_2021|RNA22
NIT1	Q86X76		hsa-miR-125a-3p	0.623651	13	Very High	BCmicrO|bitargeting_May_2021|CoMeTa|MirAncesTar|miranda_May_2021|mirbase|MiRNATIP|miRTar2GO|MirTar2|mirzag|MultiMiTar|PITA_May_2021|RNA22
IL1R1	P14778		hsa-miR-125a-3p	0.623074	15	Very High	BCmicrO|bitargeting_May_2021|CoMeTa|MBStar|MirAncesTar|miranda_May_2021|mirbase|miRDB_v6|mirmap_May_2021|MiRNATIP|MirTar2|mirzag|PACCMIT|PITA_May_2021|RNA22
RGS4	P49798		hsa-miR-125a-3p	0.622831	13	Very High	BCmicrO|bitargeting_May_2021|CoMeTa|MBStar|MirAncesTar|miranda_May_2021|mirbase|mirmap_May_2021|MirTar2|mirzag|MultiMiTar|PITA_May_2021|RNA22
HAUS3	Q68CZ6		hsa-miR-125a-3p	0.622435	12	Very High	BCmicrO|bitargeting_May_2021|CoMeTa|MBStar|MirAncesTar|miranda_May_2021|MiRNATIP|MirSNPInTarget|miRTar2GO|mirzag|PITA_May_2021|RNA22
ATP2B4	P23634		hsa-miR-125a-3p	0.622294	13	Very High	BCmicrO|bitargeting_May_2021|CoMeTa|MBStar|MirAncesTar|miranda_May_2021|miRDB_v6|mirmap_May_2021|MiRNATIP|miRTar2GO|MultiMiTar|PITA_May_2021|RNA22
ETNK1	Q9HBU6		hsa-miR-125a-3p	0.621665	12	Very High	BCmicrO|bitargeting_May_2021|CoMeTa|Cupid|MBStar|MirAncesTar|miranda_May_2021|MiRNATIP|miRTar2GO|MultiMiTar|PITA_May_2021|RNA22
NR4A3	Q92570		hsa-miR-125a-3p	0.621475	15	Very High	BCmicrO|bitargeting_May_2021|CoMeTa|Cupid|DIANA|MBStar|MirAncesTar|miranda_May_2021|MiRNATIP|MirSNPInTarget|miRTar2GO|mirzag|MultiMiTar|PITA_May_2021|RNA22
CAMSAP2	Q08AD1		hsa-miR-125a-3p	0.62123	13	Very High	BCmicrO|CoMeTa|DIANA|MBStar|MirAncesTar|miranda_May_2021|MiRNATIP|miRTar2GO|MirTar2|mirzag|MultiMiTar|PACCMIT|RNA22
LDB2	O43679		hsa-miR-125a-3p	0.620789	12	Very High	BCmicrO|CoMeTa|MBStar|MirAncesTar|miranda_May_2021|mirbase|MiRNATIP|MirTar2|mirzag|MultiMiTar|PACCMIT|PITA_May_2021
MAPK1IP1L	Q8NDC0		hsa-miR-125a-3p	0.62033	12	Very High	BCmicrO|CoMeTa|MBStar|MirAncesTar|miranda_May_2021|MiRNATIP|miRTar2GO|mirzag|MultiMiTar|PACCMIT|PITA_May_2021|RNA22
CCSER2	Q9H7U1		hsa-miR-125a-3p	0.620182	13	Very High	BCmicrO|bitargeting_May_2021|CoMeTa|DIANA|MBStar|MirAncesTar|miranda_May_2021|MiRNATIP|miRTar2GO|mirzag|MultiMiTar|PITA_May_2021|RNA22
LDLRAD4	O15165		hsa-miR-125a-3p	0.619032	12	Very High	BCmicrO|CoMeTa|MBStar|MirAncesTar|miranda_May_2021|miRDB_v6|MiRNATIP|miRTar2GO|mirzag|MultiMiTar|PITA_May_2021|RNA22
NPTN	Q9Y639		hsa-miR-125a-3p	0.618448	10	Very High	BCmicrO|CoMeTa|Cupid|MirAncesTar|miranda_May_2021|miRDB_v6|MiRNATIP|miRTar2GO|MirTar2|MultiMiTar
MTHFR	P42898		hsa-miR-125a-3p	0.618404	16	Very High	BCmicrO|bitargeting_May_2021|CoMeTa|DIANA|MBStar|MirAncesTar|miranda_May_2021|mirbase|miRDB_v6|mirmap_May_2021|MiRNATIP|MirSNPInTarget|miRTar2GO|mirzag|PITA_May_2021|RNA22
PHACTR2	O75167		hsa-miR-125a-3p	0.617731	13	Very High	BCmicrO|bitargeting_May_2021|CoMeTa|MBStar|MirAncesTar|miranda_May_2021|mirmap_May_2021|MiRNATIP|miRTar2GO|MirTar2|mirzag|PITA_May_2021|RNA22
KHNYN	O15037		hsa-miR-125a-3p	0.615965	12	Very High	BCmicrO|bitargeting_May_2021|CoMeTa|MirAncesTar|miranda_May_2021|miRDB_v6|MiRNATIP|MirSNPInTarget|miRTar2GO|MultiMiTar|PITA_May_2021|RNA22
SGK1	O00141		hsa-miR-125a-3p	0.614881	11	Very High	BCmicrO|CoMeTa|MBStar|MirAncesTar|miranda_May_2021|miRDB_v6|MiRNATIP|MirTar2|mirzag|MultiMiTar|RNA22
PSD3	Q9NYI0		hsa-miR-125a-3p	0.614739	13	Very High	BCmicrO|bitargeting_May_2021|CoMeTa|MBStar|MirAncesTar|miranda_May_2021|mirmap_May_2021|MiRNATIP|MirSNPInTarget|miRTar2GO|MultiMiTar|PITA_May_2021|RNA22
GPRC5A	Q8NFJ5		hsa-miR-125a-3p	0.614467	14	Very High	BCmicrO|MBStar|MirAncesTar|miranda_May_2021|miRDB_v6|mirmap_May_2021|MiRNATIP|MirSNPInTarget|miRTar2GO|MirTar2|mirzag|PACCMIT|PITA_May_2021|RNA22
NUFIP2	Q7Z417		hsa-miR-125a-3p	0.614102	11	Very High	BCmicrO|MirAncesTar|miranda_May_2021|miRDB_v6|mirmap_May_2021|MiRNATIP|miRTar2GO|mirzag|MultiMiTar|PITA_May_2021|RNA22
CAST	P20810		hsa-miR-125a-3p	0.611521	12	Very High	BCmicrO|bitargeting_May_2021|CoMeTa|MBStar|MirAncesTar|miranda_May_2021|mirbase|MiRNATIP|miRTar2GO|mirzag|PACCMIT|RNA22
SLC16A1	P53985		hsa-miR-125a-3p	0.610173	12	Very High	BCmicrO|bitargeting_May_2021|CoMeTa|MBStar|MirAncesTar|miranda_May_2021|MiRNATIP|miRTar2GO|MirTar2|mirzag|MultiMiTar|PITA_May_2021
FNDC4	Q9H6D8		hsa-miR-125a-3p	0.609833	12	Very High	BCmicrO|bitargeting_May_2021|CoMeTa|MBStar|MirAncesTar|miranda_May_2021|mirbase|MiRNATIP|mirzag|MultiMiTar|PACCMIT|RNA22
PEAK1	Q9H792		hsa-miR-125a-3p	0.609782	13	Very High	BCmicrO|bitargeting_May_2021|CoMeTa|DIANA|MirAncesTar|miranda_May_2021|mirmap_May_2021|MiRNATIP|miRTar2GO|MirTar2|mirzag|PITA_May_2021|RNA22
GANAB	Q14697		hsa-miR-125a-3p	0.609434	14	Very High	BCmicrO|bitargeting_May_2021|CoMeTa|MBStar|MirAncesTar|miranda_May_2021|mirbase|MiRNATIP|MirSNPInTarget|mirzag|MultiMiTar|PACCMIT|PITA_May_2021|RNA22
RNF185	Q96GF1		hsa-miR-125a-3p	0.609328	12	Very High	BCmicrO|bitargeting_May_2021|CoMeTa|MBStar|MirAncesTar|miranda_May_2021|miRDB_v6|MiRNATIP|MirTar2|mirzag|PACCMIT|RNA22
FOXRED2	Q8IWF2		hsa-miR-125a-3p	0.609256	11	Very High	BCmicrO|bitargeting_May_2021|MirAncesTar|miranda_May_2021|miRDB_v6|MiRNATIP|MirSNPInTarget|MirTar2|mirzag|PITA_May_2021|RNA22
JADE3	Q92613		hsa-miR-125a-3p	0.608377	13	Very High	BCmicrO|bitargeting_May_2021|CoMeTa|MirAncesTar|miranda_May_2021|miRDB_v6|MiRNATIP|miRTar2GO|MirTar2|mirzag|MultiMiTar|PITA_May_2021|RNA22
ZC3H4	Q9UPT8		hsa-miR-125a-3p	0.608295	13	Very High	BCmicrO|bitargeting_May_2021|CoMeTa|MirAncesTar|miranda_May_2021|mirbase|MiRNATIP|MirSNPInTarget|miRTar2GO|mirzag|PACCMIT|PITA_May_2021|RNA22
FBXO21	O94952		hsa-miR-125a-3p	0.608125	13	Very High	BCmicrO|bitargeting_May_2021|CoMeTa|MBStar|MirAncesTar|miranda_May_2021|mirmap_May_2021|MiRNATIP|miRTar2GO|mirzag|MultiMiTar|PITA_May_2021|RNA22
DDX54	Q8TDD1		hsa-miR-125a-3p	0.607332	13	Very High	BCmicrO|bitargeting_May_2021|CoMeTa|MirAncesTar|miranda_May_2021|mirbase|MiRNATIP|MirSNPInTarget|miRTar2GO|mirzag|PACCMIT|PITA_May_2021|RNA22
SLC22A23	A1A5C7		hsa-miR-125a-3p	0.606809	14	Very High	BCmicrO|bitargeting_May_2021|DIANA|MBStar|MirAncesTar|miranda_May_2021|miRDB_v6|MiRNATIP|MirSNPInTarget|miRTar2GO|MirTar2|mirzag|PITA_May_2021|RNA22
LMO3	Q8TAP4		hsa-miR-125a-3p	0.605195	12	Very High	BCmicrO|CoMeTa|DIANA|MBStar|MirAncesTar|miranda_May_2021|MiRNATIP|mirzag|MultiMiTar|PACCMIT|PITA_May_2021|RNA22
RUBCN	Q92622		hsa-miR-125a-3p	0.604637	13	Very High	BCmicrO|bitargeting_May_2021|CoMeTa|DIANA|MBStar|MirAncesTar|miranda_May_2021|MiRNATIP|miRTar2GO|MirTar2|mirzag|PITA_May_2021|RNA22
G3BP2	Q9UN86		hsa-miR-125a-3p	0.604628	11	Very High	BCmicrO|CoMeTa|MBStar|MirAncesTar|miranda_May_2021|MiRNATIP|miRTar2GO|mirzag|MultiMiTar|PACCMIT|RNA22
DBT	P11182		hsa-miR-125a-3p	0.603759	11	Very High	BCmicrO|bitargeting_May_2021|MBStar|MirAncesTar|miranda_May_2021|MiRNATIP|MirSNPInTarget|miRTar2GO|MirTar2|MultiMiTar|PITA_May_2021
PDE4D	Q08499		hsa-miR-125a-3p	0.603725	11	Very High	BCmicrO|bitargeting_May_2021|CoMeTa|MBStar|MirAncesTar|miranda_May_2021|MiRNATIP|miRTar2GO|MultiMiTar|PITA_May_2021|RNA22
RAB8B	Q92930		hsa-miR-125a-3p	0.603565	13	Very High	BCmicrO|bitargeting_May_2021|CoMeTa|Cupid|DIANA|MBStar|MirAncesTar|miranda_May_2021|MiRNATIP|miRTar2GO|MultiMiTar|PITA_May_2021|RNA22
PKIA	P61925		hsa-miR-125a-3p	0.602972	13	Very High	BCmicrO|CoMeTa|MBStar|MirAncesTar|miranda_May_2021|miRDB_v6|MiRNATIP|miRTar2GO|MirTar2|mirzag|MultiMiTar|PITA_May_2021|RNA22
BCAT2	O15382		hsa-miR-125a-3p	0.601909	13	Very High	BCmicrO|CoMeTa|DIANA|MirAncesTar|miranda_May_2021|mirbase|miRDB_v6|MiRNATIP|MirSNPInTarget|miRTar2GO|mirzag|PITA_May_2021|RNA22
GATAD2B	Q8WXI9		hsa-miR-125a-3p	0.600948	12	Very High	BCmicrO|bitargeting_May_2021|MBStar|MirAncesTar|miranda_May_2021|miRDB_v6|MiRNATIP|miRTar2GO|mirzag|MultiMiTar|PITA_May_2021|RNA22
SYNJ1	O43426		hsa-miR-125a-3p	0.599184	12	Very High	BCmicrO|bitargeting_May_2021|CoMeTa|MBStar|MirAncesTar|miranda_May_2021|MiRNATIP|miRTar2GO|mirzag|MultiMiTar|PACCMIT|PITA_May_2021
ADAMTS5	Q9UNA0		hsa-miR-125a-3p	0.598431	12	Very High	BCmicrO|bitargeting_May_2021|CoMeTa|MBStar|MirAncesTar|miranda_May_2021|mirmap_May_2021|MiRNATIP|miRTar2GO|MultiMiTar|PITA_May_2021|RNA22
AMACR	Q9UHK6		hsa-miR-125a-3p	0.598318	13	Very High	BCmicrO|bitargeting_May_2021|DIANA|MBStar|MirAncesTar|miranda_May_2021|miRDB_v6|MiRNATIP|MirSNPInTarget|miRTar2GO|MirTar2|mirzag|RNA22
PDPK1	O15530		hsa-miR-125a-3p	0.597921	13	Very High	BCmicrO|bitargeting_May_2021|MBStar|MirAncesTar|miranda_May_2021|mirmap_May_2021|MiRNATIP|MirSNPInTarget|miRTar2GO|MirTar2|MultiMiTar|PITA_May_2021|RNA22
ZNF704	Q6ZNC4		hsa-miR-125a-3p	0.59725	13	Very High	BCmicrO|bitargeting_May_2021|DIANA|MBStar|MirAncesTar|miranda_May_2021|miRDB_v6|MiRNATIP|MirSNPInTarget|miRTar2GO|MirTar2|PITA_May_2021|RNA22
IL21R	Q9HBE5		hsa-miR-125a-3p	0.597108	13	Very High	BCmicrO|bitargeting_May_2021|DIANA|MBStar|MirAncesTar|miranda_May_2021|miRDB_v6|MiRNATIP|MirSNPInTarget|miRTar2GO|MirTar2|PITA_May_2021|RNA22
FAM222B	Q8WU58		hsa-miR-125a-3p	0.596778	12	Very High	BCmicrO|bitargeting_May_2021|CoMeTa|MBStar|MirAncesTar|miranda_May_2021|MiRNATIP|miRTar2GO|mirzag|MultiMiTar|PITA_May_2021|RNA22
SLK	Q9H2G2		hsa-miR-125a-3p	0.596517	12	Very High	BCmicrO|bitargeting_May_2021|Cupid|MBStar|MirAncesTar|miranda_May_2021|MiRNATIP|miRTar2GO|mirzag|MultiMiTar|PITA_May_2021|RNA22
GPR3	P46089		hsa-miR-125a-3p	0.596322	13	Very High	BCmicrO|bitargeting_May_2021|CoMeTa|DIANA|MirAncesTar|miranda_May_2021|miRDB_v6|MirSNPInTarget|mirzag|MultiMiTar|PACCMIT|PITA_May_2021|RNA22
MOB3B	Q86TA1		hsa-miR-125a-3p	0.595661	15	Very High	BCmicrO|bitargeting_May_2021|CoMeTa|DIANA|MBStar|MirAncesTar|miranda_May_2021|miRDB_v6|mirmap_May_2021|MiRNATIP|miRTar2GO|MirTar2|mirzag|PITA_May_2021|RNA22
DHX57	Q6P158		hsa-miR-125a-3p	0.595422	12	Very High	BCmicrO|bitargeting_May_2021|MirAncesTar|miranda_May_2021|mirmap_May_2021|MiRNATIP|MirSNPInTarget|miRTar2GO|MirTar2|mirzag|MultiMiTar|RNA22
PHF8	Q9UPP1		hsa-miR-125a-3p	0.594456	14	Very High	BCmicrO|bitargeting_May_2021|CoMeTa|DIANA|MBStar|MirAncesTar|miranda_May_2021|MiRNATIP|MirSNPInTarget|miRTar2GO|mirzag|MultiMiTar|PITA_May_2021|RNA22
IKZF2	Q9UKS7		hsa-miR-125a-3p	0.593131	11	Very High	BCmicrO|bitargeting_May_2021|CoMeTa|MBStar|MirAncesTar|miranda_May_2021|MiRNATIP|miRTar2GO|mirzag|MultiMiTar|RNA22
SLC22A5	O76082		hsa-miR-125a-3p	0.59244	12	Very High	BCmicrO|CoMeTa|MBStar|MirAncesTar|miranda_May_2021|MiRNATIP|MirSNPInTarget|miRTar2GO|mirzag|MultiMiTar|PITA_May_2021|RNA22
CDON	Q4KMG0		hsa-miR-125a-3p	0.592085	13	Very High	BCmicrO|bitargeting_May_2021|CoMeTa|DIANA|MBStar|MirAncesTar|miranda_May_2021|MiRNATIP|miRTar2GO|mirzag|MultiMiTar|PITA_May_2021|RNA22
RNF38	Q9H0F5		hsa-miR-125a-3p	0.591646	11	Very High	BCmicrO|bitargeting_May_2021|CoMeTa|MBStar|MirAncesTar|miranda_May_2021|MiRNATIP|miRTar2GO|MultiMiTar|PITA_May_2021|RNA22
CDK6	Q00534		hsa-miR-125a-3p	0.590555	11	Very High	BCmicrO|bitargeting_May_2021|CoMeTa|MBStar|MirAncesTar|miranda_May_2021|MiRNATIP|miRTar2GO|MultiMiTar|PITA_May_2021|RNA22
WIPF2	Q8TF74		hsa-miR-125a-3p	0.590408	12	Very High	BCmicrO|bitargeting_May_2021|CoMeTa|MBStar|MirAncesTar|miranda_May_2021|MiRNATIP|miRTar2GO|mirzag|MultiMiTar|PITA_May_2021|RNA22
SLC1A4	P43007		hsa-miR-125a-3p	0.58962	13	Very High	BCmicrO|bitargeting_May_2021|CoMeTa|MBStar|MirAncesTar|miranda_May_2021|mirmap_May_2021|MiRNATIP|MirSNPInTarget|miRTar2GO|mirzag|MultiMiTar|RNA22
CYCS	P99999		hsa-miR-125a-3p	0.589538	13	Very High	BCmicrO|bitargeting_May_2021|MBStar|MirAncesTar|miranda_May_2021|miRDB_v6|MiRNATIP|MirSNPInTarget|miRTar2GO|MirTar2|mirzag|PITA_May_2021|RNA22
TMED5	Q9Y3A6		hsa-miR-125a-3p	0.589062	13	Very High	BCmicrO|bitargeting_May_2021|DIANA|MBStar|MirAncesTar|miranda_May_2021|miRDB_v6|MiRNATIP|miRTar2GO|MirTar2|mirzag|PITA_May_2021|RNA22
ADD3	Q9UEY8		hsa-miR-125a-3p	0.588979	11	Very High	BCmicrO|bitargeting_May_2021|CoMeTa|MBStar|MirAncesTar|miranda_May_2021|MiRNATIP|miRTar2GO|mirzag|MultiMiTar|RNA22
UBE2J1	Q9Y385		hsa-miR-125a-3p	0.588532	11	Very High	BCmicrO|CoMeTa|MBStar|MirAncesTar|miranda_May_2021|MiRNATIP|miRTar2GO|MirTar2|mirzag|MultiMiTar|RNA22
PRKAG1	P54619		hsa-miR-125a-3p	0.588208	13	Very High	BCmicrO|bitargeting_May_2021|CoMeTa|MirAncesTar|miranda_May_2021|mirbase|miRDB_v6|MiRNATIP|MirSNPInTarget|miRTar2GO|mirzag|PITA_May_2021|RNA22
LBH	Q53QV2		hsa-miR-125a-3p	0.588101	13	Very High	BCmicrO|bitargeting_May_2021|CoMeTa|MBStar|MirAncesTar|miranda_May_2021|miRDB_v6|MiRNATIP|miRTar2GO|mirzag|MultiMiTar|PITA_May_2021|RNA22
SLC38A2	Q96QD8		hsa-miR-125a-3p	0.587323	12	Very High	BCmicrO|bitargeting_May_2021|CoMeTa|DIANA|MBStar|MirAncesTar|miranda_May_2021|MiRNATIP|miRTar2GO|MultiMiTar|PITA_May_2021|RNA22
CD47	Q08722		hsa-miR-125a-3p	0.587001	13	Very High	BCmicrO|bitargeting_May_2021|CoMeTa|MBStar|MirAncesTar|miranda_May_2021|mirmap_May_2021|MiRNATIP|miRTar2GO|mirzag|MultiMiTar|PITA_May_2021|RNA22
MYO5A	Q9Y4I1		hsa-miR-125a-3p	0.585973	12	Very High	BCmicrO|CoMeTa|MBStar|MirAncesTar|miranda_May_2021|mirmap_May_2021|MiRNATIP|miRTar2GO|mirzag|MultiMiTar|PITA_May_2021|RNA22
TIGAR	Q9NQ88		hsa-miR-125a-3p	0.585842	13	Very High	BCmicrO|bitargeting_May_2021|MBStar|MirAncesTar|miranda_May_2021|miRDB_v6|mirmap_May_2021|MiRNATIP|miRTar2GO|MirTar2|mirzag|PITA_May_2021|RNA22
CHIC1	Q5VXU3		hsa-miR-125a-3p	0.585287	11	Very High	BCmicrO|bitargeting_May_2021|MBStar|MirAncesTar|miranda_May_2021|miRDB_v6|miRTar2GO|mirzag|MultiMiTar|PITA_May_2021|RNA22
PRRX1	P54821		hsa-miR-125a-3p	0.584079	12	Very High	BCmicrO|CoMeTa|MBStar|MirAncesTar|miranda_May_2021|miRDB_v6|MiRNATIP|miRTar2GO|mirzag|MultiMiTar|PITA_May_2021|RNA22
WDR37	Q9Y2I8		hsa-miR-125a-3p	0.583245	12	Very High	BCmicrO|bitargeting_May_2021|CoMeTa|MirAncesTar|miranda_May_2021|mirbase|mirmap_May_2021|MiRNATIP|miRTar2GO|mirzag|MultiMiTar|PITA_May_2021
RNGTT	O60942		hsa-miR-125a-3p	0.583069	12	Very High	BCmicrO|CoMeTa|MBStar|MirAncesTar|miranda_May_2021|miRDB_v6|MiRNATIP|miRTar2GO|mirzag|MultiMiTar|PITA_May_2021|RNA22
IGF2	P01344		hsa-miR-125a-3p	0.583057	13	Very High	BCmicrO|bitargeting_May_2021|CoMeTa|DIANA|MirAncesTar|miranda_May_2021|mirbase|miRDB_v6|MiRNATIP|mirzag|MultiMiTar|PITA_May_2021|RNA22
MAPK1	P28482		hsa-miR-125a-3p	0.582856	11	Very High	BCmicrO|bitargeting_May_2021|CoMeTa|MirAncesTar|miranda_May_2021|MiRNATIP|miRTar2GO|mirzag|MultiMiTar|PITA_May_2021|RNA22
SREK1IP1	Q8N9Q2		hsa-miR-125a-3p	0.582687	12	Very High	BCmicrO|bitargeting_May_2021|CoMeTa|MBStar|MirAncesTar|miranda_May_2021|miRDB_v6|MiRNATIP|MirSNPInTarget|miRTar2GO|mirzag|PITA_May_2021
ATAD2B	Q9ULI0		hsa-miR-125a-3p	0.582457	11	Very High	BCmicrO|bitargeting_May_2021|CoMeTa|Cupid|MBStar|MirAncesTar|miranda_May_2021|MiRNATIP|miRTar2GO|mirzag|PITA_May_2021
GALNT1	Q10472		hsa-miR-125a-3p	0.582158	11	Very High	BCmicrO|CoMeTa|MirAncesTar|miranda_May_2021|MiRNATIP|miRTar2GO|MirTar2|mirzag|MultiMiTar|PITA_May_2021|RNA22
VASH2	Q86V25		hsa-miR-125a-3p	0.58162	13	Very High	BCmicrO|bitargeting_May_2021|CoMeTa|MBStar|MirAncesTar|miranda_May_2021|MiRNATIP|miRTar2GO|MirTar2|mirzag|MultiMiTar|PITA_May_2021|RNA22
CCT8	P50990		hsa-miR-125a-3p	0.580956	12	Very High	BCmicrO|bitargeting_May_2021|MirAncesTar|miranda_May_2021|mirbase|miRDB_v6|MirSNPInTarget|miRTar2GO|MirTar2|mirzag|PITA_May_2021|RNA22
SLC18A1	P54219		hsa-miR-125a-3p	0.579803	13	Very High	BCmicrO|bitargeting_May_2021|CoMeTa|MBStar|MirAncesTar|miranda_May_2021|MiRNATIP|miRTar2GO|MirTar2|mirzag|PACCMIT|PITA_May_2021|RNA22
UHRF1BP1	Q6BDS2		hsa-miR-125a-3p	0.579131	13	Very High	BCmicrO|bitargeting_May_2021|DIANA|MirAncesTar|miranda_May_2021|miRDB_v6|mirmap_May_2021|MiRNATIP|miRTar2GO|mirzag|MultiMiTar|PITA_May_2021|RNA22
CFL2	Q9Y281		hsa-miR-125a-3p	0.57801	12	Very High	BCmicrO|bitargeting_May_2021|MBStar|MirAncesTar|miranda_May_2021|MiRNATIP|miRTar2GO|mirzag|MultiMiTar|PACCMIT|PITA_May_2021|RNA22
ZNF292	O60281		hsa-miR-125a-3p	0.577558	12	Very High	BCmicrO|Cupid|DIANA|MBStar|MirAncesTar|miranda_May_2021|miRDB_v6|MiRNATIP|miRTar2GO|MirTar2|mirzag|RNA22
TAOK1	Q7L7X3		hsa-miR-125a-3p	0.577219	13	Very High	BCmicrO|bitargeting_May_2021|DIANA|MBStar|MirAncesTar|miranda_May_2021|miRDB_v6|MiRNATIP|miRTar2GO|mirzag|MultiMiTar|PITA_May_2021|RNA22
RIMS3	Q9UJD0		hsa-miR-125a-3p	0.575983	13	Very High	BCmicrO|bitargeting_May_2021|CoMeTa|DIANA|MBStar|MirAncesTar|miranda_May_2021|mirmap_May_2021|MiRNATIP|miRTar2GO|mirzag|PITA_May_2021|RNA22
KSR2	Q6VAB6		hsa-miR-125a-3p	0.575278	13	Very High	BCmicrO|bitargeting_May_2021|DIANA|MBStar|MirAncesTar|miranda_May_2021|miRDB_v6|mirmap_May_2021|MiRNATIP|MirSNPInTarget|MirTar2|PITA_May_2021|RNA22
MTAP	Q13126		hsa-miR-125a-3p	0.573887	12	Very High	BCmicrO|bitargeting_May_2021|MBStar|MirAncesTar|miranda_May_2021|miRDB_v6|MiRNATIP|miRTar2GO|MirTar2|mirzag|PITA_May_2021|RNA22
GJD3	Q8N144		hsa-miR-125a-3p	0.572792	10	Very High	BCmicrO|CoMeTa|MBStar|MirAncesTar|MiRNATIP|miRTar2GO|MirTar2|mirzag|MultiMiTar|PITA_May_2021
ITGAV	P06756		hsa-miR-125a-3p	0.571862	12	Very High	BCmicrO|CoMeTa|MBStar|MirAncesTar|miranda_May_2021|miRDB_v6|MiRNATIP|miRTar2GO|MirTar2|mirzag|PITA_May_2021|RNA22
GRSF1	Q12849		hsa-miR-125a-3p	0.570606	11	Very High	BCmicrO|MBStar|MirAncesTar|miranda_May_2021|miRDB_v6|MiRNATIP|miRTar2GO|mirzag|MultiMiTar|PITA_May_2021|RNA22
DCAF7	P61962		hsa-miR-125a-3p	0.570492	13	Very High	BCmicrO|bitargeting_May_2021|DIANA|MirAncesTar|miranda_May_2021|miRDB_v6|MiRNATIP|MirSNPInTarget|miRTar2GO|mirzag|MultiMiTar|PITA_May_2021|RNA22
SLC4A4	Q9Y6R1		hsa-miR-125a-3p	0.570336	11	Very High	BCmicrO|CoMeTa|MBStar|MirAncesTar|miranda_May_2021|miRTar2GO|mirzag|MultiMiTar|PACCMIT|PITA_May_2021|RNA22
ZDHHC6	Q9H6R6		hsa-miR-125a-3p	0.570311	13	Very High	BCmicrO|bitargeting_May_2021|CoMeTa|MBStar|MirAncesTar|miranda_May_2021|mirbase|MiRNATIP|miRTar2GO|mirzag|MultiMiTar|PITA_May_2021|RNA22
CYB561D1	Q8N8Q1		hsa-miR-125a-3p	0.570105	12	Very High	BCmicrO|bitargeting_May_2021|MBStar|MirAncesTar|miranda_May_2021|mirmap_May_2021|MiRNATIP|miRTar2GO|MultiMiTar|PACCMIT|PITA_May_2021|RNA22
KLF9	Q13886		hsa-miR-125a-3p	0.568119	12	Very High	BCmicrO|bitargeting_May_2021|CoMeTa|MBStar|MirAncesTar|miranda_May_2021|miRDB_v6|MiRNATIP|miRTar2GO|MultiMiTar|PITA_May_2021|RNA22
VIPAS39	Q9H9C1		hsa-miR-125a-3p	0.567932	12	Very High	BCmicrO|bitargeting_May_2021|CoMeTa|MBStar|MirAncesTar|miranda_May_2021|mirbase|MiRNATIP|miRTar2GO|mirzag|PITA_May_2021|RNA22
PHF20	Q9BVI0		hsa-miR-125a-3p	0.567908	11	Very High	BCmicrO|bitargeting_May_2021|CoMeTa|MBStar|MirAncesTar|miranda_May_2021|MiRNATIP|MirSNPInTarget|miRTar2GO|MultiMiTar|RNA22
TMEM47	Q9BQJ4		hsa-miR-125a-3p	0.567768	11	Very High	BCmicrO|bitargeting_May_2021|CoMeTa|MBStar|MirAncesTar|miranda_May_2021|MiRNATIP|miRTar2GO|mirzag|MultiMiTar|PITA_May_2021
NUP153	P49790		hsa-miR-125a-3p	0.566536	10	Very High	BCmicrO|CoMeTa|MirAncesTar|miranda_May_2021|MiRNATIP|miRTar2GO|MirTar2|mirzag|PITA_May_2021|RNA22
TAB2	Q9NYJ8		hsa-miR-125a-3p	0.565881	10	Very High	BCmicrO|bitargeting_May_2021|CoMeTa|Cupid|MirAncesTar|miranda_May_2021|MiRNATIP|miRTar2GO|MultiMiTar|PITA_May_2021
PGAP1	Q75T13		hsa-miR-125a-3p	0.565824	11	Very High	BCmicrO|CoMeTa|MBStar|MirAncesTar|miranda_May_2021|MiRNATIP|miRTar2GO|mirzag|MultiMiTar|PITA_May_2021|RNA22
AMOTL1	Q8IY63		hsa-miR-125a-3p	0.565793	13	Very High	BCmicrO|bitargeting_May_2021|DIANA|MBStar|MirAncesTar|miranda_May_2021|mirmap_May_2021|MiRNATIP|miRTar2GO|mirzag|MultiMiTar|PITA_May_2021|RNA22
ZNF609	O15014		hsa-miR-125a-3p	0.5657	13	Very High	BCmicrO|bitargeting_May_2021|CoMeTa|MBStar|MirAncesTar|miranda_May_2021|mirmap_May_2021|MiRNATIP|miRTar2GO|mirzag|MultiMiTar|PITA_May_2021|RNA22
SMIM14	Q96QK8		hsa-miR-125a-3p	0.564686	13	Very High	BCmicrO|bitargeting_May_2021|CoMeTa|MBStar|MirAncesTar|miranda_May_2021|mirbase|MiRNATIP|MirSNPInTarget|miRTar2GO|MultiMiTar|PITA_May_2021|RNA22
DGKG	P49619		hsa-miR-125a-3p	0.564671	10	Very High	BCmicrO|bitargeting_May_2021|CoMeTa|DIANA|MirAncesTar|miranda_May_2021|miRDB_v6|MultiMiTar|PACCMIT|RNA22
PAPPA	Q13219		hsa-miR-125a-3p	0.563008	12	Very High	BCmicrO|bitargeting_May_2021|CoMeTa|DIANA|MBStar|MirAncesTar|miranda_May_2021|MiRNATIP|miRTar2GO|MultiMiTar|PITA_May_2021|RNA22
SMG1	Q96Q15		hsa-miR-125a-3p	0.562443	11	Very High	BCmicrO|CoMeTa|DIANA|MBStar|MirAncesTar|miRDB_v6|MiRNATIP|miRTar2GO|MultiMiTar|PITA_May_2021|RNA22
IL10	P22301		hsa-miR-125a-3p	0.561888	10	Very High	BCmicrO|CoMeTa|MBStar|MirAncesTar|miranda_May_2021|miRDB_v6|MiRNATIP|MirTar2|mirzag|MultiMiTar
ST8SIA2	Q92186		hsa-miR-125a-3p	0.561582	12	Very High	BCmicrO|CoMeTa|DIANA|MBStar|MirAncesTar|miranda_May_2021|miRDB_v6|MiRNATIP|MirSNPInTarget|MultiMiTar|PITA_May_2021|RNA22
PAG1	Q9NWQ8		hsa-miR-125a-3p	0.561302	13	Very High	BCmicrO|bitargeting_May_2021|MBStar|MirAncesTar|miranda_May_2021|miRDB_v6|MiRNATIP|MirSNPInTarget|miRTar2GO|MirTar2|mirzag|PITA_May_2021|RNA22
KIF2A	O00139		hsa-miR-125a-3p	0.560901	12	Very High	BCmicrO|bitargeting_May_2021|CoMeTa|MBStar|MirAncesTar|miranda_May_2021|miRDB_v6|MiRNATIP|miRTar2GO|mirzag|MultiMiTar|RNA22
JAM2	P57087		hsa-miR-125a-3p	0.560762	13	Very High	BCmicrO|CoMeTa|DIANA|MBStar|MirAncesTar|miranda_May_2021|mirbase|miRDB_v6|MiRNATIP|MirTar2|mirzag|PITA_May_2021|RNA22
POLR2E	P19388		hsa-miR-125a-3p	0.560165	14	Very High	BCmicrO|bitargeting_May_2021|DIANA|MBStar|MirAncesTar|miranda_May_2021|mirbase|miRDB_v6|mirmap_May_2021|MiRNATIP|MirSNPInTarget|miRTar2GO|PITA_May_2021|RNA22
VLDLR	P98155		hsa-miR-326	0.836588	14	Very High	BCmicrO|CoMeTa|Cupid|DIANA|MirAncesTar|miranda_May_2021|miRDB_v6|MiRNATIP|miRTar2GO|MirTar2|mirzag|PACCMIT|RNA22|TargetScan_v7_2
PALM	O75781		hsa-miR-326	0.833789	14	Very High	BCmicrO|CoMeTa|DIANA|MBStar|MirAncesTar|miranda_May_2021|miRDB_v6|MiRNATIP|miRTar2GO|MirTar2|MultiMiTar|PACCMIT|RNA22|TargetScan_v7_2
KCNIP2	Q9NS61		hsa-miR-326	0.830412	14	Very High	BCmicrO|bitargeting_May_2021|CoMeTa|DIANA|MirAncesTar|miranda_May_2021|miRDB_v6|miRTar2GO|MirTar2|mirzag|MultiMiTar|PACCMIT|RNA22|TargetScan_v7_2
RAP2A	P10114		hsa-miR-326	0.809338	13	Very High	BCmicrO|bitargeting_May_2021|CoMeTa|Cupid|DIANA|MirAncesTar|miranda_May_2021|miRTar2GO|MirTar2|mirzag|PACCMIT|RNA22|TargetScan_v7_2
OXSR1	O95747		hsa-miR-326	0.791535	15	Very High	BCmicrO|bitargeting_May_2021|CoMeTa|DIANA|MirAncesTar|miranda_May_2021|miRDB_v6|MiRNATIP|miRTar2GO|MirTar2|mirzag|MultiMiTar|PACCMIT|RNA22|TargetScan_v7_2
SRPRA	P08240		hsa-miR-326	0.783868	14	Very High	BCmicrO|bitargeting_May_2021|CoMeTa|DIANA|MirAncesTar|miranda_May_2021|miRDB_v6|MiRNATIP|miRTar2GO|MirTar2|mirzag|MultiMiTar|PITA_May_2021|TargetScan_v7_2
RALGPS2	Q86X27		hsa-miR-326	0.778623	14	Very High	BCmicrO|bitargeting_May_2021|CoMeTa|DIANA|MBStar|MirAncesTar|miranda_May_2021|mirbase|miRDB_v6|MiRNATIP|MirTar2|mirzag|PACCMIT|TargetScan_v7_2
RARG	P13631		hsa-miR-326	0.777818	16	Very High	BCmicrO|bitargeting_May_2021|CoMeTa|DIANA|MBStar|MirAncesTar|miranda_May_2021|miRDB_v6|MiRNATIP|miRTar2GO|MirTar2|mirzag|MultiMiTar|PACCMIT|RNA22|TargetScan_v7_2
FNDC3A	Q9Y2H6		hsa-miR-326	0.770238	14	Very High	BCmicrO|bitargeting_May_2021|CoMeTa|Cupid|DIANA|MirAncesTar|miranda_May_2021|miRDB_v6|MirTar2|mirzag|MultiMiTar|PACCMIT|RNA22|TargetScan_v7_2
ELK1	P19419		hsa-miR-326	0.769745	11	Very High	BCmicrO|CoMeTa|DIANA|MirAncesTar|miranda_May_2021|miRDB_v6|miRTar2GO|MirTar2|PACCMIT|RNA22|TargetScan_v7_2
ITGA5	P08648		hsa-miR-326	0.767247	16	Very High	BCmicrO|bitargeting_May_2021|CoMeTa|DIANA|MirAncesTar|miranda_May_2021|miRDB_v6|MiRNATIP|MirSNPInTarget|miRTar2GO|MirTar2|MultiMiTar|PACCMIT|RNA22|rnahybrid_May_2021|TargetScan_v7_2
FBXL20	Q96IG2		hsa-miR-326	0.766958	16	Very High	BCmicrO|bitargeting_May_2021|DIANA|MBStar|MirAncesTar|miranda_May_2021|MiRNATIP|MirSNPInTarget|miRTar2GO|MirTar2|mirzag|MultiMiTar|PACCMIT|PITA_May_2021|RNA22|TargetScan_v7_2
PPP1R3F	Q6ZSY5		hsa-miR-326	0.76692	11	Very High	BCmicrO|bitargeting_May_2021|DIANA|MirAncesTar|miranda_May_2021|miRDB_v6|MirTar2|mirzag|PACCMIT|RNA22|TargetScan_v7_2
NSL1	Q96IY1		hsa-miR-326	0.765141	15	Very High	BCmicrO|bitargeting_May_2021|CoMeTa|DIANA|MBStar|MirAncesTar|miranda_May_2021|miRDB_v6|MirSNPInTarget|miRTar2GO|MirTar2|mirzag|PITA_May_2021|RNA22|TargetScan_v7_2
TSPAN14	Q8NG11		hsa-miR-326	0.76358	16	Very High	BCmicrO|bitargeting_May_2021|CoMeTa|DIANA|MirAncesTar|miranda_May_2021|mirbase|miRDB_v6|mirmap_May_2021|MiRNATIP|miRTar2GO|MirTar2|mirzag|PITA_May_2021|RNA22|TargetScan_v7_2
HNRNPA2B1	P22626		hsa-miR-326	0.761461	15	Very High	BCmicrO|bitargeting_May_2021|CoMeTa|DIANA|MirAncesTar|miranda_May_2021|MiRNATIP|miRTar2GO|MirTar2|mirzag|MultiMiTar|PACCMIT|PITA_May_2021|RNA22|TargetScan_v7_2
TOMM34	Q15785		hsa-miR-326	0.759902	12	Very High	BCmicrO|CoMeTa|DIANA|MBStar|MirAncesTar|miranda_May_2021|miRDB_v6|MiRNATIP|miRTar2GO|MirTar2|PACCMIT|TargetScan_v7_2
CEP85	Q6P2H3		hsa-miR-326	0.758228	12	Very High	BCmicrO|bitargeting_May_2021|CoMeTa|DIANA|MirAncesTar|miranda_May_2021|miRDB_v6|miRTar2GO|MirTar2|mirzag|RNA22|TargetScan_v7_2
BSDC1	Q9NW68		hsa-miR-326	0.755997	18	Very High	BCmicrO|bitargeting_May_2021|CoMeTa|DIANA|MBStar|MirAncesTar|miranda_May_2021|miRDB_v6|MiRNATIP|miRTar2GO|MirTar2|mirzag|MultiMiTar|PACCMIT|PITA_May_2021|RNA22|rnahybrid_May_2021|TargetScan_v7_2
PARVA	Q9NVD7		hsa-miR-326	0.754763	14	Very High	BCmicrO|CoMeTa|DIANA|MBStar|MirAncesTar|miranda_May_2021|miRDB_v6|miRTar2GO|MirTar2|mirzag|PACCMIT|PITA_May_2021|RNA22|TargetScan_v7_2
PKIA	P61925		hsa-miR-326	0.753621	14	Very High	BCmicrO|CoMeTa|Cupid|DIANA|MBStar|MirAncesTar|miranda_May_2021|miRDB_v6|MiRNATIP|MirTar2|mirzag|MultiMiTar|PACCMIT|TargetScan_v7_2
MEX3C	Q5U5Q3		hsa-miR-326	0.751296	14	Very High	BCmicrO|CoMeTa|DIANA|MirAncesTar|miranda_May_2021|miRDB_v6|MiRNATIP|MirSNPInTarget|miRTar2GO|MirTar2|mirzag|MultiMiTar|PACCMIT|TargetScan_v7_2
ADGRL1	O94910		hsa-miR-326	0.747676	17	Very High	BCmicrO|bitargeting_May_2021|CoMeTa|DIANA|MirAncesTar|miranda_May_2021|mirbase|miRDB_v6|mirmap_May_2021|MiRNATIP|MirSNPInTarget|miRTar2GO|MirTar2|mirzag|PITA_May_2021|RNA22|TargetScan_v7_2
DRD2	P14416		hsa-miR-326	0.745992	16	Very High	BCmicrO|bitargeting_May_2021|CoMeTa|DIANA|MirAncesTar|miranda_May_2021|mirbase|miRDB_v6|MirSNPInTarget|MirTar2|mirzag|PACCMIT|PITA_May_2021|RNA22|rnahybrid_May_2021|TargetScan_v7_2
ZZEF1	O43149		hsa-miR-326	0.745487	15	Very High	BCmicrO|bitargeting_May_2021|CoMeTa|DIANA|MirAncesTar|miranda_May_2021|miRDB_v6|MiRNATIP|MirSNPInTarget|miRTar2GO|MirTar2|PACCMIT|PITA_May_2021|RNA22|TargetScan_v7_2
WDFY1	Q8IWB7		hsa-miR-326	0.742739	12	Very High	BCmicrO|DIANA|MBStar|MirAncesTar|miranda_May_2021|miRDB_v6|MirSNPInTarget|miRTar2GO|mirzag|MultiMiTar|PITA_May_2021|TargetScan_v7_2
LARP1	Q6PKG0		hsa-miR-326	0.741616	15	Very High	BCmicrO|bitargeting_May_2021|CoMeTa|DIANA|MBStar|MirAncesTar|miranda_May_2021|MiRNATIP|miRTar2GO|MirTar2|mirzag|MultiMiTar|PACCMIT|PITA_May_2021|TargetScan_v7_2
TLN1	Q9Y490		hsa-miR-326	0.740923	14	Very High	BCmicrO|bitargeting_May_2021|CoMeTa|DIANA|MirAncesTar|miranda_May_2021|mirbase|miRDB_v6|MiRNATIP|miRTar2GO|MirTar2|mirzag|RNA22|TargetScan_v7_2
ALAD	P13716		hsa-miR-326	0.740739	14	Very High	BCmicrO|bitargeting_May_2021|CoMeTa|DIANA|MBStar|MirAncesTar|miranda_May_2021|miRDB_v6|MiRNATIP|miRTar2GO|MirTar2|MultiMiTar|PITA_May_2021|TargetScan_v7_2
ANKFY1	Q9P2R3		hsa-miR-326	0.737413	14	Very High	BCmicrO|CoMeTa|DIANA|MBStar|MirAncesTar|miranda_May_2021|miRDB_v6|MiRNATIP|miRTar2GO|mirzag|MultiMiTar|PACCMIT|RNA22|TargetScan_v7_2
BCL2L2	Q92843		hsa-miR-326	0.735641	16	Very High	BCmicrO|bitargeting_May_2021|CoMeTa|DIANA|MBStar|MirAncesTar|miranda_May_2021|miRDB_v6|MiRNATIP|miRTar2GO|mirzag|MultiMiTar|PACCMIT|PITA_May_2021|RNA22|TargetScan_v7_2
FZD5	Q13467		hsa-miR-326	0.735499	15	Very High	BCmicrO|CoMeTa|DIANA|MBStar|MirAncesTar|miranda_May_2021|miRDB_v6|MiRNATIP|miRTar2GO|MirTar2|mirzag|MultiMiTar|PACCMIT|RNA22|TargetScan_v7_2
UBE2O	Q9C0C9		hsa-miR-326	0.734962	16	Very High	BCmicrO|bitargeting_May_2021|CoMeTa|DIANA|MirAncesTar|miranda_May_2021|mirbase|miRDB_v6|MiRNATIP|MirSNPInTarget|miRTar2GO|MirTar2|mirzag|PACCMIT|RNA22|TargetScan_v7_2
SYS1	Q8N2H4		hsa-miR-326	0.731727	13	Very High	BCmicrO|bitargeting_May_2021|DIANA|MirAncesTar|miranda_May_2021|miRDB_v6|MiRNATIP|MirSNPInTarget|mirzag|MultiMiTar|PITA_May_2021|RNA22|TargetScan_v7_2
LRRTM1	Q86UE6		hsa-miR-326	0.731008	12	Very High	BCmicrO|bitargeting_May_2021|DIANA|MirAncesTar|miranda_May_2021|miRDB_v6|MiRNATIP|MirTar2|mirzag|PACCMIT|RNA22|TargetScan_v7_2
TNC	P24821		hsa-miR-326	0.729748	16	Very High	BCmicrO|bitargeting_May_2021|CoMeTa|DIANA|MirAncesTar|miranda_May_2021|mirbase|miRDB_v6|MiRNATIP|miRTar2GO|MirTar2|PACCMIT|PITA_May_2021|RNA22|rnahybrid_May_2021|TargetScan_v7_2
PPP2R5B	Q15173		hsa-miR-326	0.729013	15	Very High	BCmicrO|bitargeting_May_2021|CoMeTa|DIANA|MirAncesTar|miranda_May_2021|mirbase|miRDB_v6|MirTar2|MultiMiTar|PACCMIT|PITA_May_2021|RNA22|rnahybrid_May_2021|TargetScan_v7_2
SLC5A3	P53794		hsa-miR-326	0.727936	10	Very High	BCmicrO|CoMeTa|DIANA|MirAncesTar|miranda_May_2021|miRDB_v6|miRTar2GO|MirTar2|mirzag|TargetScan_v7_2
PAX8	Q06710		hsa-miR-326	0.727829	14	Very High	BCmicrO|bitargeting_May_2021|CoMeTa|DIANA|MBStar|MirAncesTar|miranda_May_2021|miRDB_v6|mirzag|MultiMiTar|PACCMIT|PITA_May_2021|RNA22|TargetScan_v7_2
GPD2	P43304		hsa-miR-326	0.724905	11	Very High	BCmicrO|CoMeTa|DIANA|MBStar|MirAncesTar|miranda_May_2021|miRDB_v6|miRTar2GO|mirzag|MultiMiTar|TargetScan_v7_2
CSNK1G1	Q9HCP0		hsa-miR-326	0.724773	16	Very High	BCmicrO|bitargeting_May_2021|CoMeTa|DIANA|MBStar|MirAncesTar|miranda_May_2021|miRDB_v6|MiRNATIP|miRTar2GO|MirTar2|mirzag|MultiMiTar|PITA_May_2021|RNA22|TargetScan_v7_2
BHLHE40	O14503		hsa-miR-326	0.72124	11	Very High	BCmicrO|CoMeTa|DIANA|MirAncesTar|miranda_May_2021|mirbase|miRDB_v6|MiRNATIP|MirSNPInTarget|PACCMIT|TargetScan_v7_2
RASSF1	Q9NS23		hsa-miR-326	0.72051	13	Very High	BCmicrO|bitargeting_May_2021|CoMeTa|MirAncesTar|miranda_May_2021|mirbase|miRDB_v6|MiRNATIP|miRTar2GO|mirzag|PITA_May_2021|RNA22|TargetScan_v7_2
FGF11	Q92914		hsa-miR-326	0.719852	12	Very High	BCmicrO|DIANA|MirAncesTar|miranda_May_2021|miRDB_v6|MiRNATIP|miRTar2GO|mirzag|MultiMiTar|PACCMIT|RNA22|TargetScan_v7_2
SH3PXD2A	Q5TCZ1		hsa-miR-326	0.713625	16	Very High	BCmicrO|bitargeting_May_2021|CoMeTa|DIANA|MBStar|MirAncesTar|miranda_May_2021|miRDB_v6|MiRNATIP|miRTar2GO|MirTar2|mirzag|PITA_May_2021|RNA22|rnahybrid_May_2021|TargetScan_v7_2
MAPK1	P28482		hsa-miR-326	0.713132	15	Very High	BCmicrO|bitargeting_May_2021|CoMeTa|DIANA|MBStar|MirAncesTar|miranda_May_2021|miRDB_v6|MiRNATIP|MirSNPInTarget|miRTar2GO|mirzag|MultiMiTar|RNA22|TargetScan_v7_2
SNRPA	P09012		hsa-miR-326	0.712951	14	Very High	BCmicrO|CoMeTa|DIANA|MirAncesTar|miranda_May_2021|mirbase|miRDB_v6|MiRNATIP|miRTar2GO|mirzag|PACCMIT|PITA_May_2021|RNA22|TargetScan_v7_2
ABCC1	P33527		hsa-miR-326	0.710147	14	Very High	BCmicrO|CoMeTa|DIANA|MBStar|MirAncesTar|miranda_May_2021|mirbase|miRDB_v6|MiRNATIP|miRTar2GO|MirTar2|mirzag|RNA22|TargetScan_v7_2
RIT1	Q92963		hsa-miR-326	0.710107	12	Very High	BCmicrO|CoMeTa|DIANA|MBStar|MirAncesTar|miranda_May_2021|miRDB_v6|miRTar2GO|MirTar2|mirzag|RNA22|TargetScan_v7_2
CRIM1	Q9NZV1		hsa-miR-326	0.710067	14	Very High	BCmicrO|bitargeting_May_2021|CoMeTa|Cupid|DIANA|MirAncesTar|miranda_May_2021|miRDB_v6|MiRNATIP|miRTar2GO|mirzag|MultiMiTar|PACCMIT|PITA_May_2021
PIP4K2C	Q8TBX8		hsa-miR-326	0.706698	11	Very High	BCmicrO|CoMeTa|Cupid|DIANA|MBStar|MirAncesTar|miranda_May_2021|miRDB_v6|MirTar2|PACCMIT|TargetScan_v7_2
TMEM127	O75204		hsa-miR-326	0.701813	16	Very High	BCmicrO|bitargeting_May_2021|CoMeTa|DIANA|MBStar|MirAncesTar|miranda_May_2021|miRDB_v6|MiRNATIP|MirSNPInTarget|miRTar2GO|mirzag|PACCMIT|PITA_May_2021|RNA22|TargetScan_v7_2
KLF1	Q13351		hsa-miR-326	0.701695	12	Very High	BCmicrO|CoMeTa|DIANA|MBStar|MirAncesTar|miranda_May_2021|mirbase|miRDB_v6|MirTar2|mirzag|RNA22|TargetScan_v7_2
MMP24	Q9Y5R2		hsa-miR-326	0.701651	14	Very High	BCmicrO|bitargeting_May_2021|CoMeTa|DIANA|MirAncesTar|miranda_May_2021|miRDB_v6|MiRNATIP|MirSNPInTarget|MirTar2|mirzag|MultiMiTar|RNA22|TargetScan_v7_2
SMAD6	O43541		hsa-miR-326	0.700914	13	Very High	BCmicrO|bitargeting_May_2021|CoMeTa|DIANA|MirAncesTar|miranda_May_2021|mirbase|miRDB_v6|MiRNATIP|PACCMIT|PITA_May_2021|RNA22|TargetScan_v7_2
EML2	O95834		hsa-miR-326	0.70014	10	Very High	BCmicrO|CoMeTa|DIANA|MirAncesTar|miranda_May_2021|mirbase|MirTar2|mirzag|PACCMIT|TargetScan_v7_2
STK35	Q8TDR2		hsa-miR-326	0.700001	17	Very High	BCmicrO|bitargeting_May_2021|DIANA|MBStar|MirAncesTar|miranda_May_2021|miRDB_v6|mirmap_May_2021|MiRNATIP|MirSNPInTarget|miRTar2GO|MirTar2|mirzag|MultiMiTar|PITA_May_2021|RNA22|TargetScan_v7_2
ZBTB12	Q9Y330		hsa-miR-326	0.698459	12	Very High	BCmicrO|DIANA|MirAncesTar|miranda_May_2021|mirbase|MirSNPInTarget|miRTar2GO|MirTar2|mirzag|PITA_May_2021|rnahybrid_May_2021|TargetScan_v7_2
METAP1	P53582		hsa-miR-326	0.697012	13	Very High	BCmicrO|bitargeting_May_2021|CoMeTa|DIANA|MBStar|MirAncesTar|miranda_May_2021|miRDB_v6|MiRNATIP|miRTar2GO|mirzag|PACCMIT|TargetScan_v7_2
ENG	P17813		hsa-miR-326	0.696601	15	Very High	BCmicrO|bitargeting_May_2021|CoMeTa|DIANA|MBStar|MirAncesTar|miranda_May_2021|mirbase|miRDB_v6|MiRNATIP|MirSNPInTarget|MultiMiTar|PACCMIT|RNA22|TargetScan_v7_2
SYT9	Q86SS6		hsa-miR-326	0.696492	14	Very High	BCmicrO|bitargeting_May_2021|DIANA|MBStar|MirAncesTar|miranda_May_2021|miRDB_v6|MiRNATIP|MirTar2|mirzag|MultiMiTar|PITA_May_2021|RNA22|TargetScan_v7_2
HSD11B1	P28845		hsa-miR-326	0.69457	11	Very High	BCmicrO|CoMeTa|DIANA|MBStar|MirAncesTar|miranda_May_2021|miRDB_v6|MiRNATIP|mirzag|RNA22|TargetScan_v7_2
UBXN10	Q96LJ8		hsa-miR-326	0.694549	12	Very High	BCmicrO|DIANA|MBStar|MirAncesTar|miranda_May_2021|miRDB_v6|MirTar2|mirzag|PACCMIT|PITA_May_2021|RNA22|TargetScan_v7_2
VAMP2	P63027		hsa-miR-326	0.694281	13	Very High	BCmicrO|bitargeting_May_2021|CoMeTa|DIANA|MirAncesTar|miranda_May_2021|MiRNATIP|mirzag|MultiMiTar|PACCMIT|RNA22|rnahybrid_May_2021|TargetScan_v7_2
GAB1	Q13480		hsa-miR-326	0.693991	11	Very High	BCmicrO|CoMeTa|Cupid|DIANA|MBStar|MirAncesTar|miranda_May_2021|miRDB_v6|MiRNATIP|mirzag|TargetScan_v7_2
MAPK4	P31152		hsa-miR-326	0.692995	14	Very High	BCmicrO|bitargeting_May_2021|CoMeTa|DIANA|MBStar|MirAncesTar|miranda_May_2021|miRDB_v6|MiRNATIP|MirSNPInTarget|PACCMIT|PITA_May_2021|RNA22|TargetScan_v7_2
BMERB1	Q96MC5		hsa-miR-326	0.691405	13	Very High	BCmicrO|bitargeting_May_2021|CoMeTa|DIANA|MBStar|MirAncesTar|miranda_May_2021|miRDB_v6|MirTar2|MultiMiTar|PACCMIT|RNA22|TargetScan_v7_2
TOMM40L	Q969M1		hsa-miR-326	0.690707	13	Very High	BCmicrO|DIANA|MBStar|MirAncesTar|miranda_May_2021|miRDB_v6|miRTar2GO|MirTar2|mirzag|MultiMiTar|PITA_May_2021|RNA22|TargetScan_v7_2
CNBP	P62633		hsa-miR-326	0.690269	13	Very High	BCmicrO|CoMeTa|DIANA|MBStar|MirAncesTar|miranda_May_2021|miRDB_v6|MiRNATIP|miRTar2GO|mirzag|PACCMIT|RNA22|TargetScan_v7_2
DNAJB12	Q9NXW2		hsa-miR-326	0.689756	15	Very High	BCmicrO|bitargeting_May_2021|CoMeTa|DIANA|MirAncesTar|miranda_May_2021|miRDB_v6|MiRNATIP|miRTar2GO|MirTar2|mirzag|PITA_May_2021|RNA22|rnahybrid_May_2021|TargetScan_v7_2
JADE1	Q6IE81		hsa-miR-326	0.689048	15	Very High	BCmicrO|bitargeting_May_2021|CoMeTa|DIANA|MBStar|MirAncesTar|miranda_May_2021|miRDB_v6|MiRNATIP|miRTar2GO|MirTar2|mirzag|MultiMiTar|PITA_May_2021|RNA22
LRRC20	Q8TCA0		hsa-miR-326	0.688109	14	Very High	BCmicrO|bitargeting_May_2021|CoMeTa|DIANA|MBStar|MirAncesTar|miranda_May_2021|miRDB_v6|MiRNATIP|miRTar2GO|PACCMIT|PITA_May_2021|RNA22|TargetScan_v7_2
SH2B3	Q9UQQ2		hsa-miR-326	0.687559	15	Very High	BCmicrO|CoMeTa|DIANA|MBStar|MirAncesTar|miRDB_v6|mirmap_May_2021|MiRNATIP|MirSNPInTarget|miRTar2GO|mirzag|MultiMiTar|PITA_May_2021|RNA22|TargetScan_v7_2
SIRPA	P78324		hsa-miR-326	0.686576	12	Very High	BCmicrO|bitargeting_May_2021|CoMeTa|DIANA|MBStar|MirAncesTar|miranda_May_2021|miRDB_v6|MiRNATIP|MirSNPInTarget|mirzag|TargetScan_v7_2
TCF7L2	Q9NQB0		hsa-miR-326	0.683771	11	Very High	BCmicrO|CoMeTa|Cupid|DIANA|MBStar|MirAncesTar|MiRNATIP|mirzag|MultiMiTar|PACCMIT|TargetScan_v7_2
GPI	P06744		hsa-miR-326	0.680589	15	Very High	BCmicrO|bitargeting_May_2021|CoMeTa|DIANA|MBStar|MirAncesTar|miranda_May_2021|mirbase|miRDB_v6|MiRNATIP|miRTar2GO|mirzag|PITA_May_2021|RNA22|TargetScan_v7_2
KCNC1	P48547		hsa-miR-326	0.680016	14	Very High	BCmicrO|bitargeting_May_2021|CoMeTa|DIANA|MirAncesTar|miranda_May_2021|miRDB_v6|MiRNATIP|MirSNPInTarget|MirTar2|mirzag|PITA_May_2021|RNA22|TargetScan_v7_2
RALGAPA1	Q6GYQ0		hsa-miR-326	0.678402	11	Very High	BCmicrO|CoMeTa|DIANA|MBStar|MirAncesTar|miranda_May_2021|miRDB_v6|MirTar2|PACCMIT|RNA22|TargetScan_v7_2
ARPC5L	Q9BPX5		hsa-miR-326	0.678086	10	Very High	BCmicrO|CoMeTa|DIANA|MirAncesTar|miranda_May_2021|miRDB_v6|MirSNPInTarget|miRTar2GO|mirzag|TargetScan_v7_2
LRRC15	Q8TF66		hsa-miR-326	0.677576	14	Very High	BCmicrO|bitargeting_May_2021|CoMeTa|DIANA|MBStar|MirAncesTar|miranda_May_2021|miRDB_v6|MiRNATIP|MirSNPInTarget|MirTar2|MultiMiTar|PITA_May_2021|RNA22
SOBP	A7XYQ1		hsa-miR-326	0.677177	14	Very High	BCmicrO|DIANA|MBStar|MirAncesTar|miranda_May_2021|miRDB_v6|mirmap_May_2021|MiRNATIP|miRTar2GO|MirTar2|mirzag|MultiMiTar|PITA_May_2021|TargetScan_v7_2
RCOR1	Q9UKL0		hsa-miR-326	0.677049	14	Very High	BCmicrO|CoMeTa|DIANA|MirAncesTar|miranda_May_2021|miRDB_v6|MiRNATIP|MirSNPInTarget|miRTar2GO|mirzag|MultiMiTar|PACCMIT|RNA22|TargetScan_v7_2
THRB	P10828		hsa-miR-326	0.676015	17	Very High	BCmicrO|bitargeting_May_2021|CoMeTa|DIANA|MBStar|MirAncesTar|miranda_May_2021|miRDB_v6|mirmap_May_2021|MiRNATIP|MirSNPInTarget|miRTar2GO|MirTar2|mirzag|MultiMiTar|PITA_May_2021|RNA22
CBFA2T3	O75081		hsa-miR-326	0.675649	12	Very High	BCmicrO|CoMeTa|DIANA|MirAncesTar|miranda_May_2021|miRDB_v6|miRTar2GO|mirzag|MultiMiTar|PACCMIT|rnahybrid_May_2021|TargetScan_v7_2
EPHB3	P54753		hsa-miR-326	0.675499	13	Very High	BCmicrO|CoMeTa|DIANA|MBStar|MirAncesTar|miranda_May_2021|miRDB_v6|mirzag|MultiMiTar|PACCMIT|PITA_May_2021|RNA22|TargetScan_v7_2
ESRRA	P11474		hsa-miR-326	0.672945	13	Very High	BCmicrO|bitargeting_May_2021|CoMeTa|DIANA|MirAncesTar|miranda_May_2021|mirbase|MiRNATIP|MirSNPInTarget|miRTar2GO|mirzag|PACCMIT|TargetScan_v7_2
ZNF609	O15014		hsa-miR-326	0.672197	14	Very High	BCmicrO|bitargeting_May_2021|CoMeTa|DIANA|MirAncesTar|miranda_May_2021|miRDB_v6|MiRNATIP|miRTar2GO|MultiMiTar|PACCMIT|PITA_May_2021|RNA22|TargetScan_v7_2
RBFOX2	O43251		hsa-miR-326	0.670798	15	Very High	BCmicrO|bitargeting_May_2021|CoMeTa|DIANA|MBStar|MirAncesTar|miranda_May_2021|miRDB_v6|MiRNATIP|MirSNPInTarget|miRTar2GO|mirzag|MultiMiTar|PITA_May_2021|TargetScan_v7_2
PLEC	Q15149		hsa-miR-326	0.668175	13	Very High	BCmicrO|CoMeTa|DIANA|MirAncesTar|miranda_May_2021|miRDB_v6|MiRNATIP|MirSNPInTarget|miRTar2GO|PACCMIT|PITA_May_2021|RNA22|TargetScan_v7_2
FRAS1	Q86XX4		hsa-miR-326	0.66748	12	Very High	BCmicrO|CoMeTa|DIANA|MBStar|MirAncesTar|miranda_May_2021|MiRNATIP|miRTar2GO|MirTar2|mirzag|PITA_May_2021|TargetScan_v7_2
CNN1	P51911		hsa-miR-326	0.667208	10	Very High	BCmicrO|CoMeTa|Cupid|DIANA|MirAncesTar|miranda_May_2021|mirbase|miRDB_v6|rnahybrid_May_2021|TargetScan_v7_2
ERBIN	Q96RT1		hsa-miR-326	0.666392	11	Very High	BCmicrO|CoMeTa|DIANA|MBStar|MirAncesTar|miranda_May_2021|miRDB_v6|miRTar2GO|mirzag|RNA22|TargetScan_v7_2
CTNS	O60931		hsa-miR-326	0.66633	12	Very High	BCmicrO|CoMeTa|DIANA|MBStar|MirAncesTar|miranda_May_2021|miRDB_v6|MiRNATIP|MirTar2|mirzag|RNA22|TargetScan_v7_2
FGD3	Q5JSP0		hsa-miR-326	0.664982	15	Very High	BCmicrO|bitargeting_May_2021|DIANA|MirAncesTar|miranda_May_2021|mirbase|miRDB_v6|mirmap_May_2021|MiRNATIP|MirSNPInTarget|MirTar2|mirzag|PITA_May_2021|RNA22|TargetScan_v7_2
FAM53C	Q9NYF3		hsa-miR-326	0.662438	14	Very High	BCmicrO|bitargeting_May_2021|CoMeTa|DIANA|MBStar|MirAncesTar|miranda_May_2021|miRDB_v6|MiRNATIP|mirzag|MultiMiTar|PACCMIT|RNA22|TargetScan_v7_2
ATP2B4	P23634		hsa-miR-326	0.661523	13	Very High	BCmicrO|CoMeTa|DIANA|MBStar|MirAncesTar|miranda_May_2021|MiRNATIP|miRTar2GO|mirzag|MultiMiTar|PACCMIT|RNA22|TargetScan_v7_2
AHCYL2	Q96HN2		hsa-miR-326	0.660065	13	Very High	BCmicrO|bitargeting_May_2021|CoMeTa|DIANA|MBStar|MirAncesTar|miranda_May_2021|MiRNATIP|miRTar2GO|mirzag|MultiMiTar|PACCMIT|TargetScan_v7_2
KCNC4	Q03721		hsa-miR-326	0.659532	14	Very High	BCmicrO|bitargeting_May_2021|CoMeTa|DIANA|MirAncesTar|miranda_May_2021|MiRNATIP|MirSNPInTarget|miRTar2GO|mirzag|MultiMiTar|PACCMIT|PITA_May_2021|RNA22
NTN1	O95631		hsa-miR-326	0.658665	15	Very High	BCmicrO|bitargeting_May_2021|CoMeTa|DIANA|MBStar|MirAncesTar|miranda_May_2021|mirmap_May_2021|MiRNATIP|MirSNPInTarget|mirzag|PACCMIT|PITA_May_2021|RNA22|TargetScan_v7_2
SRGAP3	O43295		hsa-miR-326	0.658443	14	Very High	BCmicrO|bitargeting_May_2021|CoMeTa|DIANA|MBStar|MirAncesTar|miranda_May_2021|miRDB_v6|MiRNATIP|miRTar2GO|mirzag|MultiMiTar|RNA22|TargetScan_v7_2
OTP	Q5XKR4		hsa-miR-326	0.658151	10	Very High	BCmicrO|DIANA|MBStar|MirAncesTar|miranda_May_2021|miRDB_v6|mirzag|PACCMIT|RNA22|TargetScan_v7_2
RTL8B	Q17RB0		hsa-miR-326	0.656426	9	Very High	BCmicrO|DIANA|MBStar|MirAncesTar|miranda_May_2021|miRDB_v6|miRTar2GO|mirzag|TargetScan_v7_2
ASXL1	Q8IXJ9		hsa-miR-326	0.656399	15	Very High	BCmicrO|bitargeting_May_2021|CoMeTa|DIANA|MBStar|MirAncesTar|miranda_May_2021|MiRNATIP|MirSNPInTarget|miRTar2GO|MirTar2|mirzag|MultiMiTar|PITA_May_2021|RNA22
VPS39	Q96JC1		hsa-miR-326	0.655924	12	Very High	BCmicrO|CoMeTa|DIANA|MirAncesTar|miranda_May_2021|miRDB_v6|mirmap_May_2021|MiRNATIP|mirzag|MultiMiTar|PACCMIT|TargetScan_v7_2
PRAF2	O60831		hsa-miR-326	0.655468	9	Very High	BCmicrO|bitargeting_May_2021|CoMeTa|MirAncesTar|miranda_May_2021|MiRNATIP|mirzag|PITA_May_2021|TargetScan_v7_2
MIEF1	L0R8F8		hsa-miR-326	0.655267	13	Very High	BCmicrO|CoMeTa|DIANA|MBStar|MirAncesTar|miranda_May_2021|miRDB_v6|MiRNATIP|miRTar2GO|mirzag|PACCMIT|PITA_May_2021|TargetScan_v7_2
YBX2	Q9Y2T7		hsa-miR-326	0.654348	11	Very High	BCmicrO|bitargeting_May_2021|CoMeTa|DIANA|MirAncesTar|miranda_May_2021|miRDB_v6|MirSNPInTarget|PACCMIT|RNA22|TargetScan_v7_2
PRX	Q9BXM0		hsa-miR-326	0.652932	12	Very High	BCmicrO|bitargeting_May_2021|CoMeTa|DIANA|MirAncesTar|miranda_May_2021|miRDB_v6|mirmap_May_2021|MiRNATIP|MirTar2|PITA_May_2021|RNA22
CDH22	Q9UJ99		hsa-miR-326	0.652716	12	Very High	BCmicrO|CoMeTa|DIANA|MBStar|MirAncesTar|miranda_May_2021|mirbase|miRDB_v6|mirzag|PITA_May_2021|RNA22|TargetScan_v7_2
LMNB2	Q03252		hsa-miR-326	0.651726	14	Very High	BCmicrO|bitargeting_May_2021|CoMeTa|DIANA|MBStar|MirAncesTar|miranda_May_2021|mirmap_May_2021|MiRNATIP|miRTar2GO|MultiMiTar|PACCMIT|RNA22|TargetScan_v7_2
CUEDC2	Q9H467		hsa-miR-326	0.649638	11	Very High	BCmicrO|CoMeTa|DIANA|MirAncesTar|miranda_May_2021|mirbase|MiRNATIP|miRTar2GO|PACCMIT|RNA22|TargetScan_v7_2
SPOCK1	Q08629		hsa-miR-326	0.648439	10	Very High	BCmicrO|CoMeTa|DIANA|MirAncesTar|miranda_May_2021|MirTar2|mirzag|MultiMiTar|PACCMIT|TargetScan_v7_2
NLK	Q9UBE8		hsa-miR-326	0.646829	13	Very High	BCmicrO|bitargeting_May_2021|CoMeTa|DIANA|MirAncesTar|miranda_May_2021|miRDB_v6|MiRNATIP|miRTar2GO|MirTar2|mirzag|MultiMiTar|PACCMIT
IGF2BP1	Q9NZI8		hsa-miR-326	0.646704	14	Very High	BCmicrO|bitargeting_May_2021|DIANA|MBStar|MirAncesTar|miranda_May_2021|miRDB_v6|MiRNATIP|MirSNPInTarget|miRTar2GO|MultiMiTar|PITA_May_2021|RNA22|TargetScan_v7_2
IQSEC3	Q9UPP2		hsa-miR-326	0.646372	13	Very High	BCmicrO|bitargeting_May_2021|DIANA|MBStar|MirAncesTar|miranda_May_2021|miRDB_v6|mirmap_May_2021|MirTar2|mirzag|PITA_May_2021|RNA22|TargetScan_v7_2
C9orf24	Q8NCR6		hsa-miR-326	0.64585	8	Very High	BCmicrO|bitargeting_May_2021|DIANA|MirAncesTar|miranda_May_2021|mirbase|PACCMIT|TargetScan_v7_2
FAM221B	A6H8Z2		hsa-miR-326	0.645594	11	Very High	BCmicrO|bitargeting_May_2021|DIANA|MirAncesTar|miranda_May_2021|MiRNATIP|MirTar2|mirzag|MultiMiTar|RNA22|TargetScan_v7_2
FGFR1	P11362		hsa-miR-326	0.645299	15	Very High	BCmicrO|bitargeting_May_2021|CoMeTa|DIANA|MBStar|MirAncesTar|miranda_May_2021|mirmap_May_2021|MiRNATIP|miRTar2GO|mirzag|MultiMiTar|PITA_May_2021|RNA22|TargetScan_v7_2
PPP4R1	Q8TF05		hsa-miR-326	0.645119	14	Very High	BCmicrO|bitargeting_May_2021|CoMeTa|DIANA|MBStar|MirAncesTar|miranda_May_2021|miRDB_v6|MiRNATIP|miRTar2GO|mirzag|PACCMIT|PITA_May_2021|RNA22
KLHL14	Q9P2G3		hsa-miR-326	0.644504	13	Very High	BCmicrO|DIANA|MBStar|MirAncesTar|miranda_May_2021|miRDB_v6|MiRNATIP|mirzag|MultiMiTar|PACCMIT|PITA_May_2021|RNA22|TargetScan_v7_2
ARID5B	Q14865		hsa-miR-326	0.644292	14	Very High	BCmicrO|bitargeting_May_2021|CoMeTa|Cupid|DIANA|MBStar|MirAncesTar|miranda_May_2021|mirbase|MiRNATIP|miRTar2GO|mirzag|MultiMiTar|RNA22
ELFN2	Q5R3F8		hsa-miR-326	0.643246	12	Very High	BCmicrO|bitargeting_May_2021|DIANA|MirAncesTar|miranda_May_2021|miRDB_v6|MirSNPInTarget|MirTar2|PACCMIT|PITA_May_2021|RNA22|TargetScan_v7_2
CD8A	P01732		hsa-miR-326	0.642899	11	Very High	BCmicrO|bitargeting_May_2021|DIANA|MBStar|MirAncesTar|miranda_May_2021|MiRNATIP|MirTar2|PITA_May_2021|RNA22|TargetScan_v7_2
FAM53B	Q14153		hsa-miR-326	0.642803	15	Very High	BCmicrO|bitargeting_May_2021|CoMeTa|DIANA|MBStar|MirAncesTar|miranda_May_2021|miRDB_v6|MiRNATIP|MirSNPInTarget|miRTar2GO|MirTar2|mirzag|RNA22|rnahybrid_May_2021
H6PD	O95479		hsa-miR-326	0.641972	13	Very High	BCmicrO|bitargeting_May_2021|CoMeTa|DIANA|MBStar|MirAncesTar|miranda_May_2021|miRDB_v6|MiRNATIP|MirSNPInTarget|PITA_May_2021|RNA22|TargetScan_v7_2
XIRP1	Q702N8		hsa-miR-326	0.64164	13	Very High	BCmicrO|bitargeting_May_2021|DIANA|MBStar|MirAncesTar|miranda_May_2021|mirbase|miRDB_v6|MiRNATIP|MirSNPInTarget|MirTar2|mirzag|RNA22
NRGN	Q92686		hsa-miR-326	0.641552	7	Very High	BCmicrO|CoMeTa|DIANA|MirAncesTar|miranda_May_2021|PACCMIT|TargetScan_v7_2
LDOC1	O95751		hsa-miR-326	0.636802	8	Very High	BCmicrO|CoMeTa|DIANA|MirAncesTar|miranda_May_2021|miRDB_v6|MiRNATIP|TargetScan_v7_2
ST8SIA2	Q92186		hsa-miR-326	0.635197	14	Very High	BCmicrO|bitargeting_May_2021|CoMeTa|DIANA|MirAncesTar|miranda_May_2021|MiRNATIP|MirSNPInTarget|mirzag|MultiMiTar|PACCMIT|PITA_May_2021|RNA22|TargetScan_v7_2
ATP6V1G2	O95670		hsa-miR-326	0.634919	9	Very High	BCmicrO|DIANA|MBStar|MirAncesTar|miranda_May_2021|miRDB_v6|mirzag|RNA22|TargetScan_v7_2
CRCP	O75575		hsa-miR-326	0.634716	14	Very High	BCmicrO|bitargeting_May_2021|CoMeTa|DIANA|MBStar|MirAncesTar|miranda_May_2021|mirbase|MirSNPInTarget|miRTar2GO|MirTar2|mirzag|RNA22|rnahybrid_May_2021
SH3BP4	Q9P0V3		hsa-miR-326	0.634529	10	Very High	BCmicrO|CoMeTa|DIANA|MirAncesTar|miranda_May_2021|miRTar2GO|mirzag|PACCMIT|RNA22|TargetScan_v7_2
CRY2	Q49AN0		hsa-miR-326	0.634258	11	Very High	BCmicrO|bitargeting_May_2021|CoMeTa|DIANA|MBStar|MirAncesTar|miranda_May_2021|MiRNATIP|miRTar2GO|MultiMiTar|TargetScan_v7_2
CD247	P20963		hsa-miR-326	0.634154	9	Very High	BCmicrO|CoMeTa|DIANA|MirAncesTar|miranda_May_2021|MiRNATIP|mirzag|RNA22|TargetScan_v7_2
RASL10B	Q96S79		hsa-miR-326	0.632442	9	Very High	BCmicrO|DIANA|MirAncesTar|miranda_May_2021|miRDB_v6|MiRNATIP|miRTar2GO|MultiMiTar|TargetScan_v7_2
EGR3	Q06889		hsa-miR-326	0.631328	11	Very High	BCmicrO|bitargeting_May_2021|CoMeTa|MirAncesTar|miranda_May_2021|MiRNATIP|mirzag|MultiMiTar|PACCMIT|PITA_May_2021|TargetScan_v7_2
ARIH1	Q9Y4X5		hsa-miR-326	0.630263	13	Very High	BCmicrO|bitargeting_May_2021|Cupid|DIANA|MirAncesTar|miranda_May_2021|miRDB_v6|MiRNATIP|miRTar2GO|MirTar2|mirzag|RNA22|TargetScan_v7_2
PTBP1	P26599		hsa-miR-326	0.629313	11	Very High	BCmicrO|CoMeTa|DIANA|MBStar|MirAncesTar|miranda_May_2021|miRDB_v6|MiRNATIP|miRTar2GO|mirzag|TargetScan_v7_2
MEGF6	O75095		hsa-miR-326	0.628662	13	Very High	BCmicrO|bitargeting_May_2021|DIANA|MirAncesTar|miranda_May_2021|mirbase|miRDB_v6|MirSNPInTarget|MirTar2|mirzag|PACCMIT|PITA_May_2021|RNA22
GABBR2	O75899		hsa-miR-326	0.62839	14	Very High	BCmicrO|bitargeting_May_2021|CoMeTa|DIANA|MBStar|MirAncesTar|miranda_May_2021|mirmap_May_2021|MiRNATIP|miRTar2GO|PACCMIT|PITA_May_2021|RNA22|TargetScan_v7_2
SLC27A4	Q6P1M0		hsa-miR-326	0.628012	11	Very High	BCmicrO|DIANA|MBStar|MirAncesTar|miranda_May_2021|miRDB_v6|MiRNATIP|miRTar2GO|MirTar2|RNA22|TargetScan_v7_2
SAMD4B	Q5PRF9		hsa-miR-326	0.627781	13	Very High	BCmicrO|CoMeTa|DIANA|MirAncesTar|miranda_May_2021|miRDB_v6|mirmap_May_2021|MiRNATIP|MirTar2|mirzag|MultiMiTar|RNA22|rnahybrid_May_2021
CSRNP1	Q96S65		hsa-miR-326	0.627666	11	Very High	BCmicrO|bitargeting_May_2021|DIANA|MBStar|MirAncesTar|miranda_May_2021|MirSNPInTarget|miRTar2GO|mirzag|RNA22|TargetScan_v7_2
SEPTIN4	O43236		hsa-miR-326	0.625781	9	Very High	BCmicrO|CoMeTa|DIANA|MBStar|MirAncesTar|miranda_May_2021|MiRNATIP|MultiMiTar|TargetScan_v7_2
DAG1	Q14118		hsa-miR-326	0.625468	14	Very High	BCmicrO|CoMeTa|DIANA|MBStar|MirAncesTar|miranda_May_2021|miRDB_v6|MiRNATIP|MirSNPInTarget|miRTar2GO|MultiMiTar|PACCMIT|PITA_May_2021|RNA22
LASP1	Q14847		hsa-miR-326	0.625332	13	Very High	BCmicrO|bitargeting_May_2021|CoMeTa|DIANA|MirAncesTar|miranda_May_2021|miRDB_v6|MiRNATIP|MirSNPInTarget|miRTar2GO|MultiMiTar|RNA22|TargetScan_v7_2
SLC23A1	Q9UHI7		hsa-miR-326	0.625276	11	Very High	BCmicrO|CoMeTa|DIANA|MBStar|MirAncesTar|MiRNATIP|miRTar2GO|MirTar2|mirzag|MultiMiTar|TargetScan_v7_2
GGT7	Q9UJ14		hsa-miR-326	0.625245	10	Very High	BCmicrO|bitargeting_May_2021|DIANA|MirAncesTar|miranda_May_2021|miRDB_v6|MiRNATIP|MirTar2|mirzag|PACCMIT
FAF2	Q96CS3		hsa-miR-326	0.624921	12	Very High	BCmicrO|CoMeTa|DIANA|MirAncesTar|miranda_May_2021|MiRNATIP|miRTar2GO|mirzag|MultiMiTar|PACCMIT|RNA22|TargetScan_v7_2
SGPL1	O95470		hsa-miR-326	0.624301	13	Very High	BCmicrO|bitargeting_May_2021|CoMeTa|DIANA|MBStar|MirAncesTar|miranda_May_2021|miRDB_v6|MiRNATIP|miRTar2GO|MirTar2|mirzag|RNA22
ETS1	P14921		hsa-miR-326	0.624261	13	Very High	BCmicrO|CoMeTa|DIANA|MBStar|MirAncesTar|miranda_May_2021|miRDB_v6|MiRNATIP|miRTar2GO|mirzag|MultiMiTar|PACCMIT|RNA22
FUCA1	P04066		hsa-miR-326	0.621258	8	Very High	BCmicrO|CoMeTa|DIANA|MirAncesTar|miranda_May_2021|miRDB_v6|mirzag|TargetScan_v7_2
NOS1AP	O75052		hsa-miR-326	0.621214	13	Very High	BCmicrO|bitargeting_May_2021|DIANA|MBStar|MirAncesTar|miranda_May_2021|mirbase|MiRNATIP|miRTar2GO|MirTar2|mirzag|PITA_May_2021|RNA22
ZNF322P1		Yes	hsa-miR-326	0.620421	8	Very High	BCmicrO|DIANA|MBStar|MirAncesTar|MiRNATIP|MirTar2|mirzag|TargetScan_v7_2
EPN2	O95208		hsa-miR-326	0.619735	15	Very High	BCmicrO|bitargeting_May_2021|CoMeTa|DIANA|MBStar|MirAncesTar|miranda_May_2021|miRDB_v6|MiRNATIP|miRTar2GO|mirzag|MultiMiTar|PACCMIT|PITA_May_2021|RNA22
KCTD15	Q96SI1		hsa-miR-326	0.619412	15	Very High	BCmicrO|bitargeting_May_2021|CoMeTa|DIANA|MBStar|MirAncesTar|miranda_May_2021|MiRNATIP|MirSNPInTarget|miRTar2GO|mirzag|MultiMiTar|PACCMIT|PITA_May_2021|RNA22
RHOBTB2	Q9BYZ6		hsa-miR-326	0.618299	12	Very High	BCmicrO|bitargeting_May_2021|CoMeTa|DIANA|MirAncesTar|miranda_May_2021|mirbase|MiRNATIP|MirTar2|PITA_May_2021|RNA22|TargetScan_v7_2
PDK2	Q15119		hsa-miR-326	0.617381	13	Very High	BCmicrO|bitargeting_May_2021|CoMeTa|DIANA|MirAncesTar|miranda_May_2021|mirbase|miRDB_v6|MiRNATIP|mirzag|PACCMIT|RNA22|TargetScan_v7_2
ALOX15B	O15296		hsa-miR-326	0.616043	8	Very High	BCmicrO|CoMeTa|DIANA|MirAncesTar|miranda_May_2021|mirzag|PITA_May_2021|TargetScan_v7_2
CELF2	O95319		hsa-miR-326	0.614821	13	Very High	BCmicrO|bitargeting_May_2021|CoMeTa|DIANA|MBStar|MirAncesTar|miranda_May_2021|MiRNATIP|mirzag|MultiMiTar|PACCMIT|RNA22|TargetScan_v7_2
GLOD5	A6NK44		hsa-miR-326	0.614609	9	Very High	bitargeting_May_2021|DIANA|MBStar|MirAncesTar|miranda_May_2021|miRDB_v6|mirzag|PITA_May_2021|TargetScan_v7_2
NCAN	O14594		hsa-miR-326	0.6144	11	Very High	BCmicrO|bitargeting_May_2021|CoMeTa|DIANA|MirAncesTar|miranda_May_2021|miRDB_v6|MirTar2|PITA_May_2021|RNA22|TargetScan_v7_2
ST3GAL3	Q11203		hsa-miR-326	0.613623	10	Very High	BCmicrO|bitargeting_May_2021|DIANA|MirAncesTar|miranda_May_2021|miRDB_v6|MultiMiTar|PITA_May_2021|RNA22|TargetScan_v7_2
NAV1	Q8NEY1		hsa-miR-326	0.613461	14	Very High	BCmicrO|bitargeting_May_2021|CoMeTa|DIANA|MBStar|MirAncesTar|miranda_May_2021|MiRNATIP|miRTar2GO|mirzag|MultiMiTar|PITA_May_2021|RNA22|TargetScan_v7_2
FZD4	Q9ULV1		hsa-miR-326	0.612363	13	Very High	BCmicrO|bitargeting_May_2021|CoMeTa|DIANA|MBStar|MirAncesTar|miranda_May_2021|MiRNATIP|miRTar2GO|mirzag|MultiMiTar|RNA22|TargetScan_v7_2
CENPB	P07199		hsa-miR-326	0.612015	14	Very High	BCmicrO|bitargeting_May_2021|CoMeTa|DIANA|MirAncesTar|miranda_May_2021|mirbase|mirmap_May_2021|MiRNATIP|MirSNPInTarget|miRTar2GO|MultiMiTar|PACCMIT|RNA22
HOMER1	Q86YM7		hsa-miR-326	0.611105	9	Very High	BCmicrO|DIANA|MirAncesTar|miranda_May_2021|MiRNATIP|miRTar2GO|MultiMiTar|RNA22|TargetScan_v7_2
GOLGA7B	Q2TAP0		hsa-miR-326	0.610506	13	Very High	BCmicrO|bitargeting_May_2021|DIANA|MBStar|MirAncesTar|miranda_May_2021|miRDB_v6|mirmap_May_2021|MirTar2|MultiMiTar|PITA_May_2021|RNA22|TargetScan_v7_2
CLU	P10909		hsa-miR-326	0.610166	8	Very High	BCmicrO|CoMeTa|DIANA|MBStar|MirAncesTar|miranda_May_2021|RNA22|TargetScan_v7_2
RTL8A	Q9BWD3		hsa-miR-326	0.609867	10	Very High	BCmicrO|CoMeTa|DIANA|MBStar|MirAncesTar|miranda_May_2021|miRDB_v6|MiRNATIP|mirzag|TargetScan_v7_2
BCL2L1	Q07817		hsa-miR-326	0.609737	12	Very High	BCmicrO|bitargeting_May_2021|CoMeTa|DIANA|MBStar|MirAncesTar|miranda_May_2021|MiRNATIP|MultiMiTar|PACCMIT|PITA_May_2021|TargetScan_v7_2
RHOT1	Q8IXI2		hsa-miR-326	0.609613	11	Very High	BCmicrO|bitargeting_May_2021|CoMeTa|DIANA|MirAncesTar|miranda_May_2021|miRDB_v6|MiRNATIP|MirTar2|mirzag|PACCMIT
PPP3CB	P16298		hsa-miR-326	0.609578	10	Very High	BCmicrO|CoMeTa|DIANA|MirAncesTar|miranda_May_2021|miRDB_v6|MiRNATIP|mirzag|PITA_May_2021|TargetScan_v7_2
TNFSF14	O43557		hsa-miR-326	0.608661	9	Very High	BCmicrO|DIANA|MirAncesTar|miranda_May_2021|mirbase|MirTar2|mirzag|RNA22|TargetScan_v7_2
PPP1R12B	O60237		hsa-miR-326	0.606473	13	Very High	BCmicrO|bitargeting_May_2021|CoMeTa|DIANA|MBStar|MirAncesTar|miranda_May_2021|MiRNATIP|miRTar2GO|MirTar2|MultiMiTar|PITA_May_2021|RNA22
MYO1C	O00159		hsa-miR-326	0.60633	12	Very High	BCmicrO|bitargeting_May_2021|CoMeTa|DIANA|MirAncesTar|miranda_May_2021|MiRNATIP|miRTar2GO|MultiMiTar|PITA_May_2021|RNA22|TargetScan_v7_2
MEST	Q5EB52		hsa-miR-326	0.605859	11	Very High	BCmicrO|CoMeTa|DIANA|MBStar|MirAncesTar|miranda_May_2021|miRDB_v6|mirzag|MultiMiTar|RNA22|TargetScan_v7_2
SOX12	O15370		hsa-miR-326	0.605787	10	Very High	BCmicrO|bitargeting_May_2021|CoMeTa|DIANA|MirAncesTar|miranda_May_2021|miRTar2GO|MultiMiTar|PACCMIT|TargetScan_v7_2
FAM168A	Q92567		hsa-miR-326	0.605759	12	Very High	BCmicrO|bitargeting_May_2021|DIANA|MirAncesTar|miranda_May_2021|miRDB_v6|MiRNATIP|miRTar2GO|PITA_May_2021|RNA22|rnahybrid_May_2021|TargetScan_v7_2
P2RY2	P41231		hsa-miR-326	0.603603	11	Very High	BCmicrO|bitargeting_May_2021|DIANA|MirAncesTar|miranda_May_2021|mirbase|miRDB_v6|mirzag|PITA_May_2021|RNA22|TargetScan_v7_2
SMTNL2	Q2TAL5		hsa-miR-326	0.603133	9	Very High	BCmicrO|DIANA|MirAncesTar|miranda_May_2021|MiRNATIP|MirTar2|mirzag|PACCMIT|TargetScan_v7_2
CHL1	O00533		hsa-miR-326	0.603119	14	Very High	BCmicrO|bitargeting_May_2021|CoMeTa|DIANA|MBStar|MirAncesTar|miranda_May_2021|miRDB_v6|MiRNATIP|mirzag|MultiMiTar|PITA_May_2021|RNA22|TargetScan_v7_2
CAPN12	Q6ZSI9		hsa-miR-326	0.602812	11	Very High	BCmicrO|bitargeting_May_2021|DIANA|MirAncesTar|miranda_May_2021|mirbase|miRDB_v6|MirSNPInTarget|mirzag|PACCMIT|TargetScan_v7_2
TCEANC2	Q96MN5		hsa-miR-326	0.601464	11	Very High	BCmicrO|bitargeting_May_2021|DIANA|MirAncesTar|miranda_May_2021|MirTar2|mirzag|MultiMiTar|PITA_May_2021|RNA22|TargetScan_v7_2
KLHL21	Q9UJP4		hsa-miR-326	0.601186	10	Very High	BCmicrO|bitargeting_May_2021|DIANA|MirAncesTar|miranda_May_2021|MiRNATIP|miRTar2GO|mirzag|PACCMIT|TargetScan_v7_2
TRIOBP	Q9H2D6		hsa-miR-326	0.599936	13	Very High	BCmicrO|bitargeting_May_2021|CoMeTa|DIANA|MirAncesTar|miranda_May_2021|mirmap_May_2021|MiRNATIP|MirTar2|mirzag|PACCMIT|PITA_May_2021|RNA22
C15orf32	Q32M92		hsa-miR-326	0.598947	7	Very High	BCmicrO|DIANA|MirAncesTar|MirTar2|mirzag|MultiMiTar|TargetScan_v7_2
ITGB8	P26012		hsa-miR-326	0.597964	11	Very High	BCmicrO|CoMeTa|DIANA|MBStar|MirAncesTar|miranda_May_2021|miRDB_v6|MiRNATIP|miRTar2GO|mirzag|TargetScan_v7_2
OTUD7B	Q6GQQ9		hsa-miR-326	0.597202	12	Very High	BCmicrO|bitargeting_May_2021|CoMeTa|DIANA|MBStar|MirAncesTar|miranda_May_2021|MiRNATIP|miRTar2GO|PITA_May_2021|RNA22|TargetScan_v7_2
RTL10	Q7L3V2		hsa-miR-326	0.596097	12	Very High	BCmicrO|bitargeting_May_2021|DIANA|MirAncesTar|miranda_May_2021|miRDB_v6|MiRNATIP|miRTar2GO|MirTar2|mirzag|PITA_May_2021|RNA22
E2F2	Q14209		hsa-miR-326	0.596056	11	Very High	BCmicrO|bitargeting_May_2021|CoMeTa|DIANA|MirAncesTar|miranda_May_2021|miRDB_v6|MiRNATIP|miRTar2GO|mirzag|TargetScan_v7_2
MOB3C	Q70IA8		hsa-miR-326	0.595197	11	Very High	BCmicrO|DIANA|MBStar|MirAncesTar|miranda_May_2021|miRDB_v6|MiRNATIP|miRTar2GO|MirTar2|mirzag|RNA22
NKAIN1	Q4KMZ8		hsa-miR-326	0.594706	9	Very High	BCmicrO|bitargeting_May_2021|CoMeTa|DIANA|MirAncesTar|miranda_May_2021|miRDB_v6|mirzag|TargetScan_v7_2
ILF3	Q12906		hsa-miR-326	0.594294	13	Very High	BCmicrO|CoMeTa|Cupid|DIANA|MBStar|MirAncesTar|miranda_May_2021|mirmap_May_2021|MiRNATIP|miRTar2GO|mirzag|PITA_May_2021|RNA22
COPS7B	Q9H9Q2		hsa-miR-326	0.594169	11	Very High	BCmicrO|CoMeTa|DIANA|MirAncesTar|miranda_May_2021|MiRNATIP|miRTar2GO|mirzag|PACCMIT|rnahybrid_May_2021|TargetScan_v7_2

## Sheet: Tissues_onMirs_L_2022_10_13_08_
micRNA	Sequence	Source	Tissue	Value
hsa-let-7b-5p	UGAGGUAGUAGGUUGUGUGGUU	Hua*	left.ventricle	1
hsa-let-7b-5p	UGAGGUAGUAGGUUGUGUGGUU	Lorenzi*	adipose.microvascular.endothelial.cell	1
hsa-let-7b-5p	UGAGGUAGUAGGUUGUGUGGUU	Lorenzi*	aortic.endothelial.cell	0
hsa-let-7b-5p	UGAGGUAGUAGGUUGUGUGGUU	Lorenzi*	aortic.fibroblast	0
hsa-let-7b-5p	UGAGGUAGUAGGUUGUGUGGUU	Lorenzi*	aortic.smooth.muscle.cell	1
hsa-let-7b-5p	UGAGGUAGUAGGUUGUGUGGUU	Lorenzi*	bladder.microvascular.endothelial.cell	0
hsa-let-7b-5p	UGAGGUAGUAGGUUGUGUGGUU	Lorenzi*	brain.microvascular.endothelial.cell	1
hsa-let-7b-5p	UGAGGUAGUAGGUUGUGUGGUU	Lorenzi*	brain.vascular.adventitial.fibroblast	0
hsa-let-7b-5p	UGAGGUAGUAGGUUGUGUGGUU	Lorenzi*	brain.vascular.pericyte	1
hsa-let-7b-5p	UGAGGUAGUAGGUUGUGUGGUU	Lorenzi*	brain.vascular.smooth.muscle.cell	1
hsa-let-7b-5p	UGAGGUAGUAGGUUGUGUGGUU	Lorenzi*	cardiac.atrium.fibroblast	1
hsa-let-7b-5p	UGAGGUAGUAGGUUGUGUGGUU	Lorenzi*	cardiac.fibroblast	0
hsa-let-7b-5p	UGAGGUAGUAGGUUGUGUGGUU	Lorenzi*	cardiac.microvascular.endothelial.cell	0
hsa-let-7b-5p	UGAGGUAGUAGGUUGUGUGGUU	Lorenzi*	cardiac.muscle.fibre	0
hsa-let-7b-5p	UGAGGUAGUAGGUUGUGUGGUU	Lorenzi*	cardiac.myocyte	0
hsa-let-7b-5p	UGAGGUAGUAGGUUGUGUGGUU	Lorenzi*	cardiac.ventricle.fibroblast	0
hsa-let-7b-5p	UGAGGUAGUAGGUUGUGUGGUU	Lorenzi*	colonic.microvascular.endothelial.cell	0
hsa-let-7b-5p	UGAGGUAGUAGGUUGUGUGGUU	Lorenzi*	coronary.artery.endothelial.cell	0
hsa-let-7b-5p	UGAGGUAGUAGGUUGUGUGGUU	Lorenzi*	dermal.microvascular.endothelial.cell	1
hsa-let-7b-5p	UGAGGUAGUAGGUUGUGUGGUU	Lorenzi*	endometrial.microvascular.endothelial.cell	0
hsa-let-7b-5p	UGAGGUAGUAGGUUGUGUGGUU	Lorenzi*	fibroblast.of.cardiac.tissue	0
hsa-let-7b-5p	UGAGGUAGUAGGUUGUGUGGUU	Lorenzi*	heart	1
hsa-let-7b-5p	UGAGGUAGUAGGUUGUGUGGUU	Lorenzi*	left.atrium	0
hsa-let-7b-5p	UGAGGUAGUAGGUUGUGUGGUU	Lorenzi*	left.ventricle	0
hsa-let-7b-5p	UGAGGUAGUAGGUUGUGUGGUU	Lorenzi*	lymphatic.endothelial.cell	0
hsa-let-7b-5p	UGAGGUAGUAGGUUGUGUGGUU	Lorenzi*	mammary.endothelial.cell	0
hsa-let-7b-5p	UGAGGUAGUAGGUUGUGUGGUU	Lorenzi*	myometrial.microvascular.endothelial.cell	0
hsa-let-7b-5p	UGAGGUAGUAGGUUGUGUGGUU	Lorenzi*	ovarian.microvascular.endothelial.cell	0
hsa-let-7b-5p	UGAGGUAGUAGGUUGUGUGGUU	Lorenzi*	pericardial.fibroblast	0
hsa-let-7b-5p	UGAGGUAGUAGGUUGUGUGGUU	Lorenzi*	pericardium	0
hsa-let-7b-5p	UGAGGUAGUAGGUUGUGUGGUU	Lorenzi*	prostate.microvascular.endothelial.cell	0
hsa-let-7b-5p	UGAGGUAGUAGGUUGUGUGGUU	Lorenzi*	pulmonary.artery.endothelial.cell	0
hsa-let-7b-5p	UGAGGUAGUAGGUUGUGUGGUU	Lorenzi*	pulmonary.artery.fibroblast	0
hsa-let-7b-5p	UGAGGUAGUAGGUUGUGUGGUU	Lorenzi*	pulmonary.artery.smooth.muscle.cell	0
hsa-let-7b-5p	UGAGGUAGUAGGUUGUGUGGUU	Lorenzi*	pulmonary.microvascular.endothelial.cell	0
hsa-let-7b-5p	UGAGGUAGUAGGUUGUGUGGUU	Lorenzi*	renal.glomerular.endothelial.cell	0
hsa-let-7b-5p	UGAGGUAGUAGGUUGUGUGGUU	Lorenzi*	right.atrium	0
hsa-let-7b-5p	UGAGGUAGUAGGUUGUGUGGUU	Lorenzi*	right.ventricle	0
hsa-let-7b-5p	UGAGGUAGUAGGUUGUGUGGUU	Lorenzi*	seminal.vesicle.microvascular.endothelial.cell	0
hsa-let-7b-5p	UGAGGUAGUAGGUUGUGUGGUU	Lorenzi*	splenic.endothelial.cell	0
hsa-let-7b-5p	UGAGGUAGUAGGUUGUGUGGUU	Lorenzi*	tonsil.endothelial.cell	0
hsa-let-7b-5p	UGAGGUAGUAGGUUGUGUGGUU	Lorenzi*	trabecular.meshwork.cell	0
hsa-let-7b-5p	UGAGGUAGUAGGUUGUGUGGUU	Lorenzi*	umbilical.artery.endothelial.cell	0
hsa-let-7b-5p	UGAGGUAGUAGGUUGUGUGGUU	Lorenzi*	umbilical.artery.smooth.muscle.cell	0
hsa-let-7b-5p	UGAGGUAGUAGGUUGUGUGGUU	Lorenzi*	umbilical.vein.endothelial.cell	0
hsa-let-7b-5p	UGAGGUAGUAGGUUGUGUGGUU	Lorenzi*	vena.cava	0
hsa-let-7b-5p	UGAGGUAGUAGGUUGUGUGGUU	McCall	heart	1
hsa-miR-125a-3p	ACAGGUGAGGUUCUUGGGAGCC	Hua*	left.ventricle	0
hsa-miR-125a-3p	ACAGGUGAGGUUCUUGGGAGCC	Lorenzi*	adipose.microvascular.endothelial.cell	0
hsa-miR-125a-3p	ACAGGUGAGGUUCUUGGGAGCC	Lorenzi*	aortic.endothelial.cell	0
hsa-miR-125a-3p	ACAGGUGAGGUUCUUGGGAGCC	Lorenzi*	aortic.fibroblast	0
hsa-miR-125a-3p	ACAGGUGAGGUUCUUGGGAGCC	Lorenzi*	aortic.smooth.muscle.cell	0
hsa-miR-125a-3p	ACAGGUGAGGUUCUUGGGAGCC	Lorenzi*	bladder.microvascular.endothelial.cell	0
hsa-miR-125a-3p	ACAGGUGAGGUUCUUGGGAGCC	Lorenzi*	brain.microvascular.endothelial.cell	0
hsa-miR-125a-3p	ACAGGUGAGGUUCUUGGGAGCC	Lorenzi*	brain.vascular.adventitial.fibroblast	0
hsa-miR-125a-3p	ACAGGUGAGGUUCUUGGGAGCC	Lorenzi*	brain.vascular.pericyte	0
hsa-miR-125a-3p	ACAGGUGAGGUUCUUGGGAGCC	Lorenzi*	brain.vascular.smooth.muscle.cell	0
hsa-miR-125a-3p	ACAGGUGAGGUUCUUGGGAGCC	Lorenzi*	cardiac.atrium.fibroblast	0
hsa-miR-125a-3p	ACAGGUGAGGUUCUUGGGAGCC	Lorenzi*	cardiac.fibroblast	0
hsa-miR-125a-3p	ACAGGUGAGGUUCUUGGGAGCC	Lorenzi*	cardiac.microvascular.endothelial.cell	0
hsa-miR-125a-3p	ACAGGUGAGGUUCUUGGGAGCC	Lorenzi*	cardiac.muscle.fibre	0
hsa-miR-125a-3p	ACAGGUGAGGUUCUUGGGAGCC	Lorenzi*	cardiac.myocyte	0
hsa-miR-125a-3p	ACAGGUGAGGUUCUUGGGAGCC	Lorenzi*	cardiac.ventricle.fibroblast	0
hsa-miR-125a-3p	ACAGGUGAGGUUCUUGGGAGCC	Lorenzi*	colonic.microvascular.endothelial.cell	0
hsa-miR-125a-3p	ACAGGUGAGGUUCUUGGGAGCC	Lorenzi*	coronary.artery.endothelial.cell	0
hsa-miR-125a-3p	ACAGGUGAGGUUCUUGGGAGCC	Lorenzi*	dermal.microvascular.endothelial.cell	0
hsa-miR-125a-3p	ACAGGUGAGGUUCUUGGGAGCC	Lorenzi*	endometrial.microvascular.endothelial.cell	0
hsa-miR-125a-3p	ACAGGUGAGGUUCUUGGGAGCC	Lorenzi*	fibroblast.of.cardiac.tissue	0
hsa-miR-125a-3p	ACAGGUGAGGUUCUUGGGAGCC	Lorenzi*	heart	0
hsa-miR-125a-3p	ACAGGUGAGGUUCUUGGGAGCC	Lorenzi*	left.atrium	0
hsa-miR-125a-3p	ACAGGUGAGGUUCUUGGGAGCC	Lorenzi*	left.ventricle	0
hsa-miR-125a-3p	ACAGGUGAGGUUCUUGGGAGCC	Lorenzi*	lymphatic.endothelial.cell	0
hsa-miR-125a-3p	ACAGGUGAGGUUCUUGGGAGCC	Lorenzi*	mammary.endothelial.cell	0
hsa-miR-125a-3p	ACAGGUGAGGUUCUUGGGAGCC	Lorenzi*	myometrial.microvascular.endothelial.cell	0
hsa-miR-125a-3p	ACAGGUGAGGUUCUUGGGAGCC	Lorenzi*	ovarian.microvascular.endothelial.cell	0
hsa-miR-125a-3p	ACAGGUGAGGUUCUUGGGAGCC	Lorenzi*	pericardial.fibroblast	0
hsa-miR-125a-3p	ACAGGUGAGGUUCUUGGGAGCC	Lorenzi*	pericardium	0
hsa-miR-125a-3p	ACAGGUGAGGUUCUUGGGAGCC	Lorenzi*	prostate.microvascular.endothelial.cell	0
hsa-miR-125a-3p	ACAGGUGAGGUUCUUGGGAGCC	Lorenzi*	pulmonary.artery.endothelial.cell	0
hsa-miR-125a-3p	ACAGGUGAGGUUCUUGGGAGCC	Lorenzi*	pulmonary.artery.fibroblast	0
hsa-miR-125a-3p	ACAGGUGAGGUUCUUGGGAGCC	Lorenzi*	pulmonary.artery.smooth.muscle.cell	0
hsa-miR-125a-3p	ACAGGUGAGGUUCUUGGGAGCC	Lorenzi*	pulmonary.microvascular.endothelial.cell	0
hsa-miR-125a-3p	ACAGGUGAGGUUCUUGGGAGCC	Lorenzi*	renal.glomerular.endothelial.cell	0
hsa-miR-125a-3p	ACAGGUGAGGUUCUUGGGAGCC	Lorenzi*	right.atrium	0
hsa-miR-125a-3p	ACAGGUGAGGUUCUUGGGAGCC	Lorenzi*	right.ventricle	0
hsa-miR-125a-3p	ACAGGUGAGGUUCUUGGGAGCC	Lorenzi*	seminal.vesicle.microvascular.endothelial.cell	0
hsa-miR-125a-3p	ACAGGUGAGGUUCUUGGGAGCC	Lorenzi*	splenic.endothelial.cell	0
hsa-miR-125a-3p	ACAGGUGAGGUUCUUGGGAGCC	Lorenzi*	tonsil.endothelial.cell	0
hsa-miR-125a-3p	ACAGGUGAGGUUCUUGGGAGCC	Lorenzi*	trabecular.meshwork.cell	0
hsa-miR-125a-3p	ACAGGUGAGGUUCUUGGGAGCC	Lorenzi*	umbilical.artery.endothelial.cell	0
hsa-miR-125a-3p	ACAGGUGAGGUUCUUGGGAGCC	Lorenzi*	umbilical.artery.smooth.muscle.cell	0
hsa-miR-125a-3p	ACAGGUGAGGUUCUUGGGAGCC	Lorenzi*	umbilical.vein.endothelial.cell	0
hsa-miR-125a-3p	ACAGGUGAGGUUCUUGGGAGCC	Lorenzi*	vena.cava	0
hsa-miR-125a-3p	ACAGGUGAGGUUCUUGGGAGCC	McCall	heart	1
hsa-miR-326	CCUCUGGGCCCUUCCUCCAG	Hua*	left.ventricle	1
hsa-miR-326	CCUCUGGGCCCUUCCUCCAG	Lorenzi*	adipose.microvascular.endothelial.cell	0
hsa-miR-326	CCUCUGGGCCCUUCCUCCAG	Lorenzi*	aortic.endothelial.cell	0
hsa-miR-326	CCUCUGGGCCCUUCCUCCAG	Lorenzi*	aortic.fibroblast	0
hsa-miR-326	CCUCUGGGCCCUUCCUCCAG	Lorenzi*	aortic.smooth.muscle.cell	0
hsa-miR-326	CCUCUGGGCCCUUCCUCCAG	Lorenzi*	bladder.microvascular.endothelial.cell	0
hsa-miR-326	CCUCUGGGCCCUUCCUCCAG	Lorenzi*	brain.microvascular.endothelial.cell	0
hsa-miR-326	CCUCUGGGCCCUUCCUCCAG	Lorenzi*	brain.vascular.adventitial.fibroblast	0
hsa-miR-326	CCUCUGGGCCCUUCCUCCAG	Lorenzi*	brain.vascular.pericyte	0
hsa-miR-326	CCUCUGGGCCCUUCCUCCAG	Lorenzi*	brain.vascular.smooth.muscle.cell	0
hsa-miR-326	CCUCUGGGCCCUUCCUCCAG	Lorenzi*	cardiac.atrium.fibroblast	0
hsa-miR-326	CCUCUGGGCCCUUCCUCCAG	Lorenzi*	cardiac.fibroblast	0
hsa-miR-326	CCUCUGGGCCCUUCCUCCAG	Lorenzi*	cardiac.microvascular.endothelial.cell	0
hsa-miR-326	CCUCUGGGCCCUUCCUCCAG	Lorenzi*	cardiac.muscle.fibre	0
hsa-miR-326	CCUCUGGGCCCUUCCUCCAG	Lorenzi*	cardiac.myocyte	0
hsa-miR-326	CCUCUGGGCCCUUCCUCCAG	Lorenzi*	cardiac.ventricle.fibroblast	0
hsa-miR-326	CCUCUGGGCCCUUCCUCCAG	Lorenzi*	colonic.microvascular.endothelial.cell	0
hsa-miR-326	CCUCUGGGCCCUUCCUCCAG	Lorenzi*	coronary.artery.endothelial.cell	0
hsa-miR-326	CCUCUGGGCCCUUCCUCCAG	Lorenzi*	dermal.microvascular.endothelial.cell	0
hsa-miR-326	CCUCUGGGCCCUUCCUCCAG	Lorenzi*	endometrial.microvascular.endothelial.cell	0
hsa-miR-326	CCUCUGGGCCCUUCCUCCAG	Lorenzi*	fibroblast.of.cardiac.tissue	0
hsa-miR-326	CCUCUGGGCCCUUCCUCCAG	Lorenzi*	heart	0
hsa-miR-326	CCUCUGGGCCCUUCCUCCAG	Lorenzi*	left.atrium	0
hsa-miR-326	CCUCUGGGCCCUUCCUCCAG	Lorenzi*	left.ventricle	0
hsa-miR-326	CCUCUGGGCCCUUCCUCCAG	Lorenzi*	lymphatic.endothelial.cell	0
hsa-miR-326	CCUCUGGGCCCUUCCUCCAG	Lorenzi*	mammary.endothelial.cell	0
hsa-miR-326	CCUCUGGGCCCUUCCUCCAG	Lorenzi*	myometrial.microvascular.endothelial.cell	0
hsa-miR-326	CCUCUGGGCCCUUCCUCCAG	Lorenzi*	ovarian.microvascular.endothelial.cell	0
hsa-miR-326	CCUCUGGGCCCUUCCUCCAG	Lorenzi*	pericardial.fibroblast	0
hsa-miR-326	CCUCUGGGCCCUUCCUCCAG	Lorenzi*	pericardium	0
hsa-miR-326	CCUCUGGGCCCUUCCUCCAG	Lorenzi*	prostate.microvascular.endothelial.cell	0
hsa-miR-326	CCUCUGGGCCCUUCCUCCAG	Lorenzi*	pulmonary.artery.endothelial.cell	0
hsa-miR-326	CCUCUGGGCCCUUCCUCCAG	Lorenzi*	pulmonary.artery.fibroblast	0
hsa-miR-326	CCUCUGGGCCCUUCCUCCAG	Lorenzi*	pulmonary.artery.smooth.muscle.cell	0
hsa-miR-326	CCUCUGGGCCCUUCCUCCAG	Lorenzi*	pulmonary.microvascular.endothelial.cell	0
hsa-miR-326	CCUCUGGGCCCUUCCUCCAG	Lorenzi*	renal.glomerular.endothelial.cell	0
hsa-miR-326	CCUCUGGGCCCUUCCUCCAG	Lorenzi*	right.atrium	0
hsa-miR-326	CCUCUGGGCCCUUCCUCCAG	Lorenzi*	right.ventricle	0
hsa-miR-326	CCUCUGGGCCCUUCCUCCAG	Lorenzi*	seminal.vesicle.microvascular.endothelial.cell	0
hsa-miR-326	CCUCUGGGCCCUUCCUCCAG	Lorenzi*	splenic.endothelial.cell	0
hsa-miR-326	CCUCUGGGCCCUUCCUCCAG	Lorenzi*	tonsil.endothelial.cell	0
hsa-miR-326	CCUCUGGGCCCUUCCUCCAG	Lorenzi*	trabecular.meshwork.cell	0
hsa-miR-326	CCUCUGGGCCCUUCCUCCAG	Lorenzi*	umbilical.artery.endothelial.cell	0
hsa-miR-326	CCUCUGGGCCCUUCCUCCAG	Lorenzi*	umbilical.artery.smooth.muscle.cell	0
hsa-miR-326	CCUCUGGGCCCUUCCUCCAG	Lorenzi*	umbilical.vein.endothelial.cell	0
hsa-miR-326	CCUCUGGGCCCUUCCUCCAG	Lorenzi*	vena.cava	0
hsa-miR-326	CCUCUGGGCCCUUCCUCCAG	McCall	heart	1

## Sheet: miRAnno_Search_2022_10_13_08_45
Pathway	Affinity	Z	P-value
UniProt_Pathways:glycine from L-threonine	7.41905e-06	5.30874	5.51918e-08
Reactome:Threonine catabolism	7.41905e-06	5.30874	5.51918e-08
UniProt_Pathways:L-threonine degradation via oxydo-reductase pathway	7.41905e-06	5.30874	5.51918e-08
BioCarta:nerve growth factor pathway (ngf)	1.72908e-05	4.80357	7.79323e-07
PID:Regulation of RhoA activity	0.000718848	4.70109	1.2939e-06
SMPDB:Beta-mercaptolactate-cysteine disulfiduria	6.29698e-05	4.69621	1.32516e-06
SMPDB:Cystinosis, ocular nonnephropathic	6.29698e-05	4.69621	1.32516e-06
SMPDB:Cysteine Metabolism	6.29698e-05	4.69621	1.32516e-06
Reactome:NFG and proNGF binds to p75NTR	7.32904e-06	4.15247	1.6445e-05
PharmGKB:Vinka_Alkaloid_Pathway_Pharmacokinetics	3.33923e-05	3.89978	4.81392e-05
HumanCyc:oxidized GTP and dGTP detoxification	1.88087e-05	3.86874	5.46997e-05
INOH:NGF	1.79077e-05	3.86191	5.6253e-05
BioCarta:regulation of map kinase pathways through dual specificity phosphatases	1.64185e-05	3.85519	5.78204e-05
PID:EPO signaling pathway	7.00824e-05	3.8391	6.17425e-05
SMPDB:Vincristine Action Pathway	3.30741e-05	3.78006	7.83943e-05
SMPDB:Vindesine Action Pathway	3.30741e-05	3.78006	7.83943e-05
SMPDB:Vinblastine Action Pathway	3.35517e-05	3.76372	8.37008e-05
SMPDB:Vinorelbine Action Pathway	3.35517e-05	3.76372	8.37008e-05
PharmGKB:Nevirapine_Pathway_Pharmacokinetics	1.8973e-05	3.67968	0.000116762
WikiPathways:Bladder Cancer	6.88764e-05	3.65061	0.000130809
BioCarta:acetylation and deacetylation of rela in nucleus	5.45839e-06	3.57128	0.000177618
Reactome:Negative regulation of MAPK pathway	4.90392e-05	3.56659	0.000180826
WikiPathways:Prolactin Signaling Pathway	0.000205258	3.54276	0.000197982
EHMN:Glycosphingolipid biosynthesis - lactoseries	0.000127069	3.54083	0.000199438
PID:Validated nuclear estrogen receptor beta network	0.000173009	3.51514	0.000219759
Reactome:Formation of ATP by chemiosmotic coupling	1.52388e-06	3.48286	0.00024804
WikiPathways:Regulation of toll-like receptor signaling pathway	0.000515266	3.3907	0.000348567
SMPDB:Excitatory Neural Signalling Through 5-HTR 4 and Serotonin	2.47174e-05	3.38602	0.000354575
Reactome:Insulin-like Growth Factor-2 mRNA Binding Proteins (IGF2BPs/IMPs/VICKZs) bind RNA	0.000289758	3.37295	0.000371841
Reactome:Ceramide signalling	8.3481e-06	3.2854	0.00050918
HumanCyc:UDP-<i>N</i>-acetyl-D-galactosamine biosynthesis I	1.04341e-05	3.2217	0.000637166
SMPDB:Nevirapine Metabolism Pathway	2.15359e-05	3.14274	0.000836864
PID:ErbB4 signaling events	0.00022357	3.12158	0.000899422
Reactome:FGFR4 mutant receptor activation	1.48123e-06	3.09512	0.000983681
EHMN:Lysine metabolism	0.000531569	3.07636	0.00104773
HumanCyc:(S)-reticuline biosynthesis	5.64224e-06	3.06874	0.00107483
HumanCyc:L-dopachrome biosynthesis	5.64224e-06	3.06874	0.00107483
SMPDB:Alpha Linolenic Acid and Linoleic Acid Metabolism	4.75582e-05	3.04577	0.00116043
WikiPathways:MAPK Signaling Pathway	0.000312203	3.04501	0.00116336
UniProt_Pathways:creatine from L-arginine and glycine	9.19989e-06	3.04002	0.00118281
UniProt_Pathways:creatine biosynthesis	9.19989e-06	3.04002	0.00118281
HumanCyc:creatine biosynthesis	9.19989e-06	3.04002	0.00118281
BioCarta:e2f1 destruction pathway	1.68862e-05	3.03132	0.00121743
Reactome:Pre-NOTCH Processing in the Endoplasmic Reticulum	6.92145e-05	2.9731	0.00147404
Reactome:TRKA activation by NGF	4.85343e-06	2.94155	0.00163287
WikiPathways:IL-1 signaling pathway	0.000115517	2.93465	0.0016696
Reactome:Lysosomal glycogen catabolism	2.16649e-05	2.92434	0.00172591
Reactome:Reactions specific to the complex N-glycan synthesis pathway	9.38628e-05	2.91793	0.00176182
Reactome:Signalling to STAT3	5.65041e-06	2.91279	0.0017911
Reactome:Laminin interactions	0.000207139	2.89468	0.00189772
SMPDB:Thiamine Metabolism	8.42868e-05	2.88913	0.00193152
Reactome:Electric Transmission Across Gap Junctions	0.000101112	2.86847	0.00206232
Reactome:Transmission across Electrical Synapses	0.000101112	2.86847	0.00206232
Reactome:MET receptor recycling	5.37375e-05	2.8565	0.0021417
KEGG:Hippo signaling pathway	0.00142957	2.85522	0.00215032
BioCarta:regulation of eif-4e and p70s6 kinase	4.91885e-05	2.78322	0.00269108
UniProt_Pathways:protein glycosylation	0.0018272	2.78172	0.0027036
KEGG:Glycosphingolipid biosynthesis - lacto and neolacto series	0.000414335	2.76449	0.00285057
WikiPathways:EV release from cardiac cells and their functional effects	8.18656e-05	2.75133	0.00296769
Reactome:Signaling by NOTCH	0.00046426	2.74934	0.00298579
UniProt_Pathways:protein lipoylation via endogenous pathway	2.80432e-05	2.73357	0.00313256
NetPath:IL6	0.000131835	2.73228	0.00314493
WikiPathways:BDNF-TrkB Signaling	0.000135822	2.72772	0.00318865
Reactome:Lagging Strand Synthesis	3.57084e-05	2.72374	0.00322732
BioCarta:trka receptor signaling pathway	1.00662e-05	2.71551	0.00330867
NetPath:RAGE	8.88939e-05	2.71544	0.00330935
WikiPathways:Inflammatory Response Pathway	6.82381e-05	2.6686	0.00380842
KEGG:Amyotrophic lateral sclerosis (ALS)	0.000428636	2.6594	0.00391397
KEGG:mTOR signaling pathway	0.00145936	2.63618	0.00419223
Reactome:Methylation of MeSeH for excretion	1.51154e-05	2.62263	0.00436274
Reactome:Keratan sulfate/keratin metabolism	0.000238122	2.61101	0.00451371
WikiPathways:Calcium Regulation in the Cardiac Cell	0.000455936	2.60947	0.00453419
UniProt_Pathways:CTP biosynthesis via de novo pathway	2.48706e-05	2.60434	0.0046026
UniProt_Pathways:CTP from UDP	2.48706e-05	2.60434	0.0046026
NetPath:IL4	0.000106115	2.59697	0.00470251
Reactome:Telomere C-strand (Lagging Strand) Synthesis	4.20943e-05	2.592	0.00477093
Reactome:Fatty acyl-CoA biosynthesis	0.000268063	2.5887	0.00481701
Reactome:Activated NOTCH1 Transmits Signal to the Nucleus	0.000124582	2.58585	0.00485692
INOH:EPO signaling	0.000534408	2.58324	0.00489383
Reactome:Removal of the Flap Intermediate	2.60016e-05	2.57798	0.004969
HumanCyc:UTP and CTP dephosphorylation I	3.92603e-05	2.56696	0.00512966
KEGG:AGE-RAGE signaling pathway in diabetic complications	0.000181889	2.56614	0.00514193
Reactome:Processive synthesis on the lagging strand	2.77298e-05	2.56506	0.00515785
PID:Atypical NF-kappaB pathway	2.54574e-05	2.56126	0.0052147
Reactome:NF-kB is activated and signals survival	1.54275e-05	2.55287	0.00534191
BioCarta:stress induction of hsp regulation	2.3034e-05	2.54927	0.00539739
BioCarta:skeletal muscle hypertrophy is regulated via akt-mtor pathway	6.61125e-05	2.54741	0.00542622
PID:VEGFR3 signaling in lymphatic endothelium	3.86559e-05	2.53266	0.00566008
PID:Caspase Cascade in Apoptosis	0.00023198	2.53107	0.0056857
Reactome:NRIF signals cell death from the nucleus	3.13326e-05	2.51363	0.00597481
WikiPathways:Ganglio Sphingolipid Metabolism	0.000160738	2.50892	0.00605501
Reactome:Sterols are 12-hydroxylated by CYP8B1	7.48121e-06	2.49722	0.00625858
Signalink:NOTCH-Ncore	0.000206239	2.49104	0.00636855
BioCarta:pten dependent cell cycle arrest and apoptosis	2.56173e-05	2.49064	0.00637567
KEGG:Alcoholism	0.000310647	2.48884	0.00640799
BioCarta:tnfr2 signaling pathway	2.90652e-05	2.45054	0.00713217
Reactome:Pre-NOTCH Expression and Processing	0.000217291	2.4491	0.00716075
KEGG:Epithelial cell signaling in Helicobacter pylori infection	0.000289101	2.43546	0.00743645
HumanCyc:L-cysteine degradation II	1.22216e-05	2.42994	0.00755064
BioCarta:srebp control of lipid synthesis	4.84067e-05	2.42517	0.00765068
Reactome:Axonal growth stimulation	1.67262e-05	2.42292	0.00769808
KEGG:Notch signaling pathway	0.000271371	2.39463	0.00831861
Reactome:Pentose phosphate pathway (hexose monophosphate shunt)	0.000105811	2.37829	0.00869662
Reactome:Removal of the Flap Intermediate from the C-strand	1.58657e-05	2.37786	0.00870683
INOH:VEGF	0.000535286	2.37761	0.00871264
INOH:IL-7 signaling	0.000530611	2.37678	0.00873214
Reactome:Processive synthesis on the C-strand of the telomere	1.7594e-05	2.36379	0.00904457
KEGG:Lysosome	0.00289267	2.35966	0.00914588
Spike:G1-S Phase of the Cell Cycle	0.000115612	2.35163	0.00934577
NetPath:Alpha6Beta4Integrin	0.000211503	2.35083	0.00936591
SMPDB:Tryptophan Metabolism	8.1133e-05	2.35061	0.00937126
Reactome:Na+-dependent glucose transporters	7.56117e-05	2.34825	0.00943089
INOH:Glycine Serine metabolism	0.000120655	2.33613	0.00974231
Reactome:RHO GTPases Activate ROCKs	7.92324e-05	2.33039	0.00989266
UniProt_Pathways:glutathione metabolism	3.91821e-05	2.32677	0.0099888
Reactome:Pyruvate metabolism and Citric Acid (TCA) cycle	0.000323549	2.3249	0.0100388
SIGNOR:NOTCH Signaling	0.00019147	2.32419	0.0100575
Spike:MAPK signaling	0.000134372	2.32364	0.0100725
Reactome:p75NTR signals via NF-kB	1.95903e-05	2.31663	0.0102619
Reactome:RAF-independent MAPK1/3 activation	3.78577e-05	2.31353	0.0103467
UniProt_Pathways:leukotriene D4 biosynthesis	5.11156e-06	2.30579	0.0105612
Reactome:N-glycan antennae elongation in the medial/trans-Golgi	0.000219863	2.30387	0.0106151
KEGG:RNA polymerase	0.000154318	2.2978	0.0107867
Reactome:Integrin cell surface interactions	0.000372721	2.29024	0.0110037
BioCarta:transcriptional activation of dbpb from mrna	2.58093e-05	2.2901	0.0110078
Spike:DNA damage induced G1-S checkpoint	0.00012645	2.28237	0.0112339
Reactome:AMPK inhibits chREBP transcriptional activation activity	5.68434e-05	2.2768	0.0113991
PID:Signaling events mediated by Stem cell factor receptor (c-Kit)	0.000220933	2.27565	0.0114335
WikiPathways:Angiopoietin Like Protein 8 Regulatory Pathway	0.000413466	2.27485	0.0114576
UniProt_Pathways:N-glycan metabolism	2.3295e-05	2.26477	0.0117634
PID:EPHA2 forward signaling	6.59404e-05	2.26232	0.0118388
PID:Validated transcriptional targets of TAp63 isoforms	0.000571735	2.2608	0.0118859
PID:Nectin adhesion pathway	0.000157521	2.25264	0.0121408
BioCarta:opposing roles of aif in apoptosis and cell survival	1.41987e-05	2.23748	0.0126273
Reactome:RHO GTPases activate PKNs	0.000152008	2.22903	0.012906
Reactome:Signaling by FGFR4	3.44045e-05	2.22492	0.0130432
Reactome:EPH-Ephrin signaling	0.000510954	2.22082	0.0131816
UniProt_Pathways:Sulfur metabolism	5.38309e-05	2.21667	0.0133228
Reactome:Hydrolysis of LPC	6.506e-05	2.21218	0.013477
Reactome:Fatty acid synthesis	0.000459903	2.20454	0.0137433
Reactome:Vitamin B1 (thiamin) metabolism	9.27089e-05	2.2006	0.0138822
BioCarta:alk in cardiac myocytes	0.000109821	2.19581	0.0140528
Reactome:Synthesis of PG	5.52672e-05	2.19053	0.014243
Reactome:WNT mediated activation of DVL	1.90379e-05	2.18954	0.0142787
HumanCyc:2-oxoglutarate decarboxylation to succinyl-CoA	8.30887e-06	2.18429	0.0144703
PID:Glypican 2 network	1.76566e-05	2.18078	0.0145997
PID:Signaling events mediated by VEGFR1 and VEGFR2	0.000198142	2.1782	0.0146956
Reactome:p75NTR recruits signalling complexes	1.82158e-05	2.17765	0.0147161
Reactome:Metabolism of carbohydrates	0.00177469	2.17264	0.0149036
IPAVS:perk_pathway	9.93729e-05	2.16566	0.0151688
HumanCyc:glycine cleavage	1.21111e-05	2.15939	0.0154101
Reactome:Keratan sulfate biosynthesis	0.000207199	2.15506	0.0155787
WikiPathways:Association Between Physico-Chemical Features and Toxicity Associated Pathways	0.000216518	2.14742	0.01588
WikiPathways:Photodynamic therapy-induced NF-kB survival signaling	8.28245e-05	2.14528	0.0159652
BioCarta:role of mef2d in t-cell apoptosis	6.64232e-05	2.13898	0.0162188
BioCarta:estrogen responsive protein efp controls cell cycle and breast tumors growth	4.41293e-05	2.13366	0.0164352
SMPDB:Citrullinemia Type I	4.44072e-05	2.12693	0.0167128
SMPDB:Urea Cycle	4.44072e-05	2.12693	0.0167128
SMPDB:Argininosuccinic Aciduria	4.44072e-05	2.12693	0.0167128
SMPDB:Argininemia	4.44072e-05	2.12693	0.0167128
SMPDB:Ornithine Transcarbamylase Deficiency (OTC Deficiency)	4.44072e-05	2.12693	0.0167128
SMPDB:Carbamoyl Phosphate Synthetase Deficiency	4.44072e-05	2.12693	0.0167128
KEGG:Lipoic acid metabolism	3.13677e-05	2.12661	0.0167263
Reactome:RNA Pol II CTD phosphorylation and interaction with CE	5.58213e-05	2.12634	0.0167376
Reactome:RNA Pol II CTD phosphorylation and interaction with CE during HIV infection	5.58213e-05	2.12634	0.0167376
Reactome:Inhibition of Host mRNA Processing and RNA Silencing	1.37581e-05	2.12508	0.0167899
IPAVS:beta_AR_stimulation_of_CICR_in_the_heart_involves_cAMP_activation	0.000436428	2.11828	0.0170757
BioCarta:phosphorylation of mek1 by cdk5/p35 down regulates the map kinase pathway	1.96031e-05	2.10672	0.0175707
BioCarta:ionomycin and phorbal ester signaling pathway	8.84357e-06	2.10401	0.0176889
Reactome:Defective CFTR causes cystic fibrosis	0.000141818	2.10223	0.0177666
Reactome:Galactose catabolism	3.70668e-05	2.09937	0.0178924
WikiPathways:Photodynamic therapy-induced AP-1 survival signaling.	9.21682e-05	2.09668	0.0180111
Reactome:Endosomal Sorting Complex Required For Transport (ESCRT)	0.000262238	2.09263	0.0181909
KEGG:Fatty acid elongation	0.000163698	2.08391	0.018584
WikiPathways:Simplified Interaction Map Between LOXL4 and Oxidative Stress Pathway	0.000132583	2.07919	0.0188
HumanCyc:estradiol biosynthesis I	2.8775e-05	2.07469	0.0190078
Reactome:Signaling by NOTCH2	0.000105304	2.07249	0.0191099
Reactome:Pyruvate metabolism	0.000220269	2.07079	0.0191891
BioCarta:er associated degradation (erad) pathway	0.000141677	2.06032	0.0196839
Reactome:Interleukin-4 and 13 signaling	0.000328232	2.04988	0.0201878
Reactome:EPHB-mediated forward signaling	0.000183338	2.04721	0.0203185
Reactome:Polymerase switching on the C-strand of the telomere	2.43139e-05	2.04675	0.0203411
Reactome:Leading Strand Synthesis	2.43139e-05	2.04675	0.0203411
Reactome:Polymerase switching	2.43139e-05	2.04675	0.0203411
KEGG:Endocytosis	0.00535626	2.04445	0.0204545
WikiPathways:Pathogenic Escherichia coli infection	0.000136387	2.04279	0.0205368
KEGG:Pathogenic Escherichia coli infection	0.000136387	2.04279	0.0205368
Reactome:Scavenging by Class F Receptors	8.10162e-05	2.03569	0.0208905
UniProt_Pathways:Glycan metabolism	0.000149399	2.03265	0.0210441
BioCarta:cyclin e destruction pathway	1.56832e-05	2.0254	0.0214131
Reactome:Cyclin A/B1 associated events during G2/M transition	8.36324e-05	2.0238	0.0214954
HumanCyc:D-<i>myo</i>-inositol (1,3,4)-trisphosphate biosynthesis	0.00010193	2.02218	0.0215789
PID:Neurotrophic factor-mediated Trk receptor signaling	0.000400571	2.01446	0.0219807
Reactome:Nuclear import of Rev protein	4.8878e-05	2.00348	0.022563
WikiPathways:Bone Morphogenic Protein (BMP) Signalling and Regulation	0.000197574	2.0021	0.0226372
Signalink:NOTCH-Core	4.30565e-05	1.99951	0.0227766
WikiPathways:miR-509-3p alteration of YAP1/ECM axis	0.000209339	1.99313	0.0231239
WikiPathways:EPO Receptor Signaling	5.07695e-05	1.99294	0.0231341
BioCarta:influence of ras and rho proteins on g1 to s transition	2.16392e-05	1.99181	0.023196
BioCarta:hypoxia and p53 in the cardiovascular system	6.24597e-05	1.9893	0.0233342
stke:G alpha 13 Pathway	0.000181347	1.98628	0.0235013
BioCarta:b cell survival pathway	0.00016778	1.98145	0.0237704
BioCarta:tnfr1 signaling pathway	4.86336e-05	1.97603	0.0240756
Reactome:Metabolism of steroids	0.00085402	1.97407	0.0241869
KEGG:Protein processing in endoplasmic reticulum	0.00255603	1.97373	0.0242064
WikiPathways:EBV LMP1 signaling	5.32534e-05	1.97021	0.0244072
Reactome:Presynaptic depolarization and calcium channel opening	0.000121276	1.96698	0.0245926
INOH:IL-10 signaling	1.62617e-05	1.96523	0.0246935
Reactome:MET activates PTK2 signaling	0.000106002	1.9589	0.0250625
BioCarta:protein kinase a at the centrosome	1.51549e-05	1.95859	0.0250804
HumanCyc:methylglyoxal degradation VI	5.85982e-06	1.95511	0.0252848
IPAVS:ATF6_pathway	0.000190657	1.95492	0.0252963
UniProt_Pathways:testosterone biosynthesis	3.43607e-06	1.95032	0.0255688
HumanCyc:GDP-mannose biosynthesis	4.19517e-05	1.94565	0.0258482
Reactome:Syndecan interactions	8.56162e-05	1.94314	0.0259997
BioCarta:downregulated of mta-3 in er-negative breast tumors	0.000278002	1.93832	0.026292
Reactome:Cholesterol biosynthesis	0.000131541	1.93523	0.0264809
BioCarta:mtor signaling pathway	5.97034e-05	1.93236	0.0266575
Reactome:Reduction of cytosolic Ca++ levels	8.13245e-05	1.92811	0.0269208
Reactome:MAPK6/MAPK4 signaling	0.000309199	1.92622	0.0270382
KEGG:Dilated cardiomyopathy	0.000670675	1.92509	0.027109
Reactome:Constitutive Signaling by EGFRvIII	1.38528e-05	1.92456	0.0271421
Reactome:Signaling by EGFRvIII in Cancer	1.38528e-05	1.92456	0.0271421
PID:TNF receptor signaling pathway	0.0002696	1.92254	0.0272692
Reactome:mRNA Capping	5.88664e-05	1.92242	0.0272762
EHMN:Vitamin B1 (thiamin) metabolism	5.89583e-05	1.92099	0.0273665
WikiPathways:TGF-B Signaling in Thyroid Cells for Epithelial-Mesenchymal Transition	0.000175942	1.92083	0.0273767
systems-biology.org:Toll-Like_receptor_signaling_network	0.00318323	1.91859	0.027518
HumanCyc:C20 prostanoid biosynthesis	2.18896e-05	1.9066	0.0282859
Reactome:Spry regulation of FGF signaling	1.68492e-05	1.9062	0.0283122
Reactome:Disassembly of the destruction complex and recruitment of AXIN to the membrane	7.5982e-05	1.90554	0.0283551
SIGNOR:NOTCH Myogenesis	0.000167639	1.89692	0.0289192
KEGG:Thiamine metabolism	0.000168235	1.89368	0.0291337
WikiPathways:Nanoparticle-mediated activation of receptor signaling	2.39491e-05	1.88779	0.0295268
BioCarta:apoptotic signaling in response to dna damage	1.73412e-05	1.88735	0.0295566
PID:IFN-gamma pathway	6.65962e-05	1.88726	0.0295625
INOH:JAK STAT pathway and regulation	0.000784601	1.88466	0.0297378
Reactome:Regulation of KIT signaling	4.86214e-05	1.8819	0.0299246
KEGG:Hypertrophic cardiomyopathy (HCM)	0.000671617	1.88108	0.0299803
PID:FOXM1 transcription factor network	0.000192276	1.87707	0.0302543
PharmGKB:Platinum_Pathway_Pharmacokinetics_Pharmacodynamics	8.20833e-05	1.87267	0.0305567
stke:Angiotensin II-Stimulated Signaling through G Proteins and beta-Arrestin	0.000121951	1.87241	0.0305752
Reactome:Formation of Senescence-Associated Heterochromatin Foci (SAHF)	0.00013476	1.87072	0.0306919
Reactome:ERK/MAPK targets	3.39248e-05	1.86715	0.0309406
Reactome:Glycogen storage disease type II (GAA)	1.33342e-05	1.8663	0.0309998
SMPDB:Fructosuria	8.68409e-05	1.86536	0.0310657
SMPDB:Fructose intolerance, hereditary	8.68409e-05	1.86536	0.0310657
SMPDB:Fructose and Mannose Degradation	8.68409e-05	1.86536	0.0310657
Reactome:Collagen formation	0.000924038	1.86453	0.0311234
Reactome:Defective ABCC8 can cause hypoglycemias and hyperglycemias	3.28014e-06	1.8642	0.0311467
IPAVS:Cross_talk_between_the_PI3K_Akt_and_JAK_STAT_pathways_in_acute_opioid_induced_cardioprotection	0.000270427	1.85837	0.0315579
SIGNOR:Luminal Breast Cancer	3.00562e-05	1.85674	0.0316744
WikiPathways:One carbon donor	7.02638e-06	1.85339	0.0319135
Reactome:Ephrin signaling	0.000121337	1.85257	0.0319717
WikiPathways:Notch Signaling Pathway	0.000532732	1.84933	0.0322052
BioCarta:nf-kb signaling pathway	2.7076e-05	1.83143	0.0335179
HumanCyc:glycoaminoglycan-protein linkage region biosynthesis	5.91428e-05	1.83088	0.0335589
Reactome:RHO GTPases Activate Rhotekin and Rhophilins	0.000110827	1.82768	0.0337988
Reactome:Glycosaminoglycan metabolism	0.000995242	1.82756	0.0338076
BioCarta:signaling pathway from g-protein families	2.72923e-05	1.82722	0.0338336
Reactome:Regulation of pyruvate dehydrogenase (PDH) complex	0.000153953	1.8231	0.0341444
PID:FAS (CD95) signaling pathway	0.000142077	1.82258	0.0341839
SIGNOR:Toll Like Receptors	5.07771e-05	1.82237	0.0341993
EHMN:Proteoglycan biosynthesis	0.000248719	1.82106	0.034299
Reactome:Glycogen synthesis	8.18933e-05	1.81915	0.034444
Reactome:Signaling by Wnt	0.00133163	1.81719	0.0345941
Reactome:Pyrimidine salvage	0.000100433	1.81718	0.0345944
PID:Alpha-synuclein signaling	0.000225753	1.81583	0.034698
Reactome:SUMOylation of DNA replication proteins	9.23454e-05	1.81518	0.0347482
HumanCyc:1D-<i>myo</i>-inositol hexakisphosphate biosynthesis II (mammalian)	0.000111498	1.80954	0.0351837
Reactome:Signaling by Ligand-Responsive EGFR Variants in Cancer	1.44724e-05	1.80747	0.0353446
Reactome:Signaling by EGFR in Cancer	1.44724e-05	1.80747	0.0353446
Reactome:Constitutive Signaling by Ligand-Responsive EGFR Cancer Variants	1.44724e-05	1.80747	0.0353446
WikiPathways:Apoptosis Modulation by HSP70	3.32248e-05	1.80598	0.0354605
UniProt_Pathways:alpha-D-mannose 1-phosphate from D-fructose 6-phosphate	2.43036e-05	1.80467	0.0355628
BioCarta:mapkinase signaling pathway	0.000154035	1.804	0.0356153
stke:G alpha 12 Pathway	5.53629e-05	1.80322	0.0356767
NetPath:TGF_beta_Receptor	0.00141638	1.80303	0.0356916
Reactome:WNT5A-dependent internalization of FZD4	3.00873e-05	1.80229	0.0357502
UniProt_Pathways:heparin biosynthesis	5.60304e-05	1.79925	0.0359896
SMPDB:Eptifibatide Action Pathway	2.30572e-06	1.79835	0.0360608
SMPDB:Tirofiban Action Pathway	2.30572e-06	1.79835	0.0360608
SMPDB:Abciximab Action Pathway	2.30572e-06	1.79835	0.0360608
UniProt_Pathways:D-glyceraldehyde 3-phosphate and glycerone phosphate from D-glucose	1.95537e-05	1.79816	0.0360761
KEGG:Axon guidance	0.00302486	1.79354	0.0364435
PharmGKB:Diuretics_Pathway_Pharmacodynamics	0.000472247	1.79307	0.0364813
BioCarta:mechanism of acetaminophen activity and toxicity	1.23611e-05	1.78972	0.0367493
UniProt_Pathways:GDP-alpha-D-mannose biosynthesis	3.17457e-05	1.78779	0.0369052
WikiPathways:Serotonin and anxiety-related events	9.89711e-05	1.78528	0.0371078
WikiPathways:Robo4 and VEGF Signaling Pathways Crosstalk	0.000121317	1.78151	0.0374145
Reactome:Collagen biosynthesis and modifying enzymes	0.000747325	1.77985	0.0375499
KEGG:Regulation of actin cytoskeleton	0.00100901	1.77848	0.0376622
Reactome:MAPK family signaling cascades	0.000539189	1.7761	0.037858
Reactome:O-linked glycosylation of mucins	0.000533332	1.77574	0.0378879
HumanCyc:mucin core 1 and core 2 <i>O</i>-glycosylation	0.000292017	1.77497	0.0379513
Reactome:Glycolysis	0.000139431	1.7748	0.0379651
SIGNOR:Thyroid Cancer	3.42807e-05	1.77384	0.0380444
UniProt_Pathways:galactose metabolism	1.60464e-05	1.77189	0.0382061
HumanCyc:isoleucine degradation	3.84586e-05	1.76432	0.0388387
Reactome:Synthesis of PE	0.000119912	1.764	0.0388659
Reactome:Assembly of collagen fibrils and other multimeric structures	0.000425899	1.76234	0.0390064
KEGG:Melanoma	0.000111336	1.76065	0.039149
KEGG:Pancreatic cancer	9.50513e-05	1.75829	0.0393492
SIGNOR:G1/S phase transition	2.43208e-05	1.75517	0.0396155
BioCarta:cadmium induces dna synthesis and proliferation in macrophages	7.55021e-05	1.75416	0.039702
Reactome:Cellular Senescence	0.000572743	1.74648	0.0403636
Reactome:Arachidonate production from DAG	5.14602e-05	1.74005	0.0409248
BioCarta:igf-1 signaling pathway	2.14466e-05	1.73468	0.0413984
WikiPathways:LncRNA-mediated mechanisms of therapeutic resistance	8.46661e-06	1.73335	0.0415164
PID:Syndecan-1-mediated signaling events	0.000126869	1.73265	0.0415787
Reactome:Crosslinking of collagen fibrils	0.000178796	1.73207	0.0416305
WikiPathways:Serotonin Receptor 4/6/7 and NR3C Signaling	5.90461e-05	1.73159	0.0416733
Reactome:Synthesis of very long-chain fatty acyl-CoAs	0.000146944	1.73037	0.0417823
Reactome:Negative regulation of FGFR4 signaling	2.70604e-05	1.72326	0.042421
KEGG:Terpenoid backbone biosynthesis	0.000411103	1.72238	0.0425001
Reactome:NOTCH2 Activation and Transmission of Signal to the Nucleus	6.98982e-05	1.72175	0.0425571
EHMN:O-Glycan biosynthesis	0.000321436	1.71671	0.0430165
KEGG:Glycosaminoglycan biosynthesis - chondroitin sulfate / dermatan sulfate	0.000195732	1.71411	0.0432542
Reactome:PI3K/AKT activation	0.000185009	1.71042	0.0435945
Reactome:Hydrolysis of LPE	3.37934e-05	1.70725	0.0438882
Reactome:Role of LAT2/NTAL/LAB on calcium mobilization	0.000211833	1.70488	0.044108
PID:Endothelins	0.000109086	1.70426	0.0441661
WikiPathways:Signal Transduction of S1P Receptor	8.13278e-05	1.70402	0.0441885
HumanCyc:D-mannose degradation	8.40109e-06	1.69914	0.0446463
WikiPathways:SREBF and miR33 in cholesterol and lipid homeostasis	7.10751e-05	1.69759	0.044793
Reactome:ABC transporter disorders	0.000162762	1.69573	0.0449682
Reactome:Synthesis of GDP-mannose	3.79872e-05	1.6946	0.0450755
PID:GMCSF-mediated signaling events	5.24151e-05	1.69395	0.0451378
Signalink:TGF-Core	0.000172613	1.69083	0.0454351
Reactome:Signaling by PDGF	0.000540796	1.68796	0.0457093
RB-Pathways:E2F4-5_module	0.000333145	1.68747	0.0457568
Reactome:Sema4D in semaphorin signaling	0.000126487	1.68511	0.0459841
WikiPathways:IL-6 signaling pathway	9.21933e-05	1.68472	0.0460217
KEGG:Cysteine and methionine metabolism	0.000195988	1.67984	0.0464938
HumanCyc:dermatan sulfate biosynthesis	0.00015495	1.67901	0.0465747
PID:Circadian rhythm pathway	0.000157119	1.67761	0.0467116
Reactome:p38MAPK events	2.97507e-05	1.67713	0.0467584
stke:Circadian Pathway	5.1555e-06	1.67368	0.0470967
Reactome:Late Phase of HIV Life Cycle	0.000442064	1.67326	0.0471382
BioCarta:ucalpain and friends in cell spread	3.75261e-05	1.67246	0.047217
Reactome:EPH-ephrin mediated repulsion of cells	0.000335419	1.67092	0.0473688
Reactome:Glycogen storage disease type IV (GBE1)	1.81747e-05	1.67089	0.0473714
Reactome:Interleukin-10 signaling	0.000128145	1.67049	0.047411
BioCarta:tumor suppressor arf inhibits ribosomal biogenesis	7.7246e-05	1.66957	0.0475023
EHMN:Vitamin H (biotin) metabolism	5.26398e-05	1.66891	0.0475675
Reactome:Calcitonin-like ligand receptors	9.93006e-05	1.66531	0.0479259
KEGG:Neurotrophin signaling pathway	0.00030226	1.66366	0.0480897
SMPDB:Galactosemia	4.11989e-05	1.66022	0.0484353
SMPDB:Galactose Metabolism	4.11989e-05	1.66022	0.0484353
NetPath:Prolactin	0.000372794	1.65737	0.048722
Reactome:Sema4D induced cell migration and growth-cone collapse	0.000116307	1.65648	0.0488125
Reactome:rRNA modification in the mitochondrion	0.000134965	1.65382	0.0490823
WikiPathways:Histone Modifications	0.00132731	1.64897	0.0495765
WikiPathways:Interleukin-1 Induced Activation of NF-kappa-B	4.43875e-05	1.64897	0.0495766
Reactome:Negative regulation of MET activity	0.000101079	1.64783	0.0496942
PID:Arf1 pathway	0.000117875	1.64782	0.0496953
EHMN:Lipoate metabolism	6.11296e-05	1.64334	0.050156
Reactome:HIV Infection	0.000632317	1.64255	0.0502385
WikiPathways:Hematopoietic Stem Cell Differentiation	0.0006585	1.6407	0.0504295
KEGG:Fc gamma R-mediated phagocytosis	0.00041126	1.63793	0.0507181
BioCarta:the igf-1 receptor and longevity	2.42747e-05	1.63659	0.0508579
UniProt_Pathways:Sphingolipid metabolism	2.62214e-05	1.63144	0.0513987
HumanCyc:adenosine deoxyribonucleotides <i>de novo</i> biosynthesis	2.82234e-05	1.63006	0.0515447
HumanCyc:guanosine deoxyribonucleotides <i>de novo</i> biosynthesis	2.82234e-05	1.63006	0.0515447
BioCarta:nuclear receptors coordinate the activities of chromatin remodeling complexes and coactivators to facilitate initiation of transcription in carcinoma cells	2.614e-05	1.62972	0.0515807
Reactome:Apoptotic cleavage of cellular proteins	0.000234876	1.62829	0.0517316
Reactome:Signal transduction by L1	4.58418e-05	1.62792	0.0517704
Reactome:MTF1 activates gene expression	8.43557e-05	1.62559	0.0520188
Reactome:HDR through MMEJ (alt-NHEJ)	4.33551e-05	1.62522	0.0520574
KEGG:Vitamin digestion and absorption	0.000193451	1.62489	0.0520935
WikiPathways:Integrated Cancer Pathway	0.000152534	1.62295	0.0523003
Reactome:VLDLR internalisation and degradation	5.92303e-05	1.62292	0.0523037
Reactome:Basigin interactions	0.00015426	1.62202	0.052399
WikiPathways:Kit receptor signaling pathway	0.000148138	1.61922	0.0527003
UniProt_Pathways:isopentenyl diphosphate from (R)-mevalonate	5.35566e-06	1.61562	0.0530881
UniProt_Pathways:isopentenyl diphosphate biosynthesis via mevalonate pathway	5.35566e-06	1.61562	0.0530881
SMPDB:Intracellular Signalling Through Prostacyclin Receptor and Prostacyclin	1.77481e-05	1.60557	0.0541839
WikiPathways:Leptin and adiponectin	5.57876e-05	1.60471	0.0542783
INOH:Fructose Mannose metabolism	0.000149048	1.60366	0.0543949
KEGG:Mucin type O-glycan biosynthesis	0.000303589	1.60338	0.0544258
Reactome:Defective POMT1 causes MDDGA1, MDDGB1 and MDDGC1	5.60541e-06	1.59986	0.0548146
Reactome:Defective POMGNT1 causes MDDGA3, MDDGB3 and MDDGC3	5.60541e-06	1.59986	0.0548146
Reactome:Defective POMT2 causes MDDGA2, MDDGB2 and MDDGC2	5.60541e-06	1.59986	0.0548146
HumanCyc:UTP and CTP <i>de novo</i> biosynthesis	5.58073e-05	1.59946	0.0548587
PharmGKB:Doxorubicin_Pathway_Cancer_Cell_Pharmacodynamics	3.76665e-05	1.5986	0.0549543
Reactome:Vpr-mediated induction of apoptosis by mitochondrial outer membrane permeabilization	1.14105e-05	1.59776	0.0550486
Reactome:Nuclear Events (kinase and transcription factor activation)	3.78545e-05	1.59534	0.0553176
RB-Pathways:p27_p21_module	0.000366419	1.59523	0.0553302
KEGG:Circadian rhythm	0.000242193	1.59363	0.0555092
BioCarta:pdgf signaling pathway	2.21773e-05	1.59185	0.0557095
Reactome:Cellular responses to external stimuli	0.00235091	1.5917	0.0557262
Reactome:Signaling by MET	0.000397493	1.59075	0.0558324
EHMN:Glycosphingolipid biosynthesis - globoseries	0.000135188	1.58947	0.055977
Reactome:Defective MTR causes methylmalonic aciduria and homocystinuria type cblG	1.19884e-05	1.58585	0.0563863
Reactome:Defective MTRR causes methylmalonic aciduria and homocystinuria type cblE	1.19884e-05	1.58585	0.0563863
Spike:Autophagy	0.00110469	1.58504	0.0564791
Spike:RAS signaling and tumorigenesis	0.000461303	1.58203	0.0568219
Reactome:GAB1 signalosome	0.000190788	1.58116	0.056921
SIGNOR:Colorectal Carcinoma	3.32729e-05	1.5796	0.0570998
SIGNOR:Rhabdomyosarcoma	0.000108021	1.57811	0.0572701
IPAVS:ER_Stress_Map	0.000598256	1.57539	0.0575831
SIGNOR:Macrophage Differentiation	6.14494e-05	1.5741	0.0577324
INOH:Notch	0.000215534	1.57276	0.0578872
HumanCyc:superpathway of steroid hormone biosynthesis	5.64002e-05	1.57082	0.0581123
Reactome:Oxygen-dependent asparagine hydroxylation of Hypoxia-inducible Factor Alpha	3.02955e-05	1.5699	0.0582188
Reactome:Interleukin-2 signaling	0.000303177	1.56987	0.0582223
Reactome:Interactions of Vpr with host cellular proteins	6.54503e-05	1.567	0.058557
stke:Integrin Signaling Pathway	0.000553381	1.56618	0.0586533
Reactome:HIV Life Cycle	0.000485272	1.56478	0.0588177
Reactome:Toll Like Receptor 4 (TLR4) Cascade	0.000281828	1.55562	0.0598989
BioCarta:regulation of ck1/cdk5 by type 1 glutamate receptors	0.00025424	1.55464	0.0600161
Reactome:MAPK targets/ Nuclear events mediated by MAP kinases	4.16301e-05	1.55389	0.0601053
SMPDB:Ibuprofen Action Pathway	8.14288e-05	1.55169	0.0603687
Reactome:Regulation of TP53 Expression	2.45419e-05	1.55165	0.0603724
PID:Syndecan-4-mediated signaling events	0.000171356	1.54764	0.0608546
Reactome:Regulated proteolysis of p75NTR	2.08737e-05	1.53937	0.0618574
PID:EPHA forward signaling	0.000210133	1.53471	0.0624274
Reactome:Toll Like Receptor 3 (TLR3) Cascade	0.000147606	1.53446	0.0624578
Reactome:MyD88-independent TLR3/TLR4 cascade	0.000147606	1.53446	0.0624578
Reactome:TRIF-mediated TLR3/TLR4 signaling	0.000147606	1.53446	0.0624578
Reactome:Apoptotic execution phase	0.00027782	1.53353	0.0625725
KEGG:Other types of O-glycan biosynthesis	0.000687706	1.53183	0.0627819
EHMN:Glycine, serine, alanine and threonine metabolism	0.000477646	1.52922	0.0631049
Reactome:Signaling by FGFR1 amplification mutants	1.83194e-06	1.52772	0.0632914
BioCarta:agrin in postsynaptic differentiation	0.000514523	1.52685	0.0633988
HumanCyc:UTP and CTP dephosphorylation II	4.6746e-05	1.52625	0.0634734
Reactome:Metabolism of lipids	0.00526601	1.52592	0.0635153
Reactome:MAP kinase activation in TLR cascade	7.73066e-05	1.52385	0.0637726
Reactome:Viral Messenger RNA Synthesis	4.15155e-05	1.52317	0.0638585
SMPDB:D-Arginine and D-Ornithine Metabolism	4.31872e-06	1.52032	0.0642159
KEGG:D-Arginine and D-ornithine metabolism	4.31872e-06	1.52032	0.0642159
KEGG:Glycerophospholipid metabolism	0.000670779	1.51656	0.0646884
HumanCyc:creatine-phosphate biosynthesis	1.42417e-05	1.51499	0.0648878
HumanCyc:chondroitin sulfate biosynthesis	0.000196639	1.51492	0.0648964
Reactome:Platelet calcium homeostasis	0.000196558	1.51457	0.0649404
stke:Fibroblast Growth Factor Receptor Pathway	0.00015724	1.51389	0.0650274
PID:AlphaE beta7 integrin cell surface interactions	9.99208e-06	1.51299	0.065141
WikiPathways:Myometrial Relaxation and Contraction Pathways	0.000546668	1.50947	0.0655892
PID:IL5-mediated signaling events	2.7326e-05	1.50835	0.0657321
PID:CXCR4-mediated signaling events	0.000239796	1.50803	0.0657738
Reactome:RNF mutants show enhanced WNT signaling and proliferation	3.51083e-05	1.50776	0.0658076
WikiPathways:Urea cycle and metabolism of amino groups	8.98178e-05	1.50759	0.0658292
Reactome:p75NTR regulates axonogenesis	6.26863e-05	1.50674	0.0659387
SMPDB:Glutaminolysis and Cancer	0.000167667	1.50055	0.0667366
KEGG:DNA replication	0.000450407	1.50003	0.0668028
EHMN:Glycosphingolipid metabolism	0.000344863	1.4962	0.0673012
HumanCyc:tRNA charging	0.00018238	1.49605	0.0673202
HumanCyc:&alpha;-tocopherol degradation	1.53156e-06	1.49582	0.0673506
WikiPathways:Energy Metabolism	0.000205834	1.49353	0.0676495
BioCarta:cd40l signaling pathway	2.1729e-05	1.4934	0.0676667
Reactome:Mitochondrial tRNA aminoacylation	0.000179684	1.49029	0.0680746
WikiPathways:T-Cell Receptor and Co-stimulatory Signaling	0.000108639	1.48995	0.0681187
Reactome:RNA Polymerase I Transcription	0.000260763	1.48765	0.0684211
Reactome:RHO GTPases activate PAKs	9.25055e-05	1.48712	0.0684915
KEGG:Th17 cell differentiation	0.000247558	1.48569	0.0686811
WikiPathways:Kennedy pathway	9.80301e-05	1.48265	0.0690836
Reactome:Cytosolic sensors of pathogen-associated DNA	0.000236102	1.48098	0.0693054
Reactome:Acyl chain remodeling of DAG and TAG	4.40487e-05	1.47996	0.069442
KEGG:Focal adhesion	0.000689149	1.47846	0.0696419
PID:Wnt signaling network	0.000161144	1.47644	0.0699124
Reactome:Signaling by SCF-KIT	0.000484854	1.46951	0.0708471
Reactome:Degradation of the extracellular matrix	0.00129285	1.46411	0.0715821
HumanCyc:valine degradation	4.49949e-05	1.46321	0.0717052
Reactome:Calnexin/calreticulin cycle	0.000199674	1.46269	0.0717763
Reactome:ZBP1(DAI) mediated induction of type I IFNs	6.0767e-05	1.46252	0.0717994
PID:PDGF receptor signaling network	2.32135e-05	1.4618	0.0718986
KEGG:Leishmaniasis	0.000198458	1.45911	0.0722675
Reactome:Signaling by FGFR4 in disease	8.42213e-06	1.459	0.0722828
Reactome:p75NTR negatively regulates cell cycle via SC1	3.50257e-05	1.4574	0.072503
Reactome:Adrenoceptors	2.19329e-05	1.45733	0.0725132
Reactome:Type I hemidesmosome assembly	6.88136e-05	1.45617	0.072673
Reactome:PIP3 activates AKT signaling	0.000179104	1.45611	0.0726813
UniProt_Pathways:triacylglycerol degradation	2.58008e-05	1.4542	0.072945
WikiPathways:miRNA Biogenesis	8.74545e-05	1.45406	0.0729652
Reactome:Downstream signaling of activated FGFR4	1.85885e-05	1.45307	0.0731019
Reactome:RNA Polymerase III Chain Elongation	7.0332e-05	1.45265	0.0731609
Reactome:Linoleic acid (LA) metabolism	4.70598e-05	1.45157	0.0733111
Reactome:TCF dependent signaling in response to WNT	0.000886416	1.44958	0.0735883
WikiPathways:IL-2 Signaling Pathway	6.00232e-05	1.44873	0.0737068
Reactome:Transcription of the HIV genome	0.000192922	1.44655	0.074011
UniProt_Pathways:heparan sulfate biosynthesis	0.000112625	1.44545	0.0741651
Reactome:Extracellular matrix organization	0.00348416	1.44095	0.0747991
Reactome:Metal sequestration by antimicrobial proteins	8.24529e-05	1.44032	0.0748888
PID:EPHB forward signaling	0.000151601	1.43589	0.0755163
UniProt_Pathways:Lipid metabolism	0.000486631	1.43501	0.0756422
RB-Pathways:CycB1_CDC2_module	0.000936502	1.43396	0.0757913
BioCarta:bone remodeling	5.21966e-05	1.43383	0.0758104
BioCarta:stathmin and breast cancer resistance to antimicrotubule agents	6.19486e-05	1.43274	0.0759654
Reactome:Toll-Like Receptors Cascades	0.000439121	1.4311	0.0762002
BioCarta:caspase cascade in apoptosis	7.13227e-05	1.42729	0.0767484
BioCarta:double stranded rna induced gene expression	3.66962e-05	1.42534	0.0770294
PID:Regulation of Androgen receptor activity	0.00066224	1.42282	0.077394
Reactome:Signal attenuation	1.65979e-05	1.41929	0.0779073
EHMN:Pentose phosphate pathway	9.86596e-05	1.41902	0.0779467
Reactome:alpha-linolenic (omega3) and linoleic (omega6) acid metabolism	6.11085e-05	1.41891	0.0779622
Reactome:alpha-linolenic acid (ALA) metabolism	6.11085e-05	1.41891	0.0779622
Reactome:Negative regulation of the PI3K/AKT network	0.000116785	1.41767	0.0781441
HumanCyc:superpathway of pyrimidine ribonucleotides <i>de novo</i> biosynthesis	6.46579e-05	1.4173	0.0781979
BioCarta:eukaryotic protein translation	0.000153334	1.41605	0.0783807
Reactome:Negative regulation of FGFR3 signaling	2.56878e-05	1.41558	0.0784495
Reactome:Apoptosis	0.000530035	1.41407	0.0786709
WikiPathways:EGF/EGFR Signaling Pathway	0.000455462	1.41242	0.0789125
WikiPathways:MAPK and NFkB Signalling Pathways Inhibited by Yersinia YopJ	8.98461e-06	1.40851	0.0794904
INOH:Wnt Canonical	0.000381978	1.40744	0.0796489
INOH:Wnt Mammals	0.000381978	1.40744	0.0796489
Reactome:Antigen processing: Ubiquitination & Proteasome degradation	0.00272223	1.399	0.0809064
PID:S1P1 pathway	3.00545e-05	1.39816	0.0810323
UniProt_Pathways:fructose metabolism	7.94344e-06	1.39754	0.0811262
Reactome:Effects of PIP2 hydrolysis	0.000142213	1.39457	0.0815734
IPAVS:17-Beta_Hydroxysteroid_DehydrogenaseIII_Deficiency_metabolite_pathway	3.35715e-05	1.39437	0.0816037
Reactome:Class I MHC mediated antigen processing & presentation	0.00303189	1.39357	0.081724
PID:Validated transcriptional targets of AP1 family members Fra1 and Fra2	0.000468914	1.39203	0.0819564
EHMN:Vitamin B9 (folate) metabolism	0.000132557	1.38994	0.0822728
SMPDB:Valdecoxib Action Pathway	3.06507e-05	1.38461	0.0830853
SMPDB:Mefenamic Acid Action Pathway	3.06507e-05	1.38461	0.0830853
SMPDB:Lumiracoxib Action Pathway	3.06507e-05	1.38461	0.0830853
SMPDB:Acetaminophen Action Pathway	3.06507e-05	1.38461	0.0830853
SMPDB:Bromfenac Action Pathway	3.06507e-05	1.38461	0.0830853
SMPDB:Phenylbutazone Action Pathway	3.06507e-05	1.38461	0.0830853
SMPDB:Etodolac Action Pathway	3.06507e-05	1.38461	0.0830853
SMPDB:Tenoxicam Action Pathway	3.06507e-05	1.38461	0.0830853
SMPDB:Ketorolac Action Pathway	3.06507e-05	1.38461	0.0830853
SMPDB:Ketoprofen Action Pathway	3.06507e-05	1.38461	0.0830853
SMPDB:Antipyrine Action Pathway	3.06507e-05	1.38461	0.0830853
SMPDB:Suprofen Action Pathway	3.06507e-05	1.38461	0.0830853
SMPDB:Piroxicam Action Pathway	3.06507e-05	1.38461	0.0830853
SMPDB:Leukotriene C4 Synthesis Deficiency	3.06507e-05	1.38461	0.0830853
SMPDB:Acetylsalicylic Acid Action Pathway	3.06507e-05	1.38461	0.0830853
SMPDB:Tiaprofenic Acid Action Pathway	3.06507e-05	1.38461	0.0830853
SMPDB:Salsalate Action Pathway	3.06507e-05	1.38461	0.0830853
SMPDB:Meloxicam Action Pathway	3.06507e-05	1.38461	0.0830853
SMPDB:Salicylic Acid Action Pathway	3.06507e-05	1.38461	0.0830853
SMPDB:Diflunisal Action Pathway	3.06507e-05	1.38461	0.0830853
SMPDB:Naproxen Action Pathway	3.06507e-05	1.38461	0.0830853
SMPDB:Tolmetin Action Pathway	3.06507e-05	1.38461	0.0830853
SMPDB:Flurbiprofen Action Pathway	3.06507e-05	1.38461	0.0830853
SMPDB:Arachidonic Acid Metabolism	3.06507e-05	1.38461	0.0830853
SMPDB:Trisalicylate-choline Action Pathway	3.06507e-05	1.38461	0.0830853
SMPDB:Diclofenac Action Pathway	3.06507e-05	1.38461	0.0830853
SMPDB:Lornoxicam Action Pathway	3.06507e-05	1.38461	0.0830853
SMPDB:Rofecoxib Action Pathway	3.06507e-05	1.38461	0.0830853
SMPDB:Magnesium salicylate Action Pathway	3.06507e-05	1.38461	0.0830853
SMPDB:Salicylate-sodium Action Pathway	3.06507e-05	1.38461	0.0830853
SMPDB:Oxaprozin Action Pathway	3.06507e-05	1.38461	0.0830853
SMPDB:Sulindac Action Pathway	3.06507e-05	1.38461	0.0830853
SMPDB:Fenoprofen Action Pathway	3.06507e-05	1.38461	0.0830853
SMPDB:Etoricoxib Action Pathway	3.06507e-05	1.38461	0.0830853
SMPDB:Antrafenine Action Pathway	3.06507e-05	1.38461	0.0830853
SMPDB:Carprofen Action Pathway	3.06507e-05	1.38461	0.0830853
SMPDB:Nepafenac Action Pathway	3.06507e-05	1.38461	0.0830853
SMPDB:Nabumetone Action Pathway	3.06507e-05	1.38461	0.0830853
Reactome:Interactions of Rev with host cellular proteins	5.58872e-05	1.3842	0.0831488
Reactome:Ligand-independent caspase activation via DCC	7.13427e-05	1.3839	0.083194
Reactome:Synthesis of 15-eicosatetraenoic acid derivatives	1.01761e-05	1.3809	0.0836549
Reactome:Transport of Ribonucleoproteins into the Host Nucleus	4.03343e-05	1.38072	0.0836819
UniProt_Pathways:coproporphyrinogen-III from 5-aminolevulinate	1.96187e-05	1.38053	0.0837118
INOH:Arginine Proline metabolism	0.000159227	1.36996	0.0853496
stke:Mitochondrial Pathway of Apoptosis: BH3-only Bcl-2 Family	0.000375622	1.36739	0.085751
WikiPathways:ErbB Signaling Pathway	5.91638e-05	1.36658	0.0858793
PID:Arf6 trafficking events	0.000282378	1.36622	0.0859353
PID:Degradation of beta catenin	3.66823e-05	1.3652	0.0860955
Reactome:FRS-mediated FGFR4 signaling	1.54402e-05	1.36418	0.086255
PID:Nongenotropic Androgen signaling	0.000111149	1.36137	0.0866983
HumanCyc:fructose 2,6-bisphosphate synthesis	6.34513e-05	1.35954	0.0869881
IPAVS:Mechanism_for_Dsh_Action_In_the_absence_of_a_wnt_signal	0.000553729	1.35707	0.0873788
PID:Ephrin B reverse signaling	9.63803e-05	1.35495	0.0877172
Reactome:Import of palmitoyl-CoA into the mitochondrial matrix	8.03359e-05	1.35466	0.0877622
Reactome:SHC-related events triggered by IGF1R	1.50125e-05	1.35285	0.0880513
UniProt_Pathways:L-homocysteine biosynthesis	1.92919e-05	1.35133	0.0882941
UniProt_Pathways:L-homocysteine from S-adenosyl-L-homocysteine	1.92919e-05	1.35133	0.0882941
BioCarta:links between pyk2 and map kinases	1.89544e-05	1.35088	0.0883675
KEGG:Thyroid cancer	0.000148087	1.34872	0.0887131
Reactome:Signaling by NOTCH1	0.000252852	1.34758	0.0888964
HumanCyc:chondroitin and dermatan biosynthesis	5.8872e-05	1.3453	0.0892649
KEGG:Inositol phosphate metabolism	0.000392379	1.34523	0.0892752
Reactome:TNFR1-induced NFkappaB signaling pathway	9.57437e-05	1.34483	0.0893393
Reactome:Axonal growth inhibition (RHOA activation)	5.99698e-05	1.34431	0.0894248
stke:Jak-STAT Pathway	3.03392e-05	1.34315	0.0896117
BioCarta:fosb gene expression and drug abuse	2.74851e-05	1.3425	0.0897165
Reactome:Citric acid cycle (TCA cycle)	6.13904e-05	1.34181	0.0898291
KEGG:Mannose type O-glycan biosynthesis	0.000358927	1.3411	0.0899447
KEGG:Glyoxylate and dicarboxylate metabolism	0.000197328	1.34075	0.0900008
KEGG:Arrhythmogenic right ventricular cardiomyopathy (ARVC)	0.000663004	1.33894	0.0902957
UniProt_Pathways:5-methoxycarbonylmethyl-2-thiouridine-tRNA biosynthesis	6.07367e-05	1.33734	0.0905559
EHMN:Galactose metabolism	0.000287187	1.33724	0.0905719
Reactome:MyD88:Mal cascade initiated on plasma membrane	0.00014423	1.33586	0.090798
Reactome:Toll Like Receptor TLR6:TLR2 Cascade	0.00014423	1.33586	0.090798
HumanCyc:phosphatidylethanolamine biosynthesis II	5.98002e-05	1.33558	0.0908437
stke:Differentiation Pathway in PC12 Cells	0.000258527	1.33533	0.0908837
Reactome:Non-integrin membrane-ECM interactions	0.000593523	1.33442	0.0910336
PID:Noncanonical Wnt signaling pathway	0.000312682	1.33334	0.0912106
stke:Epidermal Growth Factor Receptor Pathway	0.000120948	1.33279	0.0913
KEGG:Hepatitis B	0.000268588	1.33181	0.0914611
Reactome:NOTCH2 intracellular domain regulates transcription	4.08275e-05	1.3301	0.0917423
UniProt_Pathways:fatty acid biosynthesis	0.000152566	1.32959	0.0918265
BioCarta:angiotensin ii mediated activation of jnk pathway via pyk2 dependent signaling	3.82962e-05	1.32554	0.0924968
HumanCyc:MAP kinase cascade	3.76114e-06	1.32347	0.0928398
Reactome:Glutathione synthesis and recycling	8.67862e-05	1.32305	0.0929094
HumanCyc:glutathione redox reactions II	1.59675e-05	1.3226	0.092984
Reactome:Macroautophagy	0.000679938	1.31969	0.0934686
Reactome:Negative feedback regulation of MAPK pathway	2.00255e-06	1.31877	0.0936231
UniProt_Pathways:sulfur metabolism	8.30962e-06	1.31719	0.0938876
HumanCyc:sulfite oxidation	8.30962e-06	1.31719	0.0938876
WikiPathways:Arrhythmogenic Right Ventricular Cardiomyopathy	0.000666742	1.31209	0.0947443
KEGG:Vasopressin-regulated water reabsorption	0.000189864	1.31008	0.0950837
Reactome:LDL remodeling	3.29832e-05	1.30538	0.0958811
Reactome:A tetrasaccharide linker sequence is required for GAG synthesis	0.000119232	1.30428	0.0960695
Reactome:Toxicity of tetanus toxin (TeNT)	4.28146e-06	1.30321	0.0962522
UniProt_Pathways:Energy metabolism	8.66253e-06	1.30281	0.0963203
HumanCyc:ascorbate recycling (cytosolic)	1.58394e-05	1.30234	0.0964002
stke:Interleukin 4 (IL-4) Pathway	4.36811e-05	1.30097	0.0966338
PID:Presenilin action in Notch and Wnt signaling	0.000112309	1.29935	0.096912
Reactome:Regulation of TP53 Activity through Acetylation	0.000175506	1.29592	0.0975007
Reactome:Glycogen storage disease type 0 (muscle GYS1)	8.27608e-06	1.29501	0.0976579
Reactome:Glycogen storage disease type XV (GYG1)	8.27608e-06	1.29501	0.0976579
Reactome:Telomere C-strand synthesis initiation	1.65217e-05	1.29264	0.0980675
Reactome:DNA replication initiation	1.65217e-05	1.29264	0.0980675
Reactome:Cyclin B2 mediated events	1.04811e-05	1.29031	0.098471
SMPDB:Acetaminophen Metabolism Pathway	8.64665e-05	1.28688	0.0990675
Reactome:Listeria monocytogenes entry into host cells	7.4456e-05	1.28686	0.0990717
Reactome:HDMs demethylate histones	0.000667007	1.28647	0.0991401
Reactome:SEMA3A-Plexin repulsion signaling by inhibiting Integrin adhesion	0.000140637	1.28411	0.099551
PID:S1P2 pathway	4.60097e-05	1.28376	0.0996124
KEGG:Primary bile acid biosynthesis	5.28292e-05	1.28367	0.0996285
BioCarta:arrestins in gpcr desensitization	6.24963e-05	1.28185	0.0999472
PID:Rapid glucocorticoid signaling	1.28877e-05	1.28178	0.0999605
Reactome:RNA Polymerase III Transcription Initiation From Type 2 Promoter	0.000175853	1.2802	0.100238
KEGG:Apoptosis - multiple species	8.69821e-05	1.27826	0.10058
Reactome:BH3-only proteins associate with and inactivate anti-apoptotic BCL-2 members	2.36455e-05	1.27787	0.100647
BioCarta:t cell receptor signaling pathway	0.000174636	1.27685	0.100827
BioCarta:cell cycle: g1/s check point	3.30045e-05	1.27372	0.101382
Reactome:Ubiquinol biosynthesis	7.69815e-05	1.27271	0.101561
WikiPathways:Aryl Hydrocarbon Receptor Pathway	0.000174625	1.27129	0.101812
HumanCyc:superpathway of pyrimidine deoxyribonucleotides <i>de novo</i> biosynthesis	9.48251e-05	1.27053	0.101947
KEGG:Renal cell carcinoma	0.000193184	1.2702	0.102007
PID:IL12-mediated signaling events	0.000181872	1.26933	0.102161
KEGG:Viral myocarditis	0.000575247	1.26851	0.102307
SMPDB:Congenital Bile Acid Synthesis Defect Type III	5.29658e-05	1.26755	0.102479
SMPDB:27-Hydroxylase Deficiency	5.29658e-05	1.26755	0.102479
SMPDB:Zellweger Syndrome	5.29658e-05	1.26755	0.102479
SMPDB:Familial Hypercholanemia (FHCA)	5.29658e-05	1.26755	0.102479
SMPDB:Cerebrotendinous Xanthomatosis (CTX)	5.29658e-05	1.26755	0.102479
SMPDB:Bile Acid Biosynthesis	5.29658e-05	1.26755	0.102479
SMPDB:Congenital Bile Acid Synthesis Defect Type II	5.29658e-05	1.26755	0.102479
Reactome:Programmed Cell Death	0.000535443	1.26685	0.102605
KEGG:Proximal tubule bicarbonate reclamation	9.06551e-05	1.26577	0.102799
Reactome:EPHA-mediated growth cone collapse	0.000259196	1.26447	0.103031
Reactome:SUMO is proteolytically processed	9.03427e-05	1.26441	0.103041
Reactome:Heparan sulfate/heparin (HS-GAG) metabolism	0.000394311	1.2634	0.103222
Reactome:Glucose metabolism	0.00034735	1.26218	0.103442
BioCarta:wnt signaling pathway	8.71761e-05	1.26113	0.103631
Reactome:Metabolism of cofactors	7.99384e-05	1.26072	0.103704
BioCarta:egf signaling pathway	1.30211e-05	1.25773	0.104245
Reactome:Sema3A PAK dependent Axon repulsion	0.000128433	1.2574	0.104305
HumanCyc:pentose phosphate pathway (oxidative branch)	5.84681e-05	1.25672	0.104428
Reactome:RNA Polymerase I Promoter Clearance	0.000215345	1.2567	0.104431
Reactome:Activated TLR4 signalling	0.00018701	1.25579	0.104596
KEGG:Valine, leucine and isoleucine biosynthesis	2.91004e-05	1.2546	0.104812
Reactome:Activation of AKT2	7.86062e-06	1.25404	0.104914
Reactome:SMAD4 MH2 Domain Mutants in Cancer	7.05097e-06	1.25193	0.105298
Reactome:Loss of Function of SMAD4 in Cancer	7.05097e-06	1.25193	0.105298
Reactome:IRF3 mediated activation of type 1 IFN	3.00037e-05	1.25176	0.105328
Reactome:Negative regulation of activity of TFAP2 (AP-2) family transcription factors	0.000111307	1.25155	0.105367
Reactome:Disorders of transmembrane transporters	0.000174006	1.25123	0.105426
SIGNOR:Autophagy	0.000222948	1.25095	0.105476
Reactome:IRS activation	1.43724e-05	1.25007	0.105636
Reactome:Viral RNP Complexes in the Host Cell Nucleus	1.88272e-06	1.24907	0.10582
Reactome:RUNX3 regulates BCL2L11 (BIM) transcription	1.60897e-05	1.2467	0.106253
Reactome:Hyaluronan metabolism	0.000181642	1.24543	0.106487
PID:Insulin Pathway	0.000160404	1.24417	0.106718
UniProt_Pathways:tetrahydrobiopterin biosynthesis	4.92582e-06	1.24246	0.107034
UniProt_Pathways:tetrahydrobiopterin from 7,8-dihydroneopterin triphosphate	4.92582e-06	1.24246	0.107034
HumanCyc:sucrose degradation	3.35987e-05	1.24133	0.107241
SMPDB:Hyperlysinemia II or Saccharopinuria	4.66736e-05	1.23816	0.107829
SMPDB:Pyridoxine dependency with seizures	4.66736e-05	1.23816	0.107829
SMPDB:Lysine Degradation	4.66736e-05	1.23816	0.107829
SMPDB:Hyperlysinemia I, Familial	4.66736e-05	1.23816	0.107829
SMPDB:2-aminoadipic 2-oxoadipic aciduria	4.66736e-05	1.23816	0.107829
SMPDB:Saccharopinuria/Hyperlysinemia II	4.66736e-05	1.23816	0.107829
Reactome:Synthesis of bile acids and bile salts	0.000253283	1.23774	0.107906
Reactome:Sodium-coupled phosphate cotransporters	0.000102201	1.23678	0.108085
Reactome:WNT ligand biogenesis and trafficking	0.000248775	1.23558	0.108307
WikiPathways:eIF5A regulation in response to inhibition of the nuclear export system	0.000158479	1.23394	0.108612
BioCarta:roles of arrestin dependent recruitment of src kinases in gpcr signaling	6.18752e-05	1.23214	0.108949
WikiPathways:miRNAs involved in DNA damage response	2.27479e-05	1.23149	0.10907
Reactome:TNF receptor superfamily (TNFSF) members mediating non-canonical NF-kB pathway	6.75611e-05	1.23127	0.109111
Reactome:RUNX3 regulates YAP1-mediated transcription	0.000100145	1.22983	0.109381
UniProt_Pathways:polyunsaturated fatty acid biosynthesis	3.39632e-05	1.22692	0.109927
Reactome:Synthesis of IP3 and IP4 in the cytosol	9.99873e-05	1.22613	0.110076
UniProt_Pathways:acetate from ethanol	1.35551e-05	1.22304	0.110657
UniProt_Pathways:ethanol degradation	1.35551e-05	1.22304	0.110657
UniProt_Pathways:Alcohol metabolism	1.35551e-05	1.22304	0.110657
UniProt_Pathways:L-ornithine and urea from L-arginine	9.77407e-06	1.22292	0.11068
Reactome:Role of phospholipids in phagocytosis	6.16303e-05	1.22134	0.110979
Reactome:SLBP independent Processing of Histone Pre-mRNAs	6.24835e-05	1.22125	0.110996
Reactome:Metabolic disorders of biological oxidation enzymes	2.35362e-05	1.22067	0.111105
Reactome:TRAF6 mediated induction of TAK1 complex	3.38281e-05	1.21947	0.111333
Reactome:RNA Polymerase III Transcription Initiation From Type 1 Promoter	0.000178869	1.21835	0.111546
Reactome:PTK6 Regulates Cell Cycle	8.00468e-06	1.21613	0.111968
PID:Coregulation of Androgen receptor activity	0.000766166	1.21562	0.112065
KEGG:Longevity regulating pathway	0.000339822	1.21499	0.112184
WikiPathways:AMP-activated Protein Kinase (AMPK) Signaling	0.000335187	1.21497	0.112189
EHMN:N-Glycan biosynthesis	0.00029545	1.21346	0.112478
Reactome:Phospholipid metabolism	0.0018197	1.21315	0.112537
KEGG:Glycosphingolipid biosynthesis - globo and isoglobo series	0.000182262	1.21134	0.112883
Reactome:Signaling by WNT in cancer	0.000119644	1.21039	0.113064
Reactome:Deregulated CDK5 triggers multiple neurodegenerative pathways in Alzheimer's disease models	8.07944e-05	1.21	0.113139
Reactome:Neurodegenerative Diseases	8.07944e-05	1.21	0.113139
BioCarta:role of ran in mitotic spindle regulation	4.58197e-05	1.20789	0.113545
UniProt_Pathways:glycogen biosynthesis	2.24403e-05	1.20739	0.113641
Reactome:Metabolism of steroid hormones	0.000183104	1.20713	0.113691
KEGG:MicroRNAs in cancer	0.000887936	1.20643	0.113825
KEGG:Collecting duct acid secretion	0.000149577	1.20531	0.114041
Reactome:Signaling by Activin	9.66643e-05	1.2038	0.114333
KEGG:Oocyte meiosis	0.000606516	1.20357	0.114378
BioCarta:anthrax toxin mechanism of action	5.634e-07	1.20339	0.114412
Reactome:Regulation of innate immune responses to cytosolic DNA	7.59831e-05	1.20324	0.114443
HumanCyc:thioredoxin pathway	2.67388e-05	1.20234	0.114615
Reactome:Beta-catenin phosphorylation cascade	3.78673e-05	1.1995	0.115167
BioCarta:nfat and hypertrophy of the heart	0.000170722	1.19451	0.116139
Reactome:Coenzyme A biosynthesis	7.93471e-05	1.19392	0.116255
WikiPathways:ESC Pluripotency Pathways	0.000198062	1.19039	0.116946
Reactome:RNA Polymerase III Transcription Initiation	0.000269498	1.18971	0.11708
Reactome:Negative regulation of FGFR2 signaling	2.79198e-05	1.1897	0.117082
KEGG:Breast cancer	0.000308391	1.18888	0.117243
Reactome:Synthesis of PA	0.00032019	1.18884	0.117251
NetPath:TNFalpha	0.00197353	1.18757	0.117502
Reactome:Metabolism of water-soluble vitamins and cofactors	0.00105215	1.1843	0.118147
Reactome:Negative regulation of TCF-dependent signaling by DVL-interacting proteins	3.30401e-05	1.18394	0.118218
WikiPathways:Arachidonate Epoxygenase / Epoxide Hydrolase	1.19436e-05	1.18382	0.118243
KEGG:Insulin signaling pathway	0.000442749	1.1823	0.118543
PharmGKB:Vemurafenib_Pathway_Pharmacodynamics	7.14793e-05	1.18073	0.118854
SMPDB:Sorafenib Metabolism Pathway	3.95203e-05	1.18072	0.118857
Reactome:Oxidative Stress Induced Senescence	0.000293062	1.18046	0.118908
Reactome:Endogenous sterols	9.6564e-05	1.18037	0.118926
Reactome:Glycogen storage disease type 0 (liver GYS2)	9.89862e-06	1.17816	0.119366
Reactome:TNFR1-induced proapoptotic signaling	5.68493e-05	1.17786	0.119425
HumanCyc:arachidonate biosynthesis III (metazoa)	1.72391e-05	1.17777	0.119445
Reactome:mTORC1-mediated signalling	6.04811e-05	1.17628	0.119741
Reactome:SLBP Dependent Processing of Replication-Dependent Histone Pre-mRNAs	6.98209e-05	1.17294	0.12041
SMPDB:Ibuprofen Metabolism Pathway	5.41194e-05	1.17163	0.120673
PID:Signaling events mediated by HDAC Class II	0.000250795	1.17048	0.120903
stke:Interferon gamma Pathway	3.28569e-05	1.17019	0.120961
Reactome:Caspase activation via extrinsic apoptotic signalling pathway	9.33374e-05	1.16995	0.121011
Reactome:Degradation of AXIN	6.15625e-05	1.16906	0.12119
WikiPathways:Oxidative Damage	0.0001292	1.16658	0.12169
BioCarta:role of -arrestins in the activation and targeting of map kinases	5.59532e-05	1.16638	0.12173
HumanCyc:oleate biosynthesis	6.53346e-05	1.16365	0.122282
Reactome:Transferrin endocytosis and recycling	0.000206564	1.16108	0.122804
HumanCyc:reactive oxygen species degradation	5.39896e-05	1.15869	0.123292
Reactome:Signaling by FGFR2	0.000317832	1.15518	0.124007
HumanCyc:pyrimidine deoxyribonucleotides <i>de novo</i> biosynthesis	5.19691e-05	1.15387	0.124277
KEGG:Taurine and hypotaurine metabolism	5.97568e-05	1.14885	0.125309
WikiPathways:Integrated Breast Cancer Pathway	0.00101402	1.14872	0.125337
Reactome:PCNA-Dependent Long Patch Base Excision Repair	3.1788e-05	1.14455	0.126197
BioCarta:multi-step regulation of transcription by pitx2	0.000111733	1.14449	0.12621
Reactome:Signaling by EGFR	0.000571564	1.14418	0.126275
Reactome:Metabolism of folate and pterines	0.000149966	1.1419	0.126747
UniProt_Pathways:phosphatidylethanolamine biosynthesis	6.22439e-05	1.14152	0.126826
UniProt_Pathways:phosphatidylethanolamine from ethanolamine	6.22439e-05	1.14152	0.126826
Reactome:Signaling by NOTCH1 HD Domain Mutants in Cancer	3.39575e-05	1.14127	0.126879
Reactome:Constitutive Signaling by NOTCH1 HD Domain Mutants	3.39575e-05	1.14127	0.126879
BioCarta:keratinocyte differentiation	0.000176824	1.13861	0.127433
PID:PDGFR-alpha signaling pathway	0.000154595	1.13769	0.127625
WikiPathways:Regulation of Apoptosis by Parathyroid Hormone-related Protein	0.000280914	1.13734	0.127699
Reactome:Creatine metabolism	6.41726e-05	1.13689	0.127792
IPAVS:IRE1_pathway	0.000146851	1.1355	0.128083
PID:E2F transcription factor network	0.000433831	1.134	0.128397
Reactome:Glycerophospholipid biosynthesis	0.00111409	1.13316	0.128574
Reactome:RSK activation	1.23187e-05	1.13277	0.128656
Reactome:Miscellaneous transport and binding events	0.00118798	1.13236	0.128741
Reactome:TAK1 activates NFkB by phosphorylation and activation of IKKs complex	4.71204e-05	1.13181	0.128857
Reactome:Gluconeogenesis	8.55497e-05	1.13176	0.128868
Reactome:Collagen chain trimerization	0.000338499	1.13132	0.12896
KEGG:Sphingolipid metabolism	0.000342184	1.1307	0.129091
Reactome:DNA Damage/Telomere Stress Induced Senescence	0.000171138	1.12964	0.129314
Reactome:Response to elevated platelet cytosolic Ca2+	0.00115299	1.12898	0.129453
WikiPathways:Endothelin Pathways	0.000112625	1.12706	0.129858
Reactome:ERCC6 (CSB) and EHMT2 (G9a) positively regulate rRNA expression	9.44341e-05	1.12691	0.12989
WikiPathways:Brain-Derived Neurotrophic Factor (BDNF) signaling pathway	0.000347074	1.12687	0.129899
SMPDB:Mitochondrial Electron Transport Chain	4.33698e-05	1.12638	0.130001
Reactome:Hyaluronan uptake and degradation	9.98175e-05	1.12555	0.130179
PID:Netrin-mediated signaling events	0.000192713	1.12464	0.130371
Reactome:Rev-mediated nuclear export of HIV RNA	4.82579e-05	1.12184	0.130965
UniProt_Pathways:S-adenosylmethioninamine biosynthesis	8.20544e-06	1.12112	0.131119
UniProt_Pathways:S-adenosylmethioninamine from S-adenosyl-L-methionine	8.20544e-06	1.12112	0.131119
BioCarta:rho cell motility signaling pathway	0.000164615	1.12006	0.131345
Reactome:Smooth Muscle Contraction	0.000363861	1.11813	0.131756
HumanCyc:7-(3-amino-3-carboxypropyl)-wyosine biosynthesis	3.44857e-05	1.11678	0.132044
Reactome:Platelet degranulation	0.00113712	1.11647	0.132111
Reactome:RNA Polymerase I Transcription Initiation	0.000194947	1.11639	0.132128
Reactome:Oncogene Induced Senescence	0.000121305	1.11362	0.132721
Reactome:Synthesis of Dolichyl-phosphate	6.17555e-05	1.11267	0.132925
Reactome:Vpr-mediated nuclear import of PICs	5.40398e-05	1.10981	0.13354
WikiPathways:Regulation of Microtubule Cytoskeleton	0.000447367	1.10921	0.13367
WikiPathways:Dopamine metabolism	2.13879e-05	1.10883	0.133751
KEGG:Sulfur relay system	9.06054e-05	1.10856	0.133811
Reactome:Abortive elongation of HIV-1 transcript in the absence of Tat	3.37435e-05	1.10652	0.13425
Reactome:rRNA processing in the mitochondrion	0.000144836	1.10613	0.134336
WikiPathways:AGE/RAGE pathway	0.000142055	1.10563	0.134444
Reactome:Deactivation of the beta-catenin transactivating complex	0.000349867	1.10412	0.134771
Reactome:Defective GALNT3 causes familial hyperphosphatemic tumoral calcinosis (HFTC)	6.15227e-05	1.10143	0.135355
Reactome:Defective GALNT12 causes colorectal cancer 1 (CRCS1)	6.15227e-05	1.10143	0.135355
Reactome:Defective C1GALT1C1 causes Tn polyagglutination syndrome (TNPS)	6.15227e-05	1.10143	0.135355
HumanCyc:methylglyoxal degradation III	6.80145e-06	1.09745	0.136223
SMPDB:Riboflavin Metabolism	4.62229e-05	1.09729	0.136258
Reactome:Ca2+ pathway	0.000136384	1.09529	0.136695
SIGNOR:Glioblastoma Multiforme	1.14568e-05	1.09524	0.136706
PharmGKB:Aromatase_Inhibitor_Pathway_Multiple_Tissues_Pharmacodynamics	2.12826e-05	1.09287	0.137226
PID:Signaling mediated by p38-gamma and p38-delta	5.71091e-05	1.09284	0.137232
Reactome:Vitamin C (ascorbate) metabolism	8.72561e-05	1.09256	0.137294
UniProt_Pathways:glycerone phosphate from sn-glycerol 3-phosphate (anaerobic route)	1.16522e-05	1.09243	0.137321
Reactome:Detoxification of Reactive Oxygen Species	0.000212828	1.09221	0.137371
WikiPathways:G13 Signaling Pathway	0.000244093	1.0916	0.137504
Reactome:Toll Like Receptor 2 (TLR2) Cascade	0.000150703	1.09035	0.13778
Reactome:Toll Like Receptor TLR1:TLR2 Cascade	0.000150703	1.09035	0.13778
Reactome:Semaphorin interactions	0.000587118	1.09016	0.137822
KEGG:Glioma	7.21707e-05	1.09004	0.137847
SMPDB:Nucleotide Excision Repair	3.58889e-05	1.0897	0.137923
Reactome:RNA Polymerase I Transcription Termination	0.000130767	1.08958	0.137948
Reactome:NADE modulates death signalling	2.03035e-05	1.089	0.138078
KEGG:Insulin resistance	0.000406947	1.08761	0.138383
Spike:Apoptosis Anti-Apoptosis Network	0.000329665	1.08737	0.138436
Reactome:Pregnenolone biosynthesis	0.00010205	1.08628	0.138677
SMPDB:Indomethacin Action Pathway	3.15286e-05	1.08599	0.138742
PID:ALK1 signaling events	0.000123493	1.08396	0.13919
SMPDB:Morphine Metabolism Pathway	4.58563e-05	1.08386	0.139212
Reactome:RUNX3 regulates NOTCH signaling	4.05591e-05	1.08362	0.139267
WikiPathways:NLR Proteins	3.16077e-05	1.08129	0.139783
WikiPathways:NAD+ metabolism	0.000228556	1.0803	0.140003
Reactome:MicroRNA (miRNA) biogenesis	0.00012565	1.07996	0.14008
PID:ATR signaling pathway	9.236e-05	1.0796	0.14016
Reactome:Organic anion transport	4.56824e-05	1.07947	0.140188
Reactome:XAV939 inhibits tankyrase, stabilizing AXIN	2.52908e-05	1.07785	0.140551
UniProt_Pathways:thiamine diphosphate from thiamine	1.38857e-05	1.07535	0.141109
HumanCyc:thiamin salvage III	1.38857e-05	1.07535	0.141109
UniProt_Pathways:thiamine diphosphate biosynthesis	1.38857e-05	1.07535	0.141109
UniProt_Pathways:sphingolipid metabolism	0.000130524	1.07484	0.141224
NetPath:Ghrelin	7.96607e-05	1.0747	0.141253
WikiPathways:Type III interferon signaling	3.66321e-05	1.07405	0.1414
WikiPathways:miRNA targets in ECM and membrane receptors	7.70267e-05	1.07155	0.141961
Reactome:Export of Viral Ribonucleoproteins from Nucleus	3.39418e-05	1.07126	0.142026
UniProt_Pathways:bile acid biosynthesis	1.05002e-05	1.07093	0.142101
HumanCyc:spermidine biosynthesis	1.06636e-05	1.06936	0.142453
UniProt_Pathways:L-methionine biosynthesis via de novo pathway	1.91505e-05	1.069	0.142534
HumanCyc:methionine salvage	1.91505e-05	1.069	0.142534
WikiPathways:Methylation Pathways	4.72821e-05	1.06785	0.142794
PID:LKB1 signaling events	0.000603898	1.06758	0.142855
Reactome:Vitamin B2 (riboflavin) metabolism	7.63097e-05	1.06597	0.143218
UniProt_Pathways:hydroperoxy eicosatetraenoic acid biosynthesis	1.5074e-05	1.0654	0.143348
Reactome:betaKlotho-mediated ligand binding	3.10435e-06	1.06461	0.143526
Reactome:Insulin receptor recycling	0.000104109	1.06302	0.143886
stke:Mitochondrial Pathway of Apoptosis: Antiapoptotic Bcl-2 Family	0.000175605	1.06264	0.143973
UniProt_Pathways:phosphatidylglycerol biosynthesis	1.59957e-05	1.0623	0.144051
UniProt_Pathways:phosphatidylglycerol from CDP-diacylglycerol	1.59957e-05	1.0623	0.144051
UniProt_Pathways:protoporphyrin-IX biosynthesis	3.15507e-05	1.06173	0.144179
WikiPathways:One carbon metabolism and related pathways	0.000210318	1.05927	0.144738
BioCarta:control of skeletal myogenesis by hdac and calcium/calmodulin-dependent kinase (camk)	3.60325e-05	1.05774	0.145088
WikiPathways:Monoamine GPCRs	0.000126313	1.05704	0.145247
Reactome:Prostacyclin signalling through prostacyclin receptor	2.24293e-05	1.05413	0.145912
HumanCyc:tetrapyrrole biosynthesis	1.90324e-05	1.05409	0.14592
HumanCyc:methionine degradation	3.19182e-05	1.05007	0.146843
Reactome:SHC-mediated cascade:FGFR4	1.1761e-05	1.0476	0.147412
Reactome:Cellular responses to stress	0.00156327	1.04724	0.147495
Reactome:Transport of the SLBP independent Mature mRNA	4.56277e-05	1.04655	0.147653
Reactome:Infectious disease	0.00114452	1.04644	0.147679
PID:p53 pathway	0.000315456	1.04546	0.147905
WikiPathways:IL-4 Signaling Pathway	9.06963e-05	1.04508	0.147992
BioCarta:cycling of ran in nucleocytoplasmic transport	2.40257e-05	1.04411	0.148218
INOH:Growth hormone signaling	2.06673e-05	1.04245	0.1486
BioCarta:adp-ribosylation factor	0.000249488	1.03821	0.149586
Reactome:Regulation of TP53 Activity through Phosphorylation	0.000296862	1.03723	0.149815
Reactome:Toxicity of botulinum toxin type B (BoNT/B)	2.82103e-05	1.03282	0.150844
SIGNOR:Acure Myeliod Leukemia	8.67695e-05	1.03037	0.151419
INOH:Prostaglandin Leukotriene metabolism	4.95538e-05	1.03005	0.151494
Reactome:Inhibition of adenylate cyclase pathway	1.94309e-05	1.02995	0.151517
Reactome:Adenylate cyclase inhibitory pathway	1.94309e-05	1.02995	0.151517
Reactome:Gap junction trafficking and regulation	0.000256176	1.02983	0.151545
KEGG:Pathways in cancer	0.00111898	1.02973	0.151568
Reactome:Regulation of gene expression in late stage (branching morphogenesis) pancreatic bud precursor cells	5.52373e-05	1.02906	0.151725
PID:C-MYC pathway	0.000128779	1.02869	0.151812
WikiPathways:Heart Development	0.000383602	1.02867	0.151818
INOH:Folate metabolism	0.00010135	1.0277	0.152045
IPAVS:Effects_of_PKA_Phosphorylation_of_RyR2_in_the_HeartIn_the_nonfailing_heart_v2	0.000332756	1.02659	0.152307
Reactome:Activation and oligomerization of BAK protein	5.72803e-06	1.02561	0.152538
Reactome:TP53 regulates transcription of additional cell cycle genes whose exact role in the p53 pathway remain uncertain	0.000205736	1.02538	0.152592
WikiPathways:B Cell Receptor Signaling Pathway	0.000322107	1.02334	0.153073
HumanCyc:D-galactose degradation V (Leloir pathway)	2.31291e-05	1.02327	0.15309
Spike:G2-M Phase of the Cell Cycle	0.000604094	1.02258	0.153253
Reactome:IRAK2 mediated activation of TAK1 complex	1.09317e-05	1.02094	0.153641
Reactome:Gap junction trafficking	0.000250332	1.02046	0.153755
KEGG:Biosynthesis of unsaturated fatty acids	0.000132268	1.02028	0.153799
Reactome:Lipid particle organization	0.000112033	1.01999	0.153867
WikiPathways:PDGFR-beta pathway	2.55879e-05	1.01917	0.154061
Reactome:CREB phosphorylation	1.29788e-05	1.01905	0.15409
Reactome:PI5P, PP2A and IER3 Regulate PI3K/AKT Signaling	9.36584e-05	1.01867	0.154181
Spike:DAPk family	0.00021538	1.01844	0.154234
PID:Integrin-linked kinase signaling	0.000471583	1.01837	0.154251
Reactome:VLDL clearance	5.12682e-05	1.01779	0.154389
INOH:Pentose phosphate cycle	0.000143165	1.0177	0.15441
EHMN:Prostaglandin formation from arachidonate	0.000159707	1.0158	0.154862
PID:FGF signaling pathway	0.000137413	1.01575	0.154873
UniProt_Pathways:Phospholipid metabolism	0.000226832	1.01454	0.155163
PID:Signaling events mediated by TCPTP	7.83186e-05	1.01447	0.15518
BioCarta:human cytomegalovirus and map kinase pathways	1.07046e-05	1.0138	0.155339
Reactome:FGFR2 alternative splicing	0.000245199	1.0133	0.155458
Reactome:WNT ligand secretion is abrogated by the PORCN inhibitor LGK974	9.53356e-06	1.01323	0.155476
SMPDB:Phospholipid Biosynthesis	0.000181708	1.01217	0.155727
Reactome:Activation of BIM and translocation to mitochondria	5.83737e-06	1.012	0.15577
BioCarta:activation of camp-dependent protein kinase pka	5.65075e-05	1.01049	0.15613
WikiPathways:Corticotropin-releasing hormone signaling pathway	0.000375916	1.00874	0.15655
EHMN:Glycosphingolipid biosynthesis - ganglioseries	9.58439e-05	1.00783	0.156767
Reactome:Loss of Nlp from mitotic centrosomes	0.00030493	1.00766	0.15681
Reactome:Loss of proteins required for interphase microtubule organization from the centrosome	0.00030493	1.00766	0.15681
KEGG:Inflammatory bowel disease (IBD)	0.000189431	1.00732	0.156891
Reactome:Inactivation of Cdc42 and Rac	8.67534e-05	1.00695	0.156979
Reactome:Organic cation/anion/zwitterion transport	0.000123589	1.00648	0.157092
HumanCyc:superpathway of D-<i>myo</i>-inositol (1,4,5)-trisphosphate metabolism	0.000135725	1.00501	0.157446
Reactome:Budding and maturation of HIV virion	0.000180818	1.0044	0.157594
Reactome:Activation of the AP-1 family of transcription factors	5.94976e-06	1.00422	0.157637
Reactome:Role of Abl in Robo-Slit signaling	9.51256e-05	1.00372	0.157758
Reactome:Serotonin receptors	5.79773e-05	1.00365	0.157773
EHMN:Glycerophospholipid metabolism	0.000682796	1.00311	0.157904
Reactome:AURKA Activation by TPX2	0.000317972	1.00268	0.158008
Reactome:Host Interactions of HIV factors	0.00023395	1.00142	0.158311
WikiPathways:Photodynamic therapy-induced HIF-1 survival signaling	0.000141023	1.00138	0.158321
KEGG:TGF-beta signaling pathway	0.000532708	0.999223	0.158843
Reactome:InlB-mediated entry of Listeria monocytogenes into host cell	4.46612e-05	0.994761	0.159926
WikiPathways:p38 MAPK Signaling Pathway	7.16377e-05	0.994666	0.159949
Reactome:Dual Incision in GG-NER	9.85868e-05	0.991689	0.160675
PID:RXR and RAR heterodimerization with other nuclear receptor	0.00012113	0.990985	0.160847
SMPDB:Globoid Cell Leukodystrophy	0.000126749	0.990749	0.160904
SMPDB:Krabbe disease	0.000126749	0.990749	0.160904
SMPDB:Gaucher Disease	0.000126749	0.990749	0.160904
SMPDB:Sphingolipid Metabolism	0.000126749	0.990749	0.160904
SMPDB:Metachromatic Leukodystrophy (MLD)	0.000126749	0.990749	0.160904
SMPDB:Fabry disease	0.000126749	0.990749	0.160904
SIGNOR:Insulin Receptor	3.18206e-05	0.988811	0.161378
UniProt_Pathways:adenosylcobalamin from cob(II)yrinate a,c-diamide: step 2/7	1.88637e-05	0.987864	0.16161
HumanCyc:arsenate detoxification I (glutaredoxin)	3.72192e-05	0.98714	0.161787
Reactome:G-protein mediated events	6.90791e-05	0.985305	0.162237
Reactome:activated TAK1 mediates p38 MAPK activation	2.7397e-05	0.982072	0.163032
stke:Neuro2A Differentiation by G alpha i/o Pathway	7.28554e-05	0.978947	0.163803
Reactome:Gap junction assembly	0.000216262	0.978744	0.163853
Reactome:VEGFR2 mediated vascular permeability	5.58285e-05	0.978706	0.163863
INOH:CD4 T cell receptor signaling-JNK cascade	0.00010556	0.978342	0.163953
KEGG:PI3K-Akt signaling pathway	0.00106323	0.976832	0.164326
BioCarta:epo signaling pathway	1.21323e-05	0.975897	0.164558
WikiPathways:Insulin Signaling	0.000417054	0.975735	0.164598
NetPath:Hedgehog	0.000139892	0.975687	0.16461
Reactome:Downstream signaling events of B Cell Receptor (BCR)	0.000218105	0.97563	0.164624
Reactome:RHO GTPase Effectors	0.00121607	0.97441	0.164927
stke:PI3K Class IB Pathway	2.24819e-05	0.973993	0.16503
Reactome:Adenylate cyclase activating pathway	1.52622e-05	0.972769	0.165334
PID:Osteopontin-mediated events	4.29155e-05	0.971766	0.165583
Reactome:Translocation of ZAP-70 to Immunological synapse	4.41845e-05	0.969724	0.166092
BioCarta:mcalpain and friends in cell motility	9.07681e-05	0.969277	0.166203
HumanCyc:L-glutamine tRNA biosynthesis	0.00011344	0.96922	0.166218
KEGG:Colorectal cancer	0.000102828	0.967563	0.166631
Reactome:tRNA Aminoacylation	0.000211287	0.966097	0.166998
HumanCyc:glycolysis	5.27619e-05	0.964641	0.167362
Spike:DNA damage response and chromatin remodeling	0.000702343	0.963674	0.167605
INOH:Glycolysis Gluconeogenesis	0.000137522	0.962297	0.16795
KEGG:Ribosome biogenesis in eukaryotes	0.0016611	0.961811	0.168072
HumanCyc:NAD phosphorylation and dephosphorylation	3.13429e-05	0.959899	0.168553
Reactome:Transcriptional Regulation by TP53	0.00157042	0.959392	0.168681
PID:Ras signaling in the CD4+ TCR pathway	2.8088e-05	0.957611	0.169129
Spike:Caspases Cascade	0.000383658	0.957314	0.169204
Reactome:Downstream signaling of activated FGFR3	1.72159e-05	0.953791	0.170095
Reactome:XBP1(S) activates chaperone genes	0.00059045	0.952862	0.17033
Reactome:NS1 Mediated Effects on Host Pathways	9.98759e-05	0.952702	0.17037
BioCarta:regulation of eif2	7.44658e-05	0.952355	0.170459
Reactome:DNA Damage Recognition in GG-NER	0.000224804	0.952267	0.170481
Reactome:SMAC binds to IAPs	1.00434e-05	0.948836	0.171352
Reactome:SMAC-mediated dissociation of IAP:caspase complexes	1.00434e-05	0.948836	0.171352
Reactome:SMAC-mediated apoptotic response	1.00434e-05	0.948836	0.171352
PID:RhoA signaling pathway	0.000171207	0.948726	0.17138
BioCarta:growth hormone signaling pathway	4.05935e-05	0.947209	0.171766
Reactome:Binding of TCF/LEF:CTNNB1 to target gene promoters	2.30362e-05	0.945115	0.1723
WikiPathways:TCA Cycle	3.93016e-05	0.94401	0.172582
Reactome:IRE1alpha activates chaperones	0.000598042	0.939642	0.173701
UniProt_Pathways:4-aminobutanoate degradation	7.89944e-06	0.939517	0.173733
Reactome:Carboxyterminal post-translational modifications of tubulin	0.000624771	0.939423	0.173757
WikiPathways:Regulation of Wnt/B-catenin Signaling by Small Molecule Compounds	0.000116285	0.93921	0.173812
OntoCancro:Mismatch.repair..MMR.	0.00014298	0.938693	0.173944
EHMN:Tryptophan metabolism	9.27072e-05	0.937728	0.174192
UniProt_Pathways:L-methionine from L-homocysteine (MetH route)	4.92402e-06	0.937682	0.174204
UniProt_Pathways:C21-steroid hormone metabolism	1.82369e-06	0.937118	0.174349
HumanCyc:pregnenolone biosynthesis	1.82369e-06	0.937118	0.174349
BioCarta:activation of csk by camp-dependent protein kinase inhibits signaling through the t cell receptor	7.53365e-05	0.936956	0.174391
Reactome:Host Interactions with Influenza Factors	0.000101698	0.936142	0.1746
UniProt_Pathways:Amino-acid biosynthesis	0.000138848	0.935737	0.174704
SMPDB:Excitatory Neural Signalling Through 5-HTR 7 and Serotonin	1.37267e-05	0.935149	0.174856
Reactome:vRNP Assembly	3.02474e-05	0.934597	0.174998
KEGG:Melanogenesis	0.000193163	0.933098	0.175385
PharmGKB:Methylene_Blue_Pathway_Pharmacodynamics	2.82373e-05	0.932865	0.175445
SIGNOR:Malignant Melanoma	2.74874e-05	0.93277	0.175469
Reactome:Signaling by FGFR3	3.79725e-05	0.929949	0.176199
WikiPathways:Parkinsons Disease Pathway	0.000251798	0.928584	0.176552
UniProt_Pathways:ubiquinone biosynthesis	0.000173634	0.925937	0.177239
HumanCyc:lanosterol biosynthesis	4.05277e-06	0.925523	0.177347
INOH:CD4 T cell receptor signaling	0.000161158	0.92537	0.177387
Reactome:Defective CYP11A1 causes Adrenal insufficiency, congenital, with 46,XY sex reversal (AICSR)	1.63505e-05	0.924795	0.177536
BioCarta:akt signaling pathway	2.30791e-05	0.923163	0.177961
Reactome:Signalling to RAS	0.000267493	0.92258	0.178113
WikiPathways:Copper homeostasis	0.000653087	0.92213	0.17823
Reactome:Glycosphingolipid metabolism	0.000385824	0.921664	0.178352
Reactome:Synthesis of PIPs in the nucleus	9.17826e-06	0.92041	0.178679
UniProt_Pathways:Protein modification	0.00803469	0.920407	0.17868
HumanCyc:superpathway of methionine degradation	6.10453e-05	0.919218	0.178991
Reactome:Signaling by FGFR2 fusions	1.47528e-06	0.918741	0.179115
Reactome:Signaling by FGFR2 amplification mutants	1.47528e-06	0.918741	0.179115
Reactome:NEP/NS2 Interacts with the Cellular Export Machinery	3.20591e-05	0.91862	0.179147
Reactome:Sema4D mediated inhibition of cell attachment and migration	4.7896e-05	0.916483	0.179707
Reactome:Regulation of DNA replication	8.34558e-05	0.9154	0.179991
Reactome:Mitochondrial calcium ion transport	0.000460552	0.914757	0.180159
Reactome:Processing and activation of SUMO	0.000117245	0.914538	0.180217
PID:Syndecan-3-mediated signaling events	0.000158819	0.914025	0.180352
Reactome:Toll Like Receptor 9 (TLR9) Cascade	0.000182373	0.913119	0.18059
SMPDB:Glutaric Aciduria Type I	6.829e-05	0.912396	0.18078
SMPDB:Glutathione Metabolism	3.26937e-05	0.912081	0.180863
SMPDB:Gamma-Glutamyltransferase Deficiency	3.26937e-05	0.912081	0.180863
SMPDB:5-oxoprolinase deficiency	3.26937e-05	0.912081	0.180863
SMPDB:Glutathione Synthetase Deficiency	3.26937e-05	0.912081	0.180863
SMPDB:5-Oxoprolinuria	3.26937e-05	0.912081	0.180863
SMPDB:Gamma-glutamyl-transpeptidase deficiency	3.26937e-05	0.912081	0.180863
HumanCyc:glycogen biosynthesis	2.77552e-05	0.911878	0.180917
Reactome:PPARA activates gene expression	0.000843247	0.911264	0.181078
Reactome:CREB phosphorylation through the activation of Adenylate Cyclase	5.23362e-06	0.910838	0.18119
stke:TGF beta Signaling in Gastrointestinal Stem Cells	3.21026e-05	0.91026	0.181343
PID:IGF1 pathway	4.82735e-05	0.909917	0.181433
SIGNOR:Death Receptor Signaling	2.61688e-05	0.908857	0.181713
Reactome:Beta-catenin independent WNT signaling	0.000270977	0.908554	0.181793
SMPDB:Warburg Effect	0.000107982	0.907551	0.182058
Reactome:ERKs are inactivated	1.67266e-05	0.906802	0.182256
SMPDB:The oncogenic action of Fumarate	0.000120243	0.9057	0.182547
SMPDB:The oncogenic action of Succinate	0.000120243	0.9057	0.182547
Reactome:Histidine catabolism	6.79534e-05	0.905499	0.1826
BioCarta:ceramide signaling pathway	5.09989e-05	0.904409	0.182889
KEGG:Lysine degradation	0.000877416	0.904363	0.182902
UniProt_Pathways:L-proline from L-glutamate 5-semialdehyde	2.7938e-05	0.902757	0.183327
Reactome:Anchoring fibril formation	8.1758e-05	0.900799	0.183848
BioCarta:overview of telomerase protein component gene htert transcriptional regulation	0.000113733	0.90041	0.183951
INOH:EGF	2.26969e-05	0.90021	0.184004
Reactome:Regulation of lipid metabolism by Peroxisome proliferator-activated receptor alpha (PPARalpha)	0.000855578	0.898206	0.184538
BioCarta:hiv-1 nef: negative effector of fas and tnf	0.000120996	0.896504	0.184992
KEGG:Viral carcinogenesis	0.000524174	0.895438	0.185276
Reactome:Metabolism of vitamins and cofactors	0.00135865	0.895112	0.185364
Reactome:Activation of PPARGC1A (PGC-1alpha) by phosphorylation	1.76288e-05	0.88903	0.186994
HumanCyc:pentose phosphate pathway	0.000105264	0.887434	0.187423
KEGG:Glycosaminoglycan biosynthesis - keratan sulfate	0.00011161	0.886921	0.187561
Reactome:DNA strand elongation	0.000106676	0.885665	0.187899
Reactome:Bile acid and bile salt metabolism	0.000296277	0.884142	0.18831
KEGG:NF-kappa B signaling pathway	0.000305748	0.883344	0.188525
SMPDB:Insulin Signalling	1.29041e-05	0.883107	0.188589
KEGG:Proteoglycans in cancer	0.000760331	0.882309	0.188805
KEGG:Arachidonic acid metabolism	0.000139628	0.879198	0.189647
Reactome:InlA-mediated entry of Listeria monocytogenes into host cells	3.04143e-05	0.875574	0.190631
UniProt_Pathways:L-proline biosynthesis	3.70455e-05	0.874923	0.190808
HumanCyc:ubiquinol-10 biosynthesis	6.05895e-05	0.874892	0.190816
PID:Trk receptor signaling mediated by the MAPK pathway	0.000190762	0.873232	0.191268
Reactome:Plasma lipoprotein clearance	0.000220147	0.871614	0.19171
Reactome:Biosynthesis of A2E, implicated in retinal degradation	2.24092e-05	0.871231	0.191814
Reactome:NOSTRIN mediated eNOS trafficking	2.85905e-05	0.87032	0.192063
KEGG:NOD-like receptor signaling pathway	0.00108593	0.869548	0.192274
stke:Hypoxia-Inducible Factor 1 (HIF-1) Pathway	0.000337955	0.869188	0.192372
HumanCyc:estradiol biosynthesis II	5.16539e-06	0.868488	0.192564
WikiPathways:IL-9 Signaling Pathway	1.71514e-05	0.865159	0.193476
UniProt_Pathways:iron-sulfur cluster biosynthesis	4.26489e-05	0.864892	0.193549
Reactome:Glucose transport	0.000115112	0.8625	0.194206
Reactome:MET activates PTPN11	5.07553e-06	0.861845	0.194386
KEGG:Epstein-Barr virus infection	0.000567434	0.861211	0.194561
NetPath:KitReceptor	0.000179341	0.859831	0.194941
Reactome:Signaling by Insulin receptor	0.000466699	0.858704	0.195252
BioCarta:trefoil factors initiate mucosal healing	0.000101869	0.858131	0.19541
Reactome:Hexose transport	0.000151812	0.856111	0.195968
Reactome:Regulation of Glucokinase by Glucokinase Regulatory Protein	3.23857e-05	0.853782	0.196613
systems-biology.org:EGFR_signaling_for_RTKC	0.00215947	0.853575	0.19667
HumanCyc:formaldehyde oxidation	1.63572e-05	0.853204	0.196773
WikiPathways:Fas Ligand (FasL) pathway and Stress induction of Heat Shock Proteins (HSP) regulation	0.00014098	0.852145	0.197067
Reactome:Fc epsilon receptor (FCERI) signaling	0.000486895	0.851122	0.197351
Reactome:Transport of the SLBP Dependant Mature mRNA	5.29651e-05	0.8508	0.19744
BioCarta:akap95 role in mitosis and chromosome dynamics	5.49964e-05	0.850629	0.197488
Reactome:Nucleotide salvage	0.000158433	0.850274	0.197586
HumanCyc:superpathway of inositol phosphate compounds	0.000330545	0.850156	0.197619
WikiPathways:Hypothesized Pathways in Pathogenesis of Cardiovascular Disease	0.000215231	0.850129	0.197627
UniProt_Pathways:L-methionine from L-homocysteine (BhmT route)	1.42265e-05	0.847092	0.198472
HumanCyc:glycine biosynthesis	7.40142e-06	0.846219	0.198715
Reactome:Synthesis of 12-eicosatetraenoic acid derivatives	1.84502e-05	0.845884	0.198809
Reactome:RUNX3 Regulates Immune Response and Cell Migration	3.50618e-05	0.845112	0.199024
PID:Signaling events mediated by focal adhesion kinase	0.000403499	0.844965	0.199065
Reactome:Downstream signal transduction	0.000417908	0.844417	0.199218
IPAVS:beta3_integrin_mediated_Ub_for_NFkB_activation_Proteins	1.5431e-05	0.843349	0.199517
Reactome:DNA Replication	0.000187842	0.842505	0.199753
HumanCyc:adenine and adenosine salvage III	6.27164e-06	0.841102	0.200145
PID:Regulation of p38-alpha and p38-beta	0.000106706	0.840489	0.200317
Reactome:Other semaphorin interactions	0.000298148	0.840449	0.200328
Reactome:RNA Polymerase III Transcription Initiation From Type 3 Promoter	0.000177221	0.839416	0.200618
Reactome:Tandem of pore domain in a weak inwardly rectifying K+ channels (TWIK)	2.47035e-05	0.839252	0.200664
Reactome:Signaling by FGFR3 fusions in cancer	7.622e-06	0.838602	0.200846
Reactome:ER Quality Control Compartment (ERQC)	0.000160258	0.836244	0.201509
BioCarta:toll-like receptor pathway	5.09865e-05	0.835923	0.201599
PID:mTOR signaling pathway	0.000275768	0.835068	0.20184
Reactome:Depolymerisation of the Nuclear Lamina	0.000100258	0.834236	0.202074
Reactome:RNA Polymerase II Transcription Initiation	0.000102624	0.83348	0.202287
Reactome:RNA Polymerase II HIV Promoter Escape	0.000102624	0.83348	0.202287
Reactome:RNA Polymerase II Transcription Initiation And Promoter Clearance	0.000102624	0.83348	0.202287
Reactome:RNA Polymerase II Transcription Pre-Initiation And Promoter Opening	0.000102624	0.83348	0.202287
Reactome:HIV Transcription Initiation	0.000102624	0.83348	0.202287
Reactome:RNA Polymerase II Promoter Escape	0.000102624	0.83348	0.202287
HumanCyc:guanine and guanosine salvage	4.77984e-06	0.833372	0.202318
KEGG:Amphetamine addiction	0.000174814	0.83276	0.20249
Reactome:Synthesis of PIPs at the ER membrane	5.07786e-05	0.829823	0.203319
Reactome:SDK interactions	8.20095e-05	0.829664	0.203365
WikiPathways:Wnt Signaling Pathway	0.000191256	0.82935	0.203453
Reactome:N-glycan trimming in the ER and Calnexin/Calreticulin cycle	0.000294288	0.829087	0.203527
Reactome:The NLRP3 inflammasome	7.65786e-05	0.829053	0.203537
HumanCyc:lysine degradation I (saccharopine pathway)	1.80636e-05	0.82649	0.204263
HumanCyc:4-aminobutyrate degradation	1.00472e-05	0.826102	0.204373
Reactome:Degradation of GABA	1.00472e-05	0.826102	0.204373
WikiPathways:Nanomaterial induced apoptosis	4.94438e-05	0.824665	0.204781
Reactome:RHO GTPases activate IQGAPs	6.16259e-05	0.8242	0.204913
PID:Regulation of retinoblastoma protein	0.000418827	0.823918	0.204993
BioCarta:il 4 signaling pathway	3.215e-05	0.823826	0.205019
Reactome:TRAF6 mediated NF-kB activation	5.34981e-05	0.823002	0.205253
HumanCyc:glycerol-3-phosphate shuttle	1.76625e-05	0.81708	0.206941
Reactome:COPI-independent Golgi-to-ER retrograde traffic	0.000260671	0.816514	0.207103
Signalink:WNT-Ncore	0.000241206	0.814402	0.207707
Reactome:SHC1 events in ERBB4 signaling	1.38159e-05	0.813407	0.207992
WikiPathways:DNA Replication	9.098e-05	0.813328	0.208015
Reactome:FRS-mediated FGFR3 signaling	1.40675e-05	0.81274	0.208184
Reactome:Electron transport from NADPH to Ferredoxin	1.45268e-05	0.812273	0.208318
SMPDB:Irinotecan Action Pathway	6.56882e-05	0.81209	0.20837
SMPDB:Irinotecan Metabolism Pathway	6.56882e-05	0.81209	0.20837
HumanCyc:tryptophan degradation	3.81483e-05	0.812079	0.208373
BioCarta:role of erk5 in neuronal survival pathway	3.42983e-05	0.811277	0.208603
Reactome:Signalling to ERKs	0.000317023	0.810956	0.208696
Reactome:Transcriptional regulation of white adipocyte differentiation	0.000685198	0.810501	0.208826
UniProt_Pathways:urea cycle	1.23685e-05	0.810064	0.208952
UniProt_Pathways:Nitrogen metabolism	1.23685e-05	0.810064	0.208952
BioCarta:il-7 signal transduction	2.18254e-05	0.808529	0.209393
KEGG:Phosphatidylinositol signaling system	0.000517666	0.807049	0.209819
Reactome:Fcgamma receptor (FCGR) dependent phagocytosis	0.000329386	0.806437	0.209996
WikiPathways:PPAR Alpha Pathway	0.000138728	0.805809	0.210176
UniProt_Pathways:coenzyme A biosynthesis	5.85756e-05	0.804635	0.210515
UniProt_Pathways:CoA from (R)-pantothenate	5.85756e-05	0.804635	0.210515
HumanCyc:coenzyme A biosynthesis	5.85756e-05	0.804635	0.210515
Reactome:MASTL Facilitates Mitotic Progression	9.42051e-05	0.803244	0.210917
Reactome:RIP-mediated NFkB activation via ZBP1	4.13622e-05	0.802796	0.211046
PharmGKB:Selective_Serotonin_Reuptake_Inhibitor_Pathway_Pharmacodynamics	8.83294e-05	0.801664	0.211374
Reactome:PTK6 promotes HIF1A stabilization	5.70932e-05	0.801067	0.211547
IPAVS:Regulation of BetaAR turnover via desensitization and sequestration mechanism	3.97988e-05	0.799678	0.211949
HumanCyc:glutathione biosynthesis	8.97099e-06	0.799321	0.212052
UniProt_Pathways:glutathione biosynthesis	8.97099e-06	0.799321	0.212052
UniProt_Pathways:glutathione from L-cysteine and L-glutamate	8.97099e-06	0.799321	0.212052
WikiPathways:One Carbon Metabolism	0.000136133	0.798623	0.212255
Reactome:Estrogen biosynthesis	3.67172e-05	0.796916	0.21275
Reactome:Sodium/Proton exchangers	0.000173961	0.795771	0.213082
BioCarta:multiple antiapoptotic pathways from igf-1r signaling lead to bad phosphorylation	1.15126e-05	0.795463	0.213172
stke:T Cell Signal Transduction	3.72475e-05	0.794168	0.213549
Reactome:Synthesis of DNA	0.000156326	0.793594	0.213716
PID:PAR1-mediated thrombin signaling events	0.000159352	0.792996	0.21389
PID:Beta3 integrin cell surface interactions	0.000198917	0.792525	0.214027
Reactome:RAS signaling downstream of NF1 loss-of-function variants	4.76573e-06	0.792012	0.214177
BioCarta:transcription regulation by methyltransferase of carm1	2.39086e-05	0.791597	0.214298
Reactome:Keratan sulfate degradation	6.4986e-05	0.789938	0.214782
HumanCyc:pyrimidine deoxyribonucleotides biosynthesis from CTP	5.13914e-05	0.789865	0.214803
Reactome:Fructose catabolism	2.62295e-05	0.789434	0.214929
SMPDB:Dihydropyrimidine Dehydrogenase Deficiency (DHPD)	6.78922e-05	0.78662	0.215752
SMPDB:Non Ketotic Hyperglycinemia	6.78922e-05	0.78662	0.215752
SMPDB:Hyperglycinemia, non-ketotic	6.78922e-05	0.78662	0.215752
SMPDB:3-Phosphoglycerate dehydrogenase deficiency	6.78922e-05	0.78662	0.215752
SMPDB:Glycine and Serine Metabolism	6.78922e-05	0.78662	0.215752
SMPDB:Sarcosinemia	6.78922e-05	0.78662	0.215752
SMPDB:Dimethylglycine Dehydrogenase Deficiency	0.000135784	0.78662	0.215752
Reactome:Role of second messengers in netrin-1 signaling	7.82449e-05	0.78546	0.216092
Reactome:Phosphorylation of Emi1	1.1055e-05	0.785367	0.216119
EHMN:Phosphatidylinositol phosphate metabolism	0.000415247	0.784152	0.216476
Reactome:Formation of the beta-catenin:TCF transactivating complex	0.000174741	0.783452	0.216681
BioCarta:p38 mapk signaling pathway	7.49343e-05	0.782264	0.21703
Reactome:Notch-HLH transcription pathway	3.9459e-05	0.781947	0.217123
Reactome:Adrenaline,noradrenaline inhibits insulin secretion	4.10666e-05	0.781614	0.217221
Reactome:SUMOylation of RNA binding proteins	0.000157404	0.781136	0.217361
Reactome:Activated PKN1 stimulates transcription of AR (androgen receptor) regulated genes KLK2 and KLK3	4.27883e-05	0.779766	0.217764
UniProt_Pathways:chondroitin sulfate biosynthesis	3.2562e-05	0.779035	0.21798
Reactome:Golgi-to-ER retrograde transport	0.000807681	0.77777	0.218352
INOH:IGF signaling	8.82119e-05	0.775619	0.218987
PID:Downstream signaling in na&#xef;ve CD8+ T cells	0.000163674	0.773598	0.219584
Reactome:TP53 Regulates Transcription of Cell Cycle Genes	0.000280125	0.77303	0.219752
Reactome:Defective ACTH causes Obesity and Pro-opiomelanocortinin deficiency (POMCD)	7.18579e-06	0.772456	0.219922
Reactome:Synthesis And Processing Of GAG, GAGPOL Polyproteins	7.73067e-05	0.772344	0.219955
Reactome:Membrane binding and targetting of GAG proteins	7.73067e-05	0.772344	0.219955
WikiPathways:ATR Signaling	2.42789e-05	0.772257	0.219981
Reactome:Reelin signalling pathway	5.31066e-05	0.772157	0.220011
HumanCyc:glutathione redox reactions I	4.5915e-05	0.771981	0.220063
stke:PI3K Pathway	6.16375e-05	0.771775	0.220124
HumanCyc:2-amino-3-carboxymuconate semialdehyde degradation to glutaryl-CoA	1.02522e-05	0.769508	0.220796
IPAVS:Signaling_pathways_controlling_SHF_development	0.000121838	0.767123	0.221504
Reactome:Fructose metabolism	3.4695e-05	0.764476	0.222292
WikiPathways:Cytokines and Inflammatory Response	4.3366e-05	0.764395	0.222316
NetPath:TSH	5.09014e-05	0.764196	0.222375
WikiPathways:miR-148a/miR-31/FIH1/HIF1_x001A_-Notch signaling in glioblastoma	3.13018e-05	0.763128	0.222694
Reactome:Elevation of cytosolic Ca2+ levels	0.000115234	0.762276	0.222948
stke:IGF-1 Receptor Signaling through beta-Arrestin	7.59606e-06	0.76152	0.223173
WikiPathways:Glial Cell Differentiation	0.00024481	0.760797	0.223389
KEGG:Progesterone-mediated oocyte maturation	0.00043292	0.7601	0.223597
Reactome:Pre-NOTCH Transcription and Translation	8.4343e-05	0.759222	0.22386
Reactome:Assembly Of The HIV Virion	8.27953e-05	0.758895	0.223958
HumanCyc:thiosulfate disproportionation III (rhodanese)	5.89102e-06	0.758762	0.223998
SMPDB:Glycerol Phosphate Shuttle	1.85865e-05	0.758444	0.224093
HumanCyc:guanosine ribonucleotides <i>de novo</i> biosynthesis	2.66244e-05	0.758053	0.22421
Reactome:HDL assembly	5.2861e-05	0.757202	0.224464
Reactome:Termination of O-glycan biosynthesis	0.000103043	0.754794	0.225186
Reactome:CRMPs in Sema3A signaling	0.000228637	0.75222	0.225959
WikiPathways:Melatonin metabolism and effects	0.000188352	0.750393	0.226509
Reactome:Transport of inorganic cations/anions and amino acids/oligopeptides	0.00135929	0.749773	0.226696
WikiPathways:Circadian rythm related genes	0.00128446	0.749086	0.226903
SIGNOR:Inhibition of Apoptosis	2.16655e-05	0.747025	0.227524
HumanCyc:tetrahydrobiopterin <i>de novo</i> biosynthesis	1.49545e-05	0.746643	0.22764
Reactome:TP53 Regulates Transcription of DNA Repair Genes	0.000174182	0.74663	0.227643
Reactome:Glucagon signaling in metabolic regulation	3.44633e-05	0.745881	0.22787
Reactome:Transcriptional regulation by RUNX3	0.000249401	0.743875	0.228476
Reactome:LRR FLII-interacting protein 1 (LRRFIP1) activates type I IFN production	1.9188e-05	0.743818	0.228493
KEGG:Endometrial cancer	6.82665e-05	0.742776	0.228809
stke:Natural Killer Cell Receptor Signaling Pathway	7.43256e-05	0.741691	0.229137
Reactome:PI3K/AKT Signaling in Cancer	9.47423e-05	0.74098	0.229353
HumanCyc:D-<i>myo</i>-inositol (1,4,5)-trisphosphate biosynthesis	8.63991e-05	0.740556	0.229481
stke:Granule Cell Survival Pathway	0.000447309	0.738353	0.23015
Reactome:MET activates RAS signaling	6.11809e-05	0.738277	0.230173
HumanCyc:D-<i>myo</i>-inositol-5-phosphate metabolism	5.8673e-05	0.736971	0.23057
NetPath:IL11	3.15982e-05	0.732704	0.231869
Reactome:Mitochondrial protein import	0.00134497	0.732131	0.232044
IPAVS:GSK3_as_a_convergence_point_in_hypertrophic_signaling	0.000702013	0.731501	0.232237
PID:Signaling events mediated by HDAC Class I	0.000468293	0.730996	0.232391
Reactome:Collagen degradation	0.000426354	0.725472	0.234081
HumanCyc:cysteine biosynthesis	3.3602e-05	0.72394	0.234551
Reactome:Nef Mediated CD4 Down-regulation	1.74961e-05	0.722657	0.234945
WikiPathways:Amyotrophic lateral sclerosis (ALS)	0.000191237	0.721987	0.235151
Reactome:TRAF6 mediated induction of NFkB and MAP kinases upon TLR7/8 or 9 activation	0.000130284	0.721941	0.235166
INOH:IL-13 signaling	2.35773e-05	0.720403	0.235638
PID:Reelin signaling pathway	0.000181337	0.720363	0.235651
BioCarta:internal ribosome entry pathway	0.000128962	0.720024	0.235755
INOH:TGF-beta super family signaling pathway canonical	0.000318294	0.717791	0.236443
WikiPathways:Polyol Pathway	1.75239e-05	0.717659	0.236484
Reactome:Circadian Clock	0.000588604	0.716125	0.236957
WikiPathways:PI3K-AKT-mTOR signaling pathway and therapeutic opportunities	0.000174577	0.715553	0.237134
UniProt_Pathways:protoporphyrinogen-IX from coproporphyrinogen-III (O2 route)	6.50235e-06	0.715149	0.237258
PID:IL2 signaling events mediated by STAT5	7.33221e-05	0.71178	0.2383
BioCarta:calcium signaling by hbx of hepatitis b virus	1.17506e-05	0.710711	0.238632
Spike:Apoptosis	0.000320973	0.705135	0.240363
KEGG:Dorso-ventral axis formation	0.000826531	0.704704	0.240497
PharmGKB:Efavirenz_Pathway_Pharmacokinetics_Pharmacodynamics	3.60958e-05	0.703957	0.24073
SIGNOR:Mitochondiral Control of Apoptosis	2.89966e-05	0.702571	0.241162
Reactome:Invadopodia formation	0.000203354	0.702151	0.241292
WikiPathways:Androgen receptor signaling pathway	0.000590864	0.700693	0.241747
UniProt_Pathways:Glycerolipid metabolism	5.84096e-05	0.699953	0.241978
WikiPathways:Leptin signaling pathway	0.000152443	0.699821	0.24202
Reactome:Synthesis of active ubiquitin: roles of E1 and E2 enzymes	0.000185581	0.699014	0.242272
SMPDB:Degradation of Superoxides	1.92191e-05	0.698627	0.242393
UniProt_Pathways:D-glyceraldehyde 3-phosphate from glycerone phosphate	2.08576e-06	0.698329	0.242486
Reactome:Signaling by Robo receptor	0.000250663	0.69568	0.243315
BioCarta:cyclins and cell cycle regulation	3.76891e-05	0.692614	0.244276
Reactome:Synthesis of bile acids and bile salts via 24-hydroxycholesterol	4.29881e-05	0.692208	0.244403
Reactome:Regulation of PLK1 Activity at G2/M Transition	0.000357956	0.692133	0.244427
Reactome:G2/M DNA replication checkpoint	1.06788e-05	0.691847	0.244517
EHMN:Linoleate metabolism	0.000220419	0.690463	0.244951
UniProt_Pathways:L-lysine degradation via saccharopine pathway	1.10499e-05	0.690208	0.245032
UniProt_Pathways:glutaryl-CoA from L-lysine	1.10499e-05	0.690208	0.245032
PID:Role of Calcineurin-dependent NFAT signaling in lymphocytes	0.00016014	0.690164	0.245046
WikiPathways:Cytosine methylation	0.000159153	0.690048	0.245082
WikiPathways:Nucleotide-binding Oligomerization Domain (NOD) pathway	0.00036583	0.688868	0.245453
Spike:Nucleotide excision repair	0.000447296	0.688275	0.24564
Reactome:Localization of the PINCH-ILK-PARVIN complex to focal adhesions	6.26047e-06	0.683775	0.247059
PID:Calcineurin-regulated NFAT-dependent transcription in lymphocytes	0.000288243	0.682148	0.247573
Reactome:Regulation of TP53 Activity	0.000673341	0.682013	0.247615
HumanCyc:guanosine nucleotides <i>de novo</i> biosynthesis	3.30458e-05	0.68201	0.247616
Reactome:Activation of gene expression by SREBF (SREBP)	0.000158054	0.681741	0.247701
WikiPathways:Osteopontin Signaling	1.27625e-05	0.681724	0.247707
KEGG:Glycosaminoglycan biosynthesis - heparan sulfate / heparin	0.000231482	0.681488	0.247781
UniProt_Pathways:IMP from hypoxanthine	2.67342e-06	0.679666	0.248358
SMPDB:Thioguanine Metabolism Pathway	2.67342e-06	0.679666	0.248358
NetPath:Oncostatin_M	6.13994e-05	0.678416	0.248754
Reactome:RAF activation	1.93552e-05	0.678333	0.24878
Reactome:Hyaluronan biosynthesis and export	8.18242e-05	0.677802	0.248949
WikiPathways:Cori Cycle	3.37588e-05	0.675897	0.249553
Reactome:NCAM1 interactions	0.000172875	0.67566	0.249628
Reactome:Regulation of Insulin-like Growth Factor (IGF) transport and uptake by Insulin-like Growth Factor Binding Proteins (IGFBPs)	0.00116667	0.675398	0.249711
PID:Signaling events mediated by HDAC Class III	0.000151701	0.67497	0.249847
Reactome:mRNA decay by 5' to 3' exoribonuclease	0.0002386	0.674328	0.250051
Reactome:PLC beta mediated events	6.19227e-05	0.673969	0.250165
HumanCyc:pyrimidine deoxyribonucleosides salvage	2.99771e-05	0.673859	0.2502
BioCarta:phospholipase c delta in phospholipid associated cell signaling	4.45681e-05	0.673019	0.250468
Reactome:MET activates STAT3	3.18405e-06	0.672869	0.250515
HumanCyc:chondroitin sulfate biosynthesis (late stages)	0.000129954	0.671395	0.250985
Reactome:PKA-mediated phosphorylation of key metabolic factors	1.2707e-05	0.671275	0.251023
PID:IL12 signaling mediated by STAT4	8.36998e-05	0.671257	0.251028
SIGNOR:SAPK/JNK signaling	5.71705e-05	0.670825	0.251166
Reactome:O-linked glycosylation	0.00099814	0.670792	0.251177
Reactome:HATs acetylate histones	0.00151362	0.669513	0.251584
Reactome:Interleukin-7 signaling	8.57285e-05	0.668908	0.251777
Reactome:MET promotes cell motility	0.000155927	0.668081	0.252041
systems-biology.org:hepatocyte_v2.9	0.00135867	0.666337	0.252598
Reactome:Acyl chain remodelling of PE	0.000122426	0.666336	0.252598
PID:HIF-1-alpha transcription factor network	0.000285893	0.665191	0.252964
Reactome:CD28 dependent PI3K/Akt signaling	2.84426e-05	0.664305	0.253247
Reactome:Phosphorylation of CD3 and TCR zeta chains	6.33716e-05	0.663865	0.253388
Reactome:HDL clearance	4.32024e-05	0.663845	0.253395
Reactome:Insulin processing	0.00035412	0.663188	0.253605
HumanCyc:zymosterol biosynthesis	2.34633e-05	0.663098	0.253634
WikiPathways:Interferon type I signaling pathways	0.000118975	0.660861	0.254351
Reactome:ATF6 (ATF6-alpha) activates chaperones	5.26195e-05	0.660647	0.254419
Reactome:Association of licensing factors with the pre-replicative complex	3.13638e-05	0.658935	0.254969
Reactome:Recycling of eIF2:GDP	4.94476e-05	0.658902	0.254979
KEGG:RIG-I-like receptor signaling pathway	0.000308245	0.656808	0.255652
BioCarta:phospholipase c-epsilon pathway	5.26797e-05	0.656462	0.255763
EHMN:Glycolysis and Gluconeogenesis	0.000167283	0.656179	0.255854
SMPDB:Threonine and 2-Oxobutanoate Degradation	2.04326e-05	0.652929	0.256901
Reactome:Constitutive Signaling by Aberrant PI3K in Cancer	6.57013e-05	0.652323	0.257097
KEGG:Inflammatory mediator regulation of TRP channels	0.000319695	0.651775	0.257273
BioCarta:il-10 anti-inflammatory signaling pathway	2.48683e-05	0.650494	0.257687
Reactome:Plasma lipoprotein assembly	8.91724e-05	0.650481	0.257691
HumanCyc:mRNA capping	0.000185441	0.650322	0.257742
HumanCyc:urea cycle	1.45361e-05	0.650194	0.257784
Reactome:Positive epigenetic regulation of rRNA expression	0.000233917	0.649922	0.257871
IPAVS:ANG_II_and_JAK_STAT_interactions_in_mediating_cardiac_myocyte_function	0.00378289	0.649078	0.258144
Reactome:Downstream signaling of activated FGFR2	1.94479e-05	0.649057	0.258151
WikiPathways:Effects of Nitric Oxide	8.0191e-05	0.648653	0.258281
Reactome:Apoptotic factor-mediated response	1.30812e-05	0.648114	0.258456
WikiPathways:MAPK Cascade	9.60136e-05	0.643398	0.259983
Reactome:HDR through Single Strand Annealing (SSA)	9.02952e-05	0.642443	0.260293
RB-Pathways:Wee1_module	0.000143641	0.641668	0.260544
KEGG:Ubiquitin mediated proteolysis	0.000973986	0.641005	0.26076
UniProt_Pathways:protein N(6)-(lipoyl)lysine from octanoyl-[acyl-carrier-protein]	8.70938e-06	0.639776	0.261159
SMPDB:Arginine and Proline Metabolism	4.72622e-05	0.639744	0.26117
SMPDB:Hyperornithinemia-hyperammonemia-homocitrullinuria [HHH-syndrome]	4.72622e-05	0.639744	0.26117
SMPDB:Hyperprolinemia Type I	4.72622e-05	0.639744	0.26117
SMPDB:Guanidinoacetate Methyltransferase Deficiency (GAMT Deficiency)	4.72622e-05	0.639744	0.26117
SMPDB:Creatine deficiency, guanidinoacetate methyltransferase deficiency	4.72622e-05	0.639744	0.26117
SMPDB:L-arginine:glycine amidinotransferase deficiency	4.72622e-05	0.639744	0.26117
SMPDB:Hyperornithinemia with gyrate atrophy (HOGA)	4.72622e-05	0.639744	0.26117
SMPDB:Arginine: Glycine Amidinotransferase Deficiency (AGAT Deficiency)	4.72622e-05	0.639744	0.26117
SMPDB:Hyperprolinemia Type II	4.72622e-05	0.639744	0.26117
SMPDB:Prolinemia Type II	4.72622e-05	0.639744	0.26117
SMPDB:Prolidase Deficiency (PD)	4.72622e-05	0.639744	0.26117
SMPDB:Ornithine Aminotransferase Deficiency (OAT Deficiency)	4.72622e-05	0.639744	0.26117
Reactome:Downregulation of ERBB2 signaling	8.99001e-05	0.637797	0.261803
Reactome:Intrinsic Pathway for Apoptosis	9.35707e-05	0.637005	0.262061
Reactome:NGF signalling via TRKA from the plasma membrane	0.000562613	0.636165	0.262334
Reactome:Signalling to p38 via RIT and RIN	0.000268624	0.635998	0.262389
Reactome:PTK6 Regulates RTKs and Their Effectors AKT1 and DOK1	1.51809e-05	0.632398	0.263563
Reactome:Lactose synthesis	1.52654e-05	0.631044	0.264006
BioCarta:ras signaling pathway	2.71784e-05	0.629232	0.264599
Reactome:PDE3B signalling	4.31514e-06	0.625733	0.265745
HumanCyc:leucine degradation	4.75475e-05	0.624768	0.266062
Reactome:Oxygen-dependent proline hydroxylation of Hypoxia-inducible Factor Alpha	0.000128728	0.624281	0.266222
Reactome:MET activates PI3K/AKT signaling	4.80052e-06	0.623239	0.266564
Reactome:Opioid Signalling	0.000138745	0.622719	0.266735
UniProt_Pathways:mitochondrial fatty acid beta-oxidation	1.08401e-05	0.621332	0.267191
IPAVS:Basal_Cell_Carcinoma_Signaling_Pathway	0.000134463	0.621292	0.267204
SMPDB:Mercaptopurine Metabolism Pathway	6.37748e-05	0.620137	0.267584
BioCarta:role of mitochondria in apoptotic signaling	3.10822e-05	0.619919	0.267656
WikiPathways:Follicle Stimulating Hormone (FSH) signaling pathway	5.24007e-05	0.619622	0.267753
Reactome:ChREBP activates metabolic gene expression	4.86144e-05	0.618883	0.267997
WikiPathways:Glucocorticoid & Mineralcorticoid Metabolism	1.78931e-05	0.617547	0.268437
IPAVS:betaCatenin_Phosphorylation_by_CK1a_and_GSK3	2.56306e-05	0.61454	0.269429
WikiPathways:DNA Damage Response (only ATM dependent)	0.000176578	0.614338	0.269496
WikiPathways:Cell Differentiation - Index	0.000135411	0.611603	0.2704
WikiPathways:MECP2 and Associated Rett Syndrome	0.00115294	0.609321	0.271156
Reactome:Activation of anterior HOX genes in hindbrain development during early embryogenesis	0.000632309	0.608609	0.271392
Reactome:Activation of HOX genes during differentiation	0.000632309	0.608609	0.271392
stke:p38 MAPK Pathway	0.000109365	0.607169	0.271869
INOH:TGF-beta signaling TAK1	2.11086e-05	0.605769	0.272334
KEGG:Chronic myeloid leukemia	0.000115335	0.605358	0.272471
Reactome:Toxicity of botulinum toxin type G (BoNT/G)	2.75824e-05	0.604581	0.272729
KEGG:Folate biosynthesis	0.000107401	0.604417	0.272783
WikiPathways:Focal Adhesion-PI3K-Akt-mTOR-signaling pathway	0.000303205	0.604271	0.272832
UniProt_Pathways:glycolysis	5.49717e-05	0.603828	0.272979
Reactome:Post-transcriptional silencing by small RNAs	3.16313e-05	0.603587	0.273059
Reactome:Centrosome maturation	0.000410262	0.602165	0.273532
Reactome:Recruitment of mitotic centrosome proteins and complexes	0.000410262	0.602165	0.273532
Reactome:Axon guidance	0.00278845	0.601475	0.273762
Reactome:HS-GAG biosynthesis	0.000217508	0.60136	0.2738
Signalink:HH-Core	0.000293926	0.600337	0.274141
PharmGKB:Aromatase_Inhibitor_Pathway_Breast_Cell_Pharmacodynamics	1.64899e-05	0.599546	0.274404
WikiPathways:Dopaminergic Neurogenesis	0.000617247	0.598401	0.274786
Reactome:Amino acid transport across the plasma membrane	0.000302379	0.598199	0.274853
UniProt_Pathways:pyridoxal 5'-phosphate from pyridoxine 5'-phosphate	9.46074e-06	0.597339	0.275141
UniProt_Pathways:pyridoxal 5'-phosphate salvage	9.46074e-06	0.597339	0.275141
UniProt_Pathways:pyridoxal 5'-phosphate from pyridoxamine 5'-phosphate	9.46074e-06	0.597339	0.275141
Reactome:PD-1 signaling	7.93447e-05	0.597011	0.27525
BioCarta:erythropoietin mediated neuroprotection through nf-kb	2.32614e-05	0.596532	0.27541
BioCarta:inhibition of cellular proliferation by gleevec	1.85867e-05	0.595874	0.27563
Reactome:Pausing and recovery of Tat-mediated HIV elongation	5.9269e-05	0.594225	0.276181
Reactome:Tat-mediated HIV elongation arrest and recovery	5.9269e-05	0.594225	0.276181
Reactome:Insulin effects increased synthesis of Xylulose-5-Phosphate	7.43322e-06	0.592391	0.276794
Reactome:JNK (c-Jun kinases) phosphorylation and activation mediated by activated human TAK1	2.40407e-05	0.592349	0.276809
KEGG:Basal cell carcinoma	0.000159129	0.590891	0.277297
Reactome:PCP/CE pathway	0.00015618	0.590482	0.277434
Reactome:Signaling by Interleukins	0.00132607	0.589951	0.277612
HumanCyc:cholesterol biosynthesis III (via desmosterol)	4.25364e-05	0.589648	0.277713
HumanCyc:cholesterol biosynthesis I	4.25364e-05	0.589648	0.277713
HumanCyc:cholesterol biosynthesis II (via 24,25-dihydrolanosterol)	4.25364e-05	0.589648	0.277713
UniProt_Pathways:L-kynurenine from L-tryptophan	1.59798e-05	0.588209	0.278196
UniProt_Pathways:L-tryptophan degradation via kynurenine pathway	1.59798e-05	0.588209	0.278196
Reactome:ATP sensitive Potassium channels	6.15831e-06	0.587658	0.278381
Reactome:IkBA variant leads to EDA-ID	3.27018e-06	0.586615	0.278731
Signalink:IGF-Ncore	9.75543e-05	0.583564	0.279757
WikiPathways:White fat cell differentiation	0.000274765	0.581264	0.280531
BioCarta:regulation of bad phosphorylation	2.43842e-05	0.579927	0.280982
Reactome:Extension of Telomeres	6.37419e-05	0.579248	0.281211
Reactome:Signal regulatory protein (SIRP) family interactions	0.0001032	0.578093	0.281601
Reactome:Pre-NOTCH Processing in Golgi	8.60839e-05	0.577462	0.281814
NetPath:Notch	0.00025452	0.576294	0.282208
Reactome:Ovarian tumor domain proteases	0.000326196	0.575777	0.282383
Reactome:Defective MMACHC causes methylmalonic aciduria and homocystinuria type cblC	1.08336e-05	0.573713	0.283081
WikiPathways:Glycolysis and Gluconeogenesis	0.00012934	0.572357	0.28354
Reactome:NoRC negatively regulates rRNA expression	0.000273566	0.57058	0.284142
BioCarta:rna polymerase iii transcription	8.86236e-05	0.569593	0.284477
HumanCyc:methionine salvage cycle III	5.07685e-05	0.568698	0.28478
Reactome:N-Glycan antennae elongation	0.000115025	0.568573	0.284823
WikiPathways:Wnt Signaling in Kidney Disease	0.000120171	0.568377	0.28489
INOH:Fas	2.74877e-05	0.568161	0.284963
WikiPathways:Focal Adhesion	0.000336431	0.56777	0.285096
Reactome:Tight junction interactions	0.000307792	0.567294	0.285257
Reactome:Bicarbonate transporters	0.000224559	0.56486	0.286085
NetPath:Fibroblast growth factor-1	0.000951042	0.564132	0.286332
Reactome:Na+/Cl- dependent neurotransmitter transporters	0.000167205	0.561804	0.287125
Reactome:Negative epigenetic regulation of rRNA expression	0.000300662	0.56072	0.287494
Reactome:Deubiquitination	0.0020407	0.560305	0.287636
WikiPathways:Transcription factor regulation in adipogenesis	6.36912e-05	0.559445	0.287929
HumanCyc:spermine biosynthesis	1.16002e-05	0.558317	0.288314
Reactome:Transport of organic anions	0.00012287	0.558052	0.288404
Reactome:Synthesis of Prostaglandins (PG) and Thromboxanes (TX)	5.07512e-05	0.557746	0.288509
KEGG:Acute myeloid leukemia	0.000150617	0.556864	0.28881
WikiPathways:Amino Acid metabolism	0.000284408	0.556843	0.288817
Reactome:SHC1 events in ERBB2 signaling	2.77834e-05	0.555595	0.289244
Reactome:PP2A-mediated dephosphorylation of key metabolic factors	1.36311e-05	0.554708	0.289547
Reactome:Signaling by FGFR2 IIIa TM	1.8948e-05	0.554439	0.289639
Reactome:Nuclear Envelope Breakdown	0.000184976	0.554224	0.289713
PharmGKB:Peginterferon_alpha_2a_Peginterferon_alpha_2b_Pathway_Hepatocyte_Pharmacodynamics	7.85891e-05	0.553523	0.289953
SMPDB:Ubiquinone Biosynthesis	3.68259e-05	0.553096	0.290099
PID:Class I PI3K signaling events mediated by Akt	5.80396e-05	0.552907	0.290163
Reactome:Epigenetic regulation of gene expression	0.000707467	0.552505	0.290301
Reactome:Fibronectin matrix formation	4.22311e-05	0.550999	0.290817
HumanCyc:<i>S</i>-methyl-5,-thioadenosine degradation	7.19731e-06	0.550207	0.291089
UniProt_Pathways:S-methyl-5-thio-alpha-D-ribose 1-phosphate from S-methyl-5'-thioadenosine (phosphorylase route)	7.19731e-06	0.550207	0.291089
Reactome:Breakdown of the nuclear lamina	7.52529e-06	0.548979	0.29151
Reactome:Acyl chain remodelling of PG	0.000101065	0.547132	0.292144
Reactome:Chondroitin sulfate/dermatan sulfate metabolism	0.000337119	0.545887	0.292572
PharmGKB:Ibuprofen_Pathway_Pharmacokinetics	9.9281e-05	0.545758	0.292616
UniProt_Pathways:Cofactor biosynthesis	0.000472983	0.544804	0.292944
HumanCyc:2-oxoisovalerate decarboxylation to isobutanoyl-CoA	1.32954e-05	0.544226	0.293143
HumanCyc:heparan sulfate biosynthesis	0.000259519	0.543919	0.293249
HumanCyc:superpathway of pyrimidine deoxyribonucleoside salvage	6.55748e-05	0.542753	0.29365
KEGG:TNF signaling pathway	0.000267024	0.542659	0.293682
PID:Hypoxic and oxygen homeostasis regulation of HIF-1-alpha	0.000117865	0.542208	0.293838
Reactome:TBC/RABGAPs	0.000744081	0.540573	0.294401
Reactome:Chromatin modifying enzymes	0.0034476	0.540413	0.294456
Reactome:Chromatin organization	0.0034476	0.540413	0.294456
KEGG:Central carbon metabolism in cancer	0.000163447	0.540404	0.294459
systems-biology.org:hepatocyte_v2.10	6.51734e-06	0.538414	0.295146
systems-biology.org:Skeletal_muscle_v2.10	6.51734e-06	0.538414	0.295146
Reactome:Mitochondrial Uncoupling Proteins	4.19383e-05	0.537846	0.295342
Reactome:The proton buffering model	4.19383e-05	0.537846	0.295342
Reactome:The fatty acid cycling model	4.19383e-05	0.537846	0.295342
Reactome:Adenosine P1 receptors	1.21135e-05	0.53677	0.295713
Reactome:Scavenging by Class A Receptors	0.000132626	0.536319	0.295869
Reactome:PECAM1 interactions	1.25126e-05	0.535062	0.296303
PID:Endogenous TLR signaling	7.27692e-05	0.534696	0.29643
Reactome:RNA Polymerase I Promoter Opening	3.01138e-05	0.534587	0.296468
PharmGKB:Etoposide_Pathway_Pharmacokinetics_Pharmacodynamics	4.59243e-05	0.533748	0.296758
PharmGKB:Zidovudine_Pathway_Pharmacokinetics_Pharmacodynamics	7.32065e-05	0.532294	0.297261
WikiPathways:Ectoderm Differentiation	0.00297834	0.532083	0.297334
Reactome:The role of Nef in HIV-1 replication and disease pathogenesis	0.000104562	0.531999	0.297364
PID:Validated targets of C-MYC transcriptional activation	0.00109766	0.531991	0.297366
stke:PI3K Class IB Pathway in Neutrophils	0.000203668	0.531574	0.297511
HumanCyc:thyroid hormone biosynthesis	7.71785e-06	0.531228	0.297631
WikiPathways:Simplified Depiction of MYD88 Distinct Input-Output Pathway	5.22391e-05	0.530588	0.297852
Reactome:Butyrophilin (BTN) family interactions	0.000318261	0.529965	0.298068
Reactome:DARPP-32 events	5.32754e-05	0.529126	0.298359
EHMN:Porphyrin metabolism	0.000139537	0.528142	0.2987
SIGNOR:TGFB Signaling	6.52983e-05	0.527971	0.29876
BioCarta:chrebp regulation by carbohydrates and camp	8.08033e-05	0.52794	0.29877
Reactome:Metabolism of polyamines	0.000266589	0.527106	0.29906
Reactome:Methylation	7.51115e-05	0.521766	0.300917
PID:Notch signaling pathway	0.000303837	0.520868	0.301229
Reactome:Senescence-Associated Secretory Phenotype (SASP)	8.00744e-05	0.520083	0.301503
BioCarta:thrombin signaling and protease-activated receptors	0.000124849	0.519277	0.301784
SMPDB:Glycogenosis, Type IA. Von gierke disease	4.99822e-05	0.518954	0.301896
SMPDB:Phosphoenolpyruvate carboxykinase deficiency 1 (PEPCK1)	4.99822e-05	0.518954	0.301896
SMPDB:Glycogen Storage Disease Type 1A (GSD1A) or Von Gierke Disease	4.99822e-05	0.518954	0.301896
SMPDB:Gluconeogenesis	4.99822e-05	0.518954	0.301896
SMPDB:Glycogenosis, Type IB	4.99822e-05	0.518954	0.301896
SMPDB:Glycogenosis, Type IC	4.99822e-05	0.518954	0.301896
SMPDB:Triosephosphate isomerase	4.99822e-05	0.518954	0.301896
SMPDB:Fructose-1,6-diphosphatase deficiency	4.99822e-05	0.518954	0.301896
Reactome:Growth hormone receptor signaling	6.02343e-05	0.518172	0.302169
WikiPathways:Signaling of Hepatocyte Growth Factor Receptor	3.41766e-05	0.517623	0.302361
KEGG:Shigellosis	0.000183556	0.51744	0.302424
Spike:Response to DSB	6.86942e-05	0.517095	0.302545
Reactome:Clearance of Nuclear Envelope Membranes from Chromatin	5.95779e-05	0.516843	0.302633
EHMN:Glycosphingolipid biosynthesis - neolactoseries	0.000116601	0.515558	0.303082
Reactome:TP53 Regulates Metabolic Genes	0.000312247	0.515269	0.303183
WikiPathways:IL-3 Signaling Pathway	0.000146538	0.515258	0.303186
Reactome:Methionine salvage pathway	3.31757e-05	0.512583	0.304121
Reactome:Signalling by NGF	0.00105814	0.512212	0.304251
INOH:BMP2 signaling TGF-beta MV	0.000264171	0.510941	0.304696
BioCarta:brca1 dependent ub ligase activity	5.53489e-05	0.510865	0.304723
Reactome:Regulation of FZD by ubiquitination	0.000223438	0.510581	0.304822
Reactome:Aflatoxin activation and detoxification	7.13708e-05	0.509954	0.305042
Reactome:Nef-mediates down modulation of cell surface receptors by recruiting them to clathrin adapters	8.83572e-05	0.508826	0.305437
Reactome:Regulation of IFNG signaling	2.32683e-05	0.505986	0.306433
Reactome:Formation of the HIV-1 Early Elongation Complex	4.35498e-05	0.505084	0.30675
Reactome:Formation of the Early Elongation Complex	4.35498e-05	0.505084	0.30675
RB-Pathways:cycA2_CDK2_module	0.000153816	0.504955	0.306795
HumanCyc:tryptophan degradation to 2-amino-3-carboxymuconate semialdehyde	2.78961e-05	0.504755	0.306866
UniProt_Pathways:adenosylcobalamin biosynthesis	3.33105e-05	0.504121	0.307088
Reactome:Activation of BMF and translocation to mitochondria	1.26607e-05	0.50407	0.307106
Reactome:FRS-mediated FGFR2 signaling	1.62996e-05	0.50376	0.307215
Reactome:Signaling by NODAL	0.000154942	0.502981	0.307489
WikiPathways:DNA IR-Double Strand Breaks (DSBs) and cellular response via ATM	0.000196063	0.502527	0.307648
Reactome:Activation of IRF3/IRF7 mediated by TBK1/IKK epsilon	3.43498e-05	0.501111	0.308146
INOH:Integrin	0.000623178	0.500552	0.308343
Reactome:COPII (Coat Protein 2) Mediated Vesicle Transport	0.00052156	0.500466	0.308373
KEGG:Fructose and mannose metabolism	0.000217346	0.498431	0.30909
Reactome:Nef mediated downregulation of MHC class I complex cell surface expression	6.62336e-05	0.496558	0.30975
PharmGKB:Oxidative_Stress_Regulatory_Pathway_Erythrocyte	1.45971e-05	0.496461	0.309785
WikiPathways:TCA Cycle Nutrient Utilization and Invasiveness of Ovarian Cancer	2.5118e-06	0.49645	0.309789
HumanCyc:purine deoxyribonucleosides degradation	3.59822e-06	0.494876	0.310344
Reactome:Synthesis of glycosylphosphatidylinositol (GPI)	0.000177116	0.494395	0.310513
Reactome:G1 Phase	7.62556e-05	0.493317	0.310894
Reactome:Cyclin D associated events in G1	7.62556e-05	0.493317	0.310894
PID:IL8- and CXCR1-mediated signaling events	3.86527e-05	0.492755	0.311093
SMPDB:Androgen and Estrogen Metabolism	3.58712e-05	0.491788	0.311435
SMPDB:Aromatase deficiency	3.58712e-05	0.491788	0.311435
SMPDB:17-Beta Hydroxysteroid Dehydrogenase III Deficiency	3.58712e-05	0.491788	0.311435
EHMN:Omega-3 fatty acid metabolism	6.86316e-05	0.489962	0.31208
HumanCyc:methylglyoxal degradation I	1.26056e-05	0.4895	0.312244
SMPDB:Pyruvaldehyde Degradation	1.26056e-05	0.4895	0.312244
BioCarta:p53 signaling pathway	2.28413e-05	0.489439	0.312265
Reactome:RNA Polymerase I Promoter Escape	0.000105608	0.489271	0.312325
Reactome:Inflammasomes	9.05846e-05	0.488798	0.312492
WikiPathways:Secretion of Hydrochloric Acid in Parietal Cells	1.05652e-05	0.488632	0.312551
SMPDB:Celecoxib Action Pathway	3.61417e-05	0.48699	0.313133
WikiPathways:Nicotine Activity on Dopaminergic Neurons	6.42283e-05	0.486815	0.313195
Reactome:WNT5A-dependent internalization of FZD2, FZD5 and ROR2	4.08547e-05	0.48675	0.313218
Reactome:Glycogen breakdown (glycogenolysis)	9.73617e-05	0.486318	0.313371
UniProt_Pathways:purine nucleoside salvage	2.10642e-06	0.486299	0.313378
Reactome:Sterol transport	9.68272e-06	0.485138	0.313789
PID:VEGFR1 specific signals	7.55279e-05	0.485031	0.313827
Reactome:Transport of vitamins, nucleosides, and related molecules	0.000377546	0.484297	0.314088
Reactome:GRB2 events in ERBB2 signaling	1.46326e-05	0.484082	0.314164
Reactome:G-protein activation	4.5613e-05	0.48332	0.314434
Spike:p53 Signaling Network	0.0003431	0.483269	0.314453
PID:IL3-mediated signaling events	5.92936e-05	0.48311	0.314509
Reactome:Integration of energy metabolism	0.000358829	0.482876	0.314592
Reactome:Binding and Uptake of Ligands by Scavenger Receptors	0.000323429	0.482801	0.314619
Reactome:Intestinal infectious diseases	2.31867e-05	0.482429	0.31475
Reactome:PI-3K cascade:FGFR4	1.32875e-05	0.481743	0.314994
WikiPathways:Fatty Acid Biosynthesis	0.000217489	0.481255	0.315167
Reactome:Phosphate bond hydrolysis by NUDT proteins	7.99826e-05	0.479672	0.31573
Reactome:Inhibition of TSC complex formation by PKB	5.32027e-06	0.479667	0.315732
Reactome:Mitotic G2-G2/M phases	0.000658727	0.479618	0.315749
Reactome:Cytochrome c-mediated apoptotic response	6.8706e-06	0.478831	0.316029
Reactome:Activation of caspases through apoptosome-mediated cleavage	6.8706e-06	0.478831	0.316029
SIGNOR:Alzheimer Disease	6.00455e-05	0.477689	0.316436
Reactome:Mitotic Prophase	0.000452551	0.476551	0.316841
Reactome:NCAM signaling for neurite out-growth	0.000404109	0.475463	0.317229
Reactome:SLC-mediated transmembrane transport	0.00280515	0.474762	0.317478
PharmGKB:Tenofovir_Adefovir_Pathway_Pharmacokinetics	8.00597e-05	0.47263	0.318239
Reactome:Tie2 Signaling	3.67884e-05	0.472594	0.318251
Reactome:Activation of RAS in B cells	5.34644e-06	0.472278	0.318364
Reactome:Nuclear Pore Complex (NPC) Disassembly	7.6727e-05	0.471651	0.318588
PID:CDC42 signaling events	0.000306205	0.470765	0.318904
Reactome:Peptide hormone biosynthesis	4.30007e-05	0.470558	0.318978
Reactome:Cell Cycle, Mitotic	0.0019148	0.467998	0.319893
Reactome:Elastic fibre formation	0.000570425	0.46779	0.319967
IPAVS:positive_and_negative_inotropic_effects_induced_by_beta2AR_agonists_in_mamalian_right_papillary_muscles	0.000153128	0.467578	0.320043
UniProt_Pathways:N-acetylneuraminate metabolism	4.11405e-06	0.46666	0.320372
Reactome:Stimulation of the cell death response by PAK-2p34	2.97596e-06	0.466028	0.320598
stke:Type I Interferon (alpha/beta IFN) Pathway	4.69551e-05	0.465965	0.32062
Reactome:NR1D1 (REV-ERBA) represses gene expression	6.35424e-06	0.464909	0.320998
SIGNOR:TNA-aplha	1.80445e-05	0.464732	0.321062
PID:Sphingosine 1-phosphate (S1P) pathway	7.2208e-05	0.464603	0.321108
BioCarta:regulation of pgc-1a	6.60354e-05	0.463515	0.321498
Reactome:ROS, RNS production in phagocytes	0.000114523	0.463088	0.321651
Reactome:Signaling by plasma membrane FGFR1 fusions	2.20151e-05	0.462318	0.321927
KEGG:Longevity regulating pathway - multiple species	0.000243908	0.461814	0.322107
IPAVS:Glutaric_aciduria_type3_metabolite_pathway	3.4295e-05	0.460799	0.322471
KEGG:Glycosphingolipid biosynthesis - ganglio series	0.000116863	0.457814	0.323543
KEGG:Allograft rejection	7.73616e-05	0.457634	0.323608
EHMN:Vitamin B5 - CoA biosynthesis from pantothenate	8.0982e-05	0.457195	0.323765
systems-biology.org:Skeletal_muscle_v2.9	0.00153955	0.454747	0.324646
stke:B Cell Antigen Receptor	0.000210209	0.453888	0.324955
Reactome:Wax biosynthesis	6.09551e-05	0.453836	0.324973
Reactome:G2/M Transition	0.000654159	0.453792	0.324989
BioCarta:bcr signaling pathway	3.82116e-05	0.453301	0.325166
WikiPathways:Imatinib and Chronic Myeloid Leukemia	7.59365e-05	0.453038	0.325261
UniProt_Pathways:prostaglandin biosynthesis	9.90518e-06	0.452022	0.325626
Reactome:UCH proteinases	0.000456172	0.451656	0.325758
EHMN:Urea cycle and metabolism of arginine, proline, glutamate, aspartate and asparagine	0.000430085	0.451043	0.325979
WikiPathways:EDA Signalling in Hair Follicle Development	0.000123878	0.449394	0.326574
stke:Interleukin 13 (IL-13) Pathway	1.81977e-05	0.449386	0.326577
Reactome:PTK6 Activates STAT3	2.01489e-05	0.447274	0.327339
Reactome:Interleukin-6 family signaling	9.38801e-05	0.446783	0.327516
SMPDB:Corticotropin Activation of Cortisol Production	1.14831e-05	0.445962	0.327812
SMPDB:The oncogenic action of D-2-hydroxyglutarate in Hydroxygluaricaciduria	0.000122085	0.44541	0.328012
PID:Regulation of Telomerase	0.000546258	0.445056	0.32814
WikiPathways:Signaling Pathways in Glioblastoma	0.000138777	0.442966	0.328895
NetPath:FSH	2.74715e-05	0.442181	0.329179
Reactome:PKA activation in glucagon signalling	1.49112e-05	0.441195	0.329536
Reactome:Synthesis of IP2, IP, and Ins in the cytosol	0.000107385	0.44102	0.329599
Reactome:Processing of SMDT1	0.000336906	0.43957	0.330124
UniProt_Pathways:L-histidine degradation into L-glutamate	2.40937e-05	0.437241	0.330968
Reactome:PI Metabolism	0.000718412	0.436854	0.331109
Reactome:Amine ligand-binding receptors	0.000135663	0.436743	0.331149
Reactome:Chondroitin sulfate biosynthesis	0.000150311	0.436161	0.33136
PharmGKB:Antimetabolite_Pathway_Folate_Cycle_Pharmacodynamics	3.68638e-05	0.435999	0.331419
systems-biology.org:hepatocyte_v2.8	5.12236e-06	0.435928	0.331444
Reactome:Synthesis of Hepoxilins (HX) and Trioxilins (TrX)	8.83325e-07	0.435382	0.331643
WikiPathways:Sterol Regulatory Element-Binding Proteins (SREBP) signalling	0.000368311	0.435332	0.331661
UniProt_Pathways:Protein biosynthesis	1.75578e-05	0.43521	0.331705
UniProt_Pathways:polypeptide chain elongation	1.75578e-05	0.43521	0.331705
WikiPathways:Human Thyroid Stimulating Hormone (TSH) signaling pathway	0.000178939	0.433936	0.332167
NetPath:IL9	1.47478e-05	0.433467	0.332338
Reactome:MyD88 cascade initiated on plasma membrane	0.000121131	0.433068	0.332483
Reactome:Toll Like Receptor 10 (TLR10) Cascade	0.000121131	0.433068	0.332483
Reactome:Toll Like Receptor 5 (TLR5) Cascade	0.000121131	0.433068	0.332483
BioCarta:map kinase inactivation of smrt corepressor	8.01434e-06	0.4316	0.333016
Reactome:YAP1- and WWTR1 (TAZ)-stimulated gene expression	0.000145309	0.430903	0.333269
BioCarta:cbl mediated ligand-induced downregulation of egf receptors pathway	1.04316e-05	0.430062	0.333575
Reactome:Defective Mismatch Repair Associated With MSH3	9.02712e-06	0.429411	0.333812
SMPDB:Intracellular Signalling Through Adenosine Receptor A2a and Adenosine	3.99199e-05	0.428985	0.333967
WikiPathways:Hepatitis C and Hepatocellular Carcinoma	0.000158043	0.426475	0.334881
HumanCyc:docosahexaenoate biosynthesis III (mammals)	1.94218e-05	0.425843	0.335111
Reactome:Glycerophospholipid catabolism	0.000100022	0.425616	0.335194
SMPDB:Phenytoin (Antiarrhythmic) Action Pathway	0.000119573	0.425352	0.33529
PID:PLK1 signaling events	0.000312118	0.425294	0.335311
Reactome:Removal of licensing factors from origins	7.31212e-05	0.425257	0.335325
KEGG:Aldosterone-regulated sodium reabsorption	9.06415e-05	0.425131	0.33537
BioCarta:ctcf: first multivalent nuclear factor	6.35131e-05	0.425098	0.335383
Reactome:VxPx cargo-targeting to cilium	0.000186839	0.424703	0.335527
Reactome:Interferon alpha/beta signaling	0.00038864	0.424453	0.335618
Reactome:Transport of Mature mRNAs Derived from Intronless Transcripts	8.43805e-05	0.423688	0.335897
UniProt_Pathways:Glycan biosynthesis	8.62648e-05	0.423008	0.336145
WikiPathways:Nanoparticle triggered regulated necrosis	1.24712e-05	0.422682	0.336264
Reactome:Unfolded Protein Response (UPR)	0.000831501	0.42237	0.336377
Reactome:Activation, myristolyation of BID and translocation to mitochondria	1.3753e-05	0.420635	0.337011
Reactome:Glucagon-like Peptide-1 (GLP1) regulates insulin secretion	9.95944e-05	0.420406	0.337094
BioCarta:mechanism of protein import into the nucleus	0.000100978	0.417384	0.338199
Reactome:Transport to the Golgi and subsequent modification	0.00108949	0.417234	0.338254
KEGG:African trypanosomiasis	8.67534e-05	0.416082	0.338675
Reactome:Glyoxylate metabolism and glycine degradation	0.000138199	0.416035	0.338692
Reactome:p75 NTR receptor-mediated signalling	0.000474812	0.415707	0.338812
KEGG:Vibrio cholerae infection	0.000203707	0.415688	0.338819
EHMN:Vitamin C metabolism	1.23695e-05	0.414257	0.339343
INOH:HGF	2.93615e-05	0.41425	0.339346
KEGG:Glucagon signaling pathway	0.000400423	0.412588	0.339954
Reactome:Platelet activation, signaling and aggregation	0.00150616	0.412499	0.339987
WikiPathways:ApoE and miR-146 in inflammation and atherosclerosis	2.11533e-05	0.411518	0.340346
WikiPathways:TP53 Network	5.958e-05	0.410792	0.340612
Reactome:Hydroxycarboxylic acid-binding receptors	2.74652e-05	0.409768	0.340988
KEGG:HTLV-I infection	0.000757205	0.409763	0.34099
Reactome:Transport of Mature mRNA Derived from an Intronless Transcript	7.70431e-05	0.409571	0.34106
WikiPathways:Photodynamic therapy-induced NFE2L2 (NRF2) survival signaling	0.000171846	0.409366	0.341136
WikiPathways:Proprotein convertase subtilisin/kexin type 9 (PCSK9) mediated LDL receptor degradation	1.25306e-05	0.409204	0.341195
WikiPathways:Evolocumab Mechanism	1.25306e-05	0.409204	0.341195
WikiPathways:Overview of nanoparticle effects	5.1898e-05	0.40907	0.341244
INOH:Porphyrin metabolism	3.22932e-05	0.409053	0.34125
WikiPathways:Factors and pathways affecting insulin-like growth factor (IGF1)-Akt signaling	0.000218041	0.408633	0.341404
HumanCyc:D-<i>myo</i>-inositol (1,4,5)-trisphosphate degradation	8.99528e-05	0.407893	0.341676
Reactome:Neurofascin interactions	0.000146346	0.406198	0.342299
Reactome:Signaling by Rho GTPases	0.00312552	0.405669	0.342493
WikiPathways:Oncostatin M Signaling Pathway	0.000102519	0.405508	0.342552
RB-Pathways:CycE1_CDK2_module	0.000427129	0.405459	0.34257
WikiPathways:Sphingolipid Metabolism	0.000181119	0.405419	0.342585
Reactome:Synthesis of Leukotrienes (LT) and Eoxins (EX)	5.26319e-05	0.404931	0.342764
Reactome:Recycling pathway of L1	0.000147811	0.404542	0.342907
HumanCyc:lysine degradation II (pipecolate pathway)	3.24184e-05	0.403445	0.343311
SIGNOR:Myostatin	5.962e-05	0.402804	0.343546
SMPDB:Morphine Action Pathway	7.11105e-05	0.402359	0.34371
Reactome:Processing of Capped Intronless Pre-mRNA	0.000163266	0.401723	0.343944
KEGG:Sphingolipid signaling pathway	0.000342383	0.401553	0.344006
PID:Urokinase-type plasminogen activator (uPA) and uPAR-mediated signaling	0.000186434	0.401039	0.344196
Reactome:Glycogen storage diseases	3.59045e-05	0.400401	0.344431
Reactome:Myoclonic epilepsy of Lafora	3.59045e-05	0.400401	0.344431
Reactome:Diseases of carbohydrate metabolism	3.59045e-05	0.400401	0.344431
KEGG:Propanoate metabolism	0.000133457	0.399094	0.344912
Reactome:Reuptake of GABA	2.1701e-05	0.39886	0.344998
UniProt_Pathways:protein ubiquitination	0.00573154	0.398814	0.345015
Reactome:VLDL assembly	2.59509e-05	0.397821	0.345381
BioCarta:the co-stimulatory signal during t-cell activation	4.97774e-05	0.397799	0.345389
BioCarta:nfkb activation by nontypeable hemophilus influenzae	4.58583e-05	0.397211	0.345606
WikiPathways:Trans-sulfuration pathway	3.19543e-05	0.396725	0.345785
PID:SHP2 signaling	0.000176957	0.39608	0.346023
Reactome:FGFR4 ligand binding and activation	8.377e-06	0.39479	0.346499
HumanCyc:phospholipases	0.000145126	0.393811	0.34686
SMPDB:Angiotensin Metabolism	5.81859e-06	0.393664	0.346915
SMPDB:Moexipril Action Pathway	5.81859e-06	0.393664	0.346915
SMPDB:Telmisartan Action Pathway	5.81859e-06	0.393664	0.346915
SMPDB:Captopril Action Pathway	5.81859e-06	0.393664	0.346915
SMPDB:Spirapril Action Pathway	5.81859e-06	0.393664	0.346915
SMPDB:Fosinopril Action Pathway	5.81859e-06	0.393664	0.346915
SMPDB:Quinapril Action Pathway	5.81859e-06	0.393664	0.346915
SMPDB:Eprosartan Action Pathway	5.81859e-06	0.393664	0.346915
SMPDB:Temocapril Action Pathway	5.81859e-06	0.393664	0.346915
SMPDB:Cilazapril Action Pathway	5.81859e-06	0.393664	0.346915
SMPDB:Olmesartan Action Pathway	5.81859e-06	0.393664	0.346915
SMPDB:Perindopril Action Pathway	5.81859e-06	0.393664	0.346915
SMPDB:Trandolapril Action Pathway	5.81859e-06	0.393664	0.346915
SMPDB:Rescinnamine Action Pathway	5.81859e-06	0.393664	0.346915
SMPDB:Benazepril Action Pathway	5.81859e-06	0.393664	0.346915
SMPDB:Ramipril Action Pathway	5.81859e-06	0.393664	0.346915
SMPDB:Lisinopril Action Pathway	5.81859e-06	0.393664	0.346915
SMPDB:Forasartan Action Pathway	5.81859e-06	0.393664	0.346915
SMPDB:Candesartan Action Pathway	5.81859e-06	0.393664	0.346915
SMPDB:Irbesartan Action Pathway	5.81859e-06	0.393664	0.346915
SMPDB:Losartan Action Pathway	5.81859e-06	0.393664	0.346915
SMPDB:Enalapril Action Pathway	5.81859e-06	0.393664	0.346915
SMPDB:Valsartan Action Pathway	5.81859e-06	0.393664	0.346915
Reactome:Regulation of actin dynamics for phagocytic cup formation	0.00028058	0.39358	0.346946
PharmGKB:Taxane_Pathway_Pharmacokinetics	2.26575e-05	0.393209	0.347083
Reactome:Signaling by FGFR	0.00042471	0.393086	0.347128
Reactome:Costimulation by the CD28 family	0.000184647	0.391963	0.347543
WikiPathways:Type II interferon signaling (IFNG)	0.00013941	0.391225	0.347816
Reactome:Alpha-oxidation of phytanate	2.855e-05	0.39107	0.347873
KEGG:Type II diabetes mellitus	0.000107668	0.390771	0.347983
HumanCyc:ceramide <i>de novo</i> biosynthesis	7.54572e-05	0.390476	0.348092
Reactome:Organic cation transport	7.79066e-05	0.389787	0.348347
Reactome:Interconversion of 2-oxoglutarate and 2-hydroxyglutarate	4.28117e-05	0.389063	0.348615
KEGG:Bladder cancer	9.87611e-05	0.388268	0.348909
Reactome:Synthesis of IPs in the ER lumen	8.32961e-06	0.387886	0.34905
Reactome:Negative regulation of FGFR1 signaling	4.59699e-05	0.387574	0.349166
Reactome:Ub-specific processing proteases	0.0011203	0.387024	0.349369
WikiPathways:Heme Biosynthesis	3.6018e-05	0.386853	0.349433
HumanCyc:heme biosynthesis	3.6018e-05	0.386853	0.349433
UniProt_Pathways:L-methionine biosynthesis via salvage pathway	3.12401e-05	0.386547	0.349546
KEGG:Osteoclast differentiation	0.000447244	0.385733	0.349847
INOH:Tryptophan degradation	0.000197199	0.38572	0.349852
WikiPathways:Sudden Infant Death Syndrome (SIDS) Susceptibility Pathways	0.00113565	0.385637	0.349883
BioCarta:spliceosomal assembly	7.77842e-05	0.382853	0.350914
Reactome:Josephin domain DUBs	0.000113188	0.382657	0.350987
WikiPathways:GPR40 Pathway	7.62493e-05	0.381745	0.351325
Reactome:Cobalamin (Cbl, vitamin B12) transport and metabolism	0.000130327	0.380874	0.351648
KEGG:Arginine and proline metabolism	0.00025134	0.378508	0.352527
BioCarta:visual signal transduction	7.53957e-05	0.378307	0.352601
Reactome:Condensation of Prophase Chromosomes	0.000115768	0.378114	0.352673
BioCarta:cdk regulation of dna replication	3.97857e-05	0.377708	0.352824
Reactome:Regulation of signaling by NODAL	0.000115793	0.372145	0.354892
SMPDB:Glucose-Alanine Cycle	3.98053e-05	0.371454	0.35515
HumanCyc:eumelanin biosynthesis	1.89221e-05	0.370572	0.355478
INOH:Inositol phosphate metabolism	0.000143411	0.370422	0.355534
Reactome:SMAD2/3 MH2 Domain Mutants in Cancer	1.41709e-05	0.370302	0.355579
Reactome:Loss of Function of SMAD2/3 in Cancer	1.41709e-05	0.370302	0.355579
KEGG:Signaling pathways regulating pluripotency of stem cells	0.00123852	0.369763	0.35578
BioCarta:tnf/stress related signaling	3.39315e-05	0.369492	0.355881
RB-Pathways:rb_map	0.00337083	0.369236	0.355976
WikiPathways:Cell Cycle	0.000518967	0.368066	0.356412
WikiPathways:Eukaryotic Transcription Initiation	0.000101565	0.368009	0.356433
Reactome:Translesion Synthesis by POLH	9.54126e-05	0.36773	0.356537
KEGG:Valine, leucine and isoleucine degradation	0.000120372	0.367076	0.356781
Reactome:Synthesis of PIPs at the plasma membrane	0.00037281	0.36694	0.356832
HumanCyc:glycerol degradation	5.94349e-05	0.365685	0.3573
UniProt_Pathways:glycerol degradation via glycerol kinase pathway	5.94349e-05	0.365685	0.3573
EHMN:Aminosugars metabolism	0.000131307	0.365412	0.357402
Reactome:Regulation of TP53 Expression and Degradation	9.41412e-05	0.36463	0.357694
WikiPathways:Diclofenac Metabolic Pathway	4.7754e-06	0.36424	0.357839
WikiPathways:Liver X Receptor Pathway	2.81265e-05	0.362555	0.358469
SMPDB:Adefovir Dipivoxil Metabolism Pathway	2.0114e-05	0.362216	0.358595
SMPDB:Tenofovir Metabolism Pathway	2.0114e-05	0.362216	0.358595
PharmGKB:VEGF_Signaling_Pathway	0.000135094	0.358647	0.35993
Reactome:Response to metal ions	0.000116747	0.358408	0.360019
HumanCyc:mitochondrial L-carnitine shuttle	2.19074e-05	0.357922	0.360201
BioCarta:proteolysis and signaling pathway of notch	1.58224e-05	0.354627	0.361435
PharmGKB:Carbamazepine_Pathway_Pharmacokinetics	3.32025e-05	0.354246	0.361577
UniProt_Pathways:fatty acid metabolism	4.13839e-05	0.353634	0.361807
Reactome:Phospholipase C-mediated cascade; FGFR4	8.76947e-06	0.352465	0.362245
Reactome:Assembly of Viral Components at the Budding Site	8.2398e-06	0.35234	0.362292
Reactome:Virus Assembly and Release	8.2398e-06	0.35234	0.362292
stke:G Protein-Independent 7 Transmembrane Receptor Signaling	5.23739e-05	0.352058	0.362397
WikiPathways:mRNA Processing	0.00240881	0.351818	0.362487
KEGG:Histidine metabolism	0.000116817	0.350262	0.363071
Reactome:SHC-mediated cascade:FGFR3	1.03884e-05	0.350134	0.363119
BioCarta:dicer pathway	1.7384e-05	0.348935	0.363569
Reactome:Sperm:Oocyte Membrane Binding	4.83924e-05	0.347999	0.36392
KEGG:Bacterial invasion of epithelial cells	0.000226613	0.347212	0.364216
PID:Validated transcriptional targets of deltaNp63 isoforms	0.000480111	0.346998	0.364296
KEGG:Gap junction	0.000131064	0.346679	0.364416
WikiPathways:Integrin-mediated Cell Adhesion	0.000469759	0.346666	0.364421
WikiPathways:Endoderm Differentiation	0.00242083	0.345175	0.364982
Reactome:Beta oxidation of palmitoyl-CoA to myristoyl-CoA	4.63099e-06	0.344672	0.36517
Reactome:SUMOylation	0.000648339	0.343109	0.365758
Reactome:G2 Phase	6.76444e-06	0.34236	0.36604
Reactome:SIRT1 negatively regulates rRNA Expression	5.2836e-05	0.341858	0.366229
PID:Alpha9 beta1 integrin signaling events	0.000120699	0.341544	0.366347
Reactome:AKT phosphorylates targets in the nucleus	1.11869e-05	0.34112	0.366507
BioCarta:regulation of p27 phosphorylation during cell cycle progression	2.01289e-05	0.340878	0.366598
Reactome:Trafficking and processing of endosomal TLR	7.39892e-05	0.339179	0.367237
PID:Canonical Wnt signaling pathway	9.82209e-05	0.338741	0.367403
Reactome:Intra-Golgi and retrograde Golgi-to-ER traffic	0.00178675	0.338397	0.367532
BioCarta:basic mechanism of action of ppara pparb(d) and pparg and effects on gene expression	1.22292e-05	0.337639	0.367818
Reactome:CLEC7A/inflammasome pathway	7.61328e-06	0.337612	0.367828
UniProt_Pathways:Quinol/quinone metabolism	1.7363e-05	0.335645	0.368569
UniProt_Pathways:menaquinone biosynthesis	1.7363e-05	0.335645	0.368569
Reactome:Negative regulation of TCF-dependent signaling by WNT ligand antagonists	7.23478e-05	0.33561	0.368582
WikiPathways:NOTCH1 regulation of human endothelial cell calcification	0.000119781	0.335237	0.368723
KEGG:Spliceosome	0.00219535	0.334267	0.369089
PharmGKB:Abacavir_Pathway_Pharmacokinetics_Pharmacodynamics	3.15626e-05	0.333326	0.369444
KEGG:ECM-receptor interaction	0.000360126	0.333311	0.36945
KEGG:Mismatch repair	6.94043e-05	0.332552	0.369736
BioCarta:role of brca1 brca2 and atr in cancer susceptibility	8.23638e-05	0.332542	0.36974
SMPDB:Leucine Stimulation on Insulin Signaling	2.0431e-05	0.332472	0.369766
PID:Signaling events mediated by Hepatocyte Growth Factor Receptor (c-Met)	0.00024632	0.331974	0.369954
Reactome:Signaling by NOTCH1 t(7;9)(NOTCH1:M1580_K2555) Translocation Mutant	1.44329e-05	0.330782	0.370405
Reactome:Constitutive Signaling by NOTCH1 t(7;9)(NOTCH1:M1580_K2555) Translocation Mutant	1.44329e-05	0.330782	0.370405
Reactome:RUNX3 regulates CDKN1A transcription	2.7045e-05	0.330518	0.370504
Reactome:Regulation of Hypoxia-inducible Factor (HIF) by oxygen	0.000178658	0.329365	0.37094
Reactome:Cellular response to hypoxia	0.000178658	0.329365	0.37094
Reactome:M Phase	0.001018	0.328313	0.371337
Reactome:Frs2-mediated activation	0.000245058	0.32786	0.371509
OntoCancro:Expanded.Apoptosis	0.00805768	0.327658	0.371585
HumanCyc:purine ribonucleosides degradation to ribose-1-phosphate	6.39309e-06	0.325952	0.37223
BioCarta:tgf beta signaling pathway	5.92189e-05	0.324305	0.372854
UniProt_Pathways:Amino-acid degradation	0.000109946	0.324281	0.372863
Reactome:Uptake and function of diphtheria toxin	1.52418e-05	0.324279	0.372864
SMPDB:Malate-Aspartate Shuttle	1.47422e-05	0.321501	0.373915
SMPDB:Fluorouracil Action Pathway	1.53922e-06	0.321073	0.374078
PharmGKB:Fluoropyrimidine_Pathway_Pharmacodynamics	1.53922e-06	0.321073	0.374078
SMPDB:Fluorouracil Metabolism Pathway	1.53922e-06	0.321073	0.374078
Reactome:Assembly of the pre-replicative complex	6.61981e-05	0.320773	0.374191
WikiPathways:Zinc homeostasis	0.000735486	0.319982	0.374491
Reactome:Insulin receptor signalling cascade	0.000365354	0.319756	0.374577
Reactome:Nuclear Receptor transcription pathway	0.000455836	0.31884	0.374924
Reactome:Adaptive Immune System	0.00571871	0.318422	0.375082
Reactome:Deadenylation of mRNA	0.000236249	0.318209	0.375163
WikiPathways:Trans-sulfuration and one carbon metabolism	0.000129529	0.317217	0.37554
HumanCyc:proline biosynthesis	1.64937e-05	0.316193	0.375928
WikiPathways:Metastatic brain tumor	9.05578e-06	0.315799	0.376077
UniProt_Pathways:lysine degradation	1.1965e-05	0.315573	0.376163
PID:Class I PI3K signaling events	0.00023893	0.315012	0.376376
Reactome:RHO GTPases Activate Formins	0.000579491	0.313759	0.376852
Reactome:HS-GAG degradation	0.000127255	0.312267	0.377419
KEGG:Th1 and Th2 cell differentiation	0.000176089	0.311479	0.377718
BioCarta:erk1/erk2 mapk signaling pathway	4.15488e-05	0.310947	0.37792
Reactome:IKBKG deficiency causes anhidrotic ectodermal dysplasia with immunodeficiency (EDA-ID) (via TLR)	3.95624e-06	0.31041	0.378125
Reactome:RNA Polymerase I Chain Elongation	9.45257e-05	0.310295	0.378168
BioCarta:transcription factor creb and its extracellular signals	1.94077e-05	0.310004	0.378279
Reactome:CHL1 interactions	8.14264e-05	0.30977	0.378368
WikiPathways:Steroid Biosynthesis	2.46731e-05	0.309642	0.378416
Reactome:COPI-dependent Golgi-to-ER retrograde traffic	0.000557822	0.309635	0.378419
HumanCyc:phosphatidylserine biosynthesis I	9.64301e-06	0.308816	0.378731
KEGG:Systemic lupus erythematosus	0.000154308	0.307722	0.379147
NetPath:IL2	0.00018338	0.307674	0.379165
PID:Alternative NF-kappaB pathway	6.16527e-06	0.30729	0.379311
Reactome:DNA Replication Pre-Initiation	0.000104685	0.306602	0.379573
Reactome:M/G1 Transition	0.000104685	0.306602	0.379573
Reactome:IL-6-type cytokine receptor ligand interactions	8.33875e-05	0.306534	0.379599
PID:FoxO family signaling	0.00021182	0.305617	0.379948
PID:Proteoglycan syndecan-mediated signaling events	1.26803e-05	0.303128	0.380896
Reactome:Synthesis of PS	1.57577e-05	0.303085	0.380913
UniProt_Pathways:phosphatidylserine biosynthesis	1.57577e-05	0.303085	0.380913
SMPDB:Congenital disorder of glycosylation CDG-IId	4.83092e-05	0.297203	0.383156
SMPDB:Lactose Synthesis	4.83092e-05	0.297203	0.383156
SMPDB:GLUT-1 deficiency syndrome	4.83092e-05	0.297203	0.383156
Reactome:PTK6 Down-Regulation	9.66668e-06	0.296985	0.383239
HumanCyc:histidine degradation	3.16477e-05	0.29597	0.383626
WikiPathways:Oxidative Stress	0.000130411	0.295485	0.383812
Reactome:Disinhibition of SNARE formation	1.5869e-05	0.294486	0.384193
Reactome:TET1,2,3 and TDG demethylate DNA	8.88142e-05	0.29409	0.384345
SMPDB:Fosphenytoin (Antiarrhythmic) Metabolism Pathway	7.55078e-06	0.293979	0.384387
SMPDB:Betaine Metabolism	2.33844e-05	0.292522	0.384944
Reactome:FGFR3b ligand binding and activation	4.53791e-06	0.291906	0.385179
BioCarta:inactivation of gsk3 by akt causes accumulation of b-catenin in alveolar macrophages	7.94807e-05	0.291294	0.385413
Reactome:Vitamin B5 (pantothenate) metabolism	0.000126648	0.290911	0.38556
PID:HIV-1 Nef: Negative effector of Fas and TNF-alpha	5.26353e-05	0.290222	0.385823
WikiPathways:Hfe effect on hepcidin production	5.75177e-05	0.289326	0.386166
UniProt_Pathways:N-formimidoyl-L-glutamate from L-histidine	2.07e-05	0.289299	0.386176
Reactome:ERBB2 Activates PTK6 Signaling	1.59839e-05	0.288249	0.386578
WikiPathways:Insulin signalling in human adipocytes (diabetic condition)	2.07414e-05	0.288177	0.386606
WikiPathways:Insulin signalling in human adipocytes (normal condition)	2.07414e-05	0.288177	0.386606
Reactome:Separation of Sister Chromatids	0.000482929	0.287993	0.386676
Reactome:AKT phosphorylates targets in the cytosol	1.02554e-05	0.287878	0.38672
Reactome:MyD88 dependent cascade initiated on endosome	0.000135592	0.287862	0.386726
Reactome:Toll Like Receptor 7/8 (TLR7/8) Cascade	0.000135592	0.287862	0.386726
Reactome:FGFR1b ligand binding and activation	4.17734e-06	0.287499	0.386865
BioCarta:regulation of spermatogenesis by crem	7.06703e-05	0.287229	0.386969
UniProt_Pathways:L-glutamate from L-proline	5.90822e-06	0.283809	0.388278
HumanCyc:proline degradation	5.90822e-06	0.283809	0.388278
UniProt_Pathways:L-proline degradation into L-glutamate	5.90822e-06	0.283809	0.388278
Reactome:IKK complex recruitment mediated by RIP1	3.79685e-05	0.28329	0.388477
Reactome:Regulation by c-FLIP	1.69874e-05	0.28279	0.388669
Reactome:Dimerization of procaspase-8	1.69874e-05	0.28279	0.388669
Reactome:CASP8 activity is inhibited	1.69874e-05	0.28279	0.388669
HumanCyc:superpathway of conversion of glucose to acetyl CoA and entry into the TCA cycle	9.71884e-05	0.282465	0.388793
UniProt_Pathways:hyaluronan biosynthesis	4.29731e-05	0.281847	0.38903
PharmGKB:EGFR_Inhibitor_Pathway_Pharmacodynamics	0.000114341	0.281495	0.389166
Reactome:Defective Mismatch Repair Associated With MSH6	2.73056e-06	0.280855	0.389411
KEGG:Nucleotide excision repair	0.000105482	0.276915	0.390923
Reactome:Constitutive Signaling by AKT1 E17K in Cancer	2.90409e-05	0.276805	0.390965
PharmGKB:Sorafenib_Pharmacokinetics	5.41796e-06	0.276749	0.390986
BioCarta:btg family proteins and cell cycle regulation	0.000190332	0.274698	0.391774
Reactome:t(4;14) translocations of FGFR3	1.07357e-06	0.273976	0.392051
UniProt_Pathways:Carbohydrate metabolism	5.94635e-05	0.273473	0.392245
Reactome:Signaling by FGFR2 in disease	3.18237e-05	0.272348	0.392677
Reactome:ISG15 antiviral mechanism	0.00025152	0.272192	0.392737
Reactome:Antiviral mechanism by IFN-stimulated genes	0.00025152	0.272192	0.392737
HumanCyc:5-aminoimidazole ribonucleotide biosynthesis	8.75625e-06	0.271547	0.392985
Reactome:Interactions of Tat with host cellular proteins	5.94095e-06	0.270554	0.393367
Reactome:SALM protein interactions at the synapses	0.000209523	0.268486	0.394163
Reactome:Molecules associated with elastic fibres	0.0004932	0.268201	0.394272
Reactome:EGFR downregulation	0.000121016	0.267905	0.394386
Reactome:Regulation of TNFR1 signaling	0.0001792	0.267848	0.394408
Reactome:B-WICH complex positively regulates rRNA expression	0.00014855	0.267657	0.394482
EHMN:3-oxo-10R-octadecatrienoate beta-oxidation	3.58569e-05	0.267632	0.394491
UniProt_Pathways:tetrahydrofolate biosynthesis	1.32555e-05	0.267565	0.394517
UniProt_Pathways:5,6,7,8-tetrahydrofolate from 7,8-dihydrofolate	1.32555e-05	0.267565	0.394517
WikiPathways:TYROBP Causal Network	0.00148495	0.26663	0.394877
Reactome:CREB phosphorylation through the activation of Ras	3.18487e-05	0.265566	0.395287
Spike:Base excision and single strand break repair	0.000393937	0.264982	0.395512
Reactome:Proton-coupled monocarboxylate transport	7.08775e-05	0.2639	0.395929
BioCarta:regulation of cell cycle progression by plk3	2.49173e-05	0.263676	0.396015
Reactome:Recruitment of NuMA to mitotic centrosomes	0.000118084	0.263094	0.396239
HumanCyc:bile acid biosynthesis, neutral pathway	3.94034e-05	0.261371	0.396903
Reactome:TRAF3-dependent IRF activation pathway	5.66385e-05	0.260718	0.397155
Reactome:Mitotic Anaphase	0.000554335	0.260535	0.397226
UniProt_Pathways:5-amino-1-(5-phospho-D-ribosyl)imidazole from N(2)-formyl-N(1)-(5-phospho-D-ribosyl)glycinamide	6.14029e-06	0.259014	0.397812
Reactome:TNF signaling	0.00020489	0.258809	0.397891
Reactome:Mitotic Metaphase and Anaphase	0.000557822	0.258338	0.398073
Reactome:Iron uptake and transport	0.000492479	0.258316	0.398082
Reactome:FCGR activation	3.24166e-05	0.25602	0.398968
BioCarta:lck and fyn tyrosine kinases in initiation of tcr activation	1.83863e-05	0.256018	0.398968
BioCarta:chromatin remodeling by hswi/snf atp-dependent complexes	7.874e-05	0.255874	0.399024
WikiPathways:TNF related weak inducer of apoptosis (TWEAK) Signaling Pathway	5.71913e-05	0.252	0.40052
Reactome:Plasma lipoprotein assembly, remodeling, and clearance	0.000452445	0.251796	0.400599
EHMN:Trihydroxycoprostanoyl-CoA beta-oxidation	2.2942e-05	0.250756	0.401001
IPAVS:Congenital_Erythropoietic_Porphyria_metabolite_pathway	8.61632e-05	0.250564	0.401076
Reactome:BMAL1:CLOCK,NPAS2 activates circadian gene expression	0.000441924	0.249444	0.401509
RB-Pathways:CycD1_CDK4-6_module	0.000142171	0.248998	0.401681
UniProt_Pathways:triacylglycerol biosynthesis	2.19317e-05	0.248654	0.401814
Reactome:Resolution of Sister Chromatid Cohesion	0.000431478	0.247771	0.402156
BioCarta:ccr3 signaling in eosinophils	3.66215e-05	0.247312	0.402334
HumanCyc:wybutosine biosynthesis	3.95548e-05	0.246211	0.402759
EHMN:Omega-6 fatty acid metabolism	9.98425e-05	0.246034	0.402828
IPAVS:Hypermethoninemia_metabolic_pathway	6.60076e-05	0.245449	0.403055
BioCarta:inhibition of matrix metalloproteinases	7.77363e-05	0.244466	0.403435
HumanCyc:3-phosphoinositide biosynthesis	9.21618e-05	0.24357	0.403782
UniProt_Pathways:peroxisomal fatty acid beta-oxidation	7.1647e-06	0.243557	0.403787
Reactome:Nef Mediated CD8 Down-regulation	1.56971e-05	0.243097	0.403965
Reactome:Pink/Parkin Mediated Mitophagy	0.000214497	0.242861	0.404057
Reactome:Interleukin-1 processing	5.68131e-06	0.242593	0.40416
Reactome:Activation of the pre-replicative complex	7.67815e-05	0.242535	0.404183
KEGG:Legionellosis	0.000270911	0.242081	0.404359
SMPDB:The oncogenic action of L-2-hydroxyglutarate in Hydroxygluaricaciduria	0.000104113	0.240563	0.404947
Reactome:Agmatine biosynthesis	1.90476e-05	0.239866	0.405217
HumanCyc:putrescine biosynthesis II	1.90476e-05	0.239866	0.405217
HumanCyc:sorbitol degradation I	7.30158e-06	0.239576	0.40533
WikiPathways:mir-124 predicted interactions with cell cycle and differentiation	0.000115586	0.238912	0.405587
Reactome:Signaling by FGFR3 point mutants in cancer	1.39453e-05	0.238672	0.40568
Reactome:Signaling by FGFR3 in disease	1.39453e-05	0.238672	0.40568
Reactome:Mitotic G1-G1/S phases	0.000252584	0.236725	0.406435
Reactome:ER-Phagosome pathway	0.000143138	0.236333	0.406587
WikiPathways:Aryl Hydrocarbon Receptor	0.000294757	0.235745	0.406815
Reactome:Death Receptor Signalling	0.000220866	0.234193	0.407418
SMPDB:Methadone Metabolism Pathway	1.07173e-05	0.233916	0.407525
KEGG:Glycerolipid metabolism	0.00031291	0.233137	0.407827
systems-biology.org:hepatocyte_v2.21	2.33233e-06	0.23258	0.408044
systems-biology.org:Skeletal_muscle_v2.21	2.33233e-06	0.23258	0.408044
Reactome:Defective TCN2 causes hereditary megaloblastic anemia	5.42213e-06	0.232564	0.40805
Reactome:Scavenging by Class H Receptors	3.06411e-05	0.231963	0.408283
Reactome:Arachidonic acid metabolism	0.000161239	0.231832	0.408334
WikiPathways:Quercetin and Nf-kB/ AP-1 Induced Cell Apoptosis	6.31086e-05	0.229804	0.409122
KEGG:Non-alcoholic fatty liver disease (NAFLD)	0.000508254	0.229619	0.409194
Reactome:The citric acid (TCA) cycle and respiratory electron transport	0.000850317	0.228379	0.409676
Reactome:Activation of SMO	0.000160154	0.227825	0.409891
PID:Validated nuclear estrogen receptor alpha network	0.00120509	0.226489	0.41041
Spike:MYO7A Interactions In The Ear	0.00101789	0.224347	0.411244
SMPDB:Hyperphenylalaninemia due to 6-pyruvoyltetrahydropterin synthase deficiency (ptps)	2.80676e-05	0.223659	0.411511
SMPDB:Segawa syndrome	2.80676e-05	0.223659	0.411511
SMPDB:Dopa-responsive dystonia	2.80676e-05	0.223659	0.411511
SMPDB:Sepiapterin reductase deficiency	2.80676e-05	0.223659	0.411511
SMPDB:Hyperphenylalaninemia due to dhpr-deficiency	2.80676e-05	0.223659	0.411511
SMPDB:Hyperphenylalaniemia due to guanosine triphosphate cyclohydrolase deficiency	2.80676e-05	0.223659	0.411511
SMPDB:Pterine Biosynthesis	2.80676e-05	0.223659	0.411511
Reactome:Transport of fatty acids	5.9921e-05	0.223568	0.411547
KEGG:Chagas disease (American trypanosomiasis)	0.000134232	0.223137	0.411714
Reactome:Folding of actin by CCT/TriC	5.02419e-05	0.222847	0.411827
Reactome:Mitochondrial biogenesis	0.000376492	0.221605	0.412311
HumanCyc:<i>S</i>-methyl-5-thio-&alpha;-D-ribose 1-phosphate degradation	4.80856e-05	0.221599	0.412313
UniProt_Pathways:L-methionine from S-methyl-5-thio-alpha-D-ribose 1-phosphate	2.40428e-05	0.221599	0.412313
SMPDB:Carnitine Synthesis	3.91185e-05	0.221298	0.41243
Reactome:Degradation of beta-catenin by the destruction complex	9.69988e-05	0.22079	0.412628
WikiPathways:Influenza A virus infection	1.14834e-06	0.220516	0.412734
WikiPathways:BMP Signaling Pathway in Eyelid Development	7.53945e-05	0.219975	0.412945
Reactome:Nucleotide-binding domain, leucine rich repeat containing receptor (NLR) signaling pathways	0.000138252	0.219705	0.413051
Reactome:Regulation of necroptotic cell death	2.24222e-05	0.219512	0.413126
WikiPathways:Gastric Cancer Network 1	0.000324453	0.219145	0.413268
Reactome:Activation of NIMA Kinases NEK9, NEK6, NEK7	4.90209e-05	0.218941	0.413348
HumanCyc:Rapoport-Luebering glycolytic shunt	1.35015e-05	0.217957	0.413731
Reactome:Beta oxidation of decanoyl-CoA to octanoyl-CoA-CoA	1.39827e-05	0.217574	0.413881
[truncated: 2,968 more rows]

## Sheet: pathDIP - PEA
Pathway Source	Pathway Name	p-value	q-value (FDR: BH-method)	q-value (Bonferroni)	External Source ID
WikiPathways	VEGFA-VEGFR2 Signaling	3.86772e-19	1.6492e-15	1.6492e-15	n/a
PID	Signaling events mediated by VEGFR1 and VEGFR2	2.69039e-18	3.82394e-15	1.14718e-14	n/a
Panther_Pathway	CCKR_signaling_map	1.91301e-18	4.07854e-15	8.15707e-15	n/a
NetPath	EGFR1	1.01025e-17	1.07693e-14	4.30771e-14	n/a
REACTOME	Diseases of signal transduction	7.11597e-16	6.0685e-13	3.03425e-12	n/a
KEGG	Proteoglycans in cancer	1.56486e-15	9.53223e-13	6.67256e-12	n/a
KEGG	MicroRNAs in cancer	1.4162e-15	1.00645e-12	6.03868e-12	n/a
Spike	RAS signaling and tumorigenesis	2.47885e-15	1.32123e-12	1.05698e-11	n/a
systems-biology.org	Toll-Like_receptor_signaling_network	3.30266e-15	1.56473e-12	1.40825e-11	n/a
WikiPathways	Brain-Derived Neurotrophic Factor (BDNF) signaling	3.69834e-15	1.57697e-12	1.57697e-11	n/a
PID	ErbB1 downstream signaling	7.83902e-15	3.03869e-12	3.34256e-11	n/a
NetPath	Gastrin	1.12327e-14	3.68433e-12	4.78962e-11	n/a
REACTOME	Axon guidance	1.12106e-14	3.9835e-12	4.7802e-11	n/a
NetPath	TNFalpha	1.99173e-14	5.66182e-12	8.49274e-11	n/a
KEGG	FoxO signaling	1.92731e-14	5.87004e-12	8.21805e-11	n/a
NetPath	Fibroblast growth factor-1	2.82679e-14	7.5334e-12	1.20534e-10	n/a
PID	FoxO family signaling	3.0795e-14	7.72411e-12	1.3131e-10	n/a
PID	a6b1 and a6b4 Integrin signaling	4.27309e-14	1.01225e-11	1.82205e-10	n/a
SignaLink2.0	RTK(core)	6.70544e-14	1.36152e-11	2.8592e-10	n/a
WikiPathways	Mechanoregulation and pathology of YAP/TAZ via Hippo and non-Hippo mechanisms	6.48935e-14	1.38353e-11	2.76706e-10	n/a
KEGG	Hippo signaling	6.29645e-14	1.41306e-11	2.68481e-10	n/a
WikiPathways	EGF/EGFR Signaling	7.5495e-14	1.46323e-11	3.21911e-10	n/a
KEGG	Glioma	9.56678e-14	1.7736e-11	4.07927e-10	n/a
PID	PDGFR-beta signaling	1.01615e-13	1.80536e-11	4.33286e-10	n/a
WikiPathways	ErbB Signaling	1.12026e-13	1.91072e-11	4.77679e-10	n/a
KEGG	ErbB signaling	1.97869e-13	3.01326e-11	8.43713e-10	n/a
KEGG	Axon guidance	1.94335e-13	3.06905e-11	8.28644e-10	n/a
WikiPathways	Focal Adhesion	1.88489e-13	3.09122e-11	8.03717e-10	n/a
Spike	Hearing and Vision Proteins	2.93977e-13	4.32248e-11	1.25352e-09	n/a
NetPath	Leptin	3.92688e-13	5.58141e-11	1.67442e-09	n/a
IPAVS	Cardiac_Hypertrophy	5.05838e-13	6.74029e-11	2.15689e-09	n/a
REACTOME	Developmental Biology	4.92111e-13	6.76891e-11	2.09836e-09	n/a
WikiPathways	Leptin signaling	5.51079e-13	6.91118e-11	2.3498e-09	n/a
KEGG	Focal adhesion	5.49409e-13	7.09903e-11	2.34268e-09	n/a
WikiPathways	MicroRNAs in cardiomyocyte hypertrophy	6.32018e-13	7.69979e-11	2.69492e-09	n/a
REACTOME	MAPK family signaling cascades	8.9542e-13	1.06058e-10	3.81807e-09	n/a
KEGG	Pathways in cancer	1.01634e-12	1.17126e-10	4.33367e-09	n/a
NetPath	BDNF	1.43572e-12	1.61103e-10	6.12191e-09	n/a
INOH	insulin Mam	1.63718e-12	1.78998e-10	6.98094e-09	n/a
KEGG	Chronic myeloid leukemia	1.75429e-12	1.87007e-10	7.48029e-09	n/a
Panther_Pathway	Angiogenesis	1.84873e-12	1.8769e-10	7.88298e-09	n/a
WikiPathways	RAC1/PAK1/p38/MMP2	1.82829e-12	1.90142e-10	7.79583e-09	n/a
KEGG	Oocyte meiosis	2.30384e-12	2.28455e-10	9.82357e-09	n/a
PID	IGF1	2.52921e-12	2.45103e-10	1.07846e-08	n/a
PID	Signaling events mediated by HDAC Class II	2.78118e-12	2.63532e-10	1.1859e-08	n/a
NetPath	IL2	2.92857e-12	2.71466e-10	1.24874e-08	n/a
NetPath	BCR	3.72174e-12	3.30615e-10	1.58695e-08	n/a
INOH	FGF	3.68198e-12	3.34042e-10	1.57e-08	n/a
WikiPathways	Nanoparticle-mediated activation of receptor signaling	4.10377e-12	3.4997e-10	1.74985e-08	n/a
NetPath	Alpha6Beta4Integrin	4.02973e-12	3.50669e-10	1.71828e-08	n/a
WikiPathways	Non-small cell lung cancer	4.34836e-12	3.63557e-10	1.85414e-08	n/a
KEGG	Non-small cell lung cancer	4.63017e-12	3.7251e-10	1.9743e-08	n/a
PID	Role of Calcineurin-dependent NFAT signaling in lymphocytes	4.58558e-12	3.76018e-10	1.95529e-08	n/a
PID	LKB1 signaling events	4.76725e-12	3.76436e-10	2.03276e-08	n/a
NetPath	IL6	5.19811e-12	3.82151e-10	2.21647e-08	n/a
WikiPathways	B Cell Receptor Signaling	5.30989e-12	3.83752e-10	2.26414e-08	n/a
KEGG	Relaxin signaling	5.14753e-12	3.85071e-10	2.19491e-08	n/a
WikiPathways	Integrated Breast Cancer	5.00177e-12	3.87774e-10	2.13275e-08	n/a
KEGG	Insulin signaling	5.09296e-12	3.87793e-10	2.17164e-08	n/a
NetPath	TCR	5.87279e-12	4.10518e-10	2.50416e-08	n/a
REACTOME	Signaling by RAS mutants	5.85439e-12	4.16052e-10	2.49631e-08	n/a
INOH	insulin	6.11304e-12	4.20419e-10	2.6066e-08	n/a
NetPath	Prolactin	6.49217e-12	4.39407e-10	2.76826e-08	n/a
PID	Trk receptor signaling mediated by PI3K and PLC-gamma	7.0277e-12	4.68221e-10	2.99661e-08	n/a
WikiPathways	Association Between Physico-Chemical Features and Toxicity Associated	7.5524e-12	4.95437e-10	3.22034e-08	n/a
WikiPathways	Endometrial cancer	7.90794e-12	5.10901e-10	3.37195e-08	n/a
WikiPathways	Signaling Pathways in Glioblastoma	8.36224e-12	5.32188e-10	3.56566e-08	n/a
KEGG	Pancreatic cancer	8.86355e-12	5.47742e-10	3.77942e-08	n/a
Panther_Pathway	EGF_receptor_signaling	8.83396e-12	5.53941e-10	3.7668e-08	n/a
WikiPathways	TGF-beta Signaling	1.01006e-11	6.15271e-10	4.3069e-08	n/a
WikiPathways	Prolactin Signaling	1.05882e-11	6.35889e-10	4.51481e-08	n/a
WikiPathways	Pancreatic adenocarcinoma	1.09456e-11	6.48223e-10	4.6672e-08	n/a
REACTOME	MAPK1/MAPK3 signaling	1.16702e-11	6.81668e-10	4.97617e-08	n/a
REACTOME	Signaling by Receptor Tyrosine Kinases	1.4281e-11	8.01239e-10	6.08942e-08	n/a
WikiPathways	T-Cell antigen Receptor (TCR) Signaling	1.41201e-11	8.02775e-10	6.02081e-08	n/a
BioCarta	phospholipids as signalling intermediaries	1.40535e-11	8.09785e-10	5.99241e-08	n/a
KEGG	T cell receptor signaling	1.50377e-11	8.32737e-10	6.41208e-08	n/a
KEGG	Adherens junction	1.63391e-11	8.93204e-10	6.96699e-08	n/a
KEGG	MAPK signaling	1.73592e-11	9.36957e-10	7.40196e-08	n/a
KEGG	Gastric cancer	1.76567e-11	9.41102e-10	7.52882e-08	n/a
WikiPathways	Oncostatin M Signaling	1.81134e-11	9.53525e-10	7.72355e-08	n/a
Panther_Pathway	Parkinson_disease	1.90981e-11	9.69456e-10	8.14343e-08	n/a
IPAVS	EGF_receptor_transactivation_in_Cardiac_Hypertrophy	1.93312e-11	9.69744e-10	8.24282e-08	n/a
PharmGKB	EGFR_Inhibitor_Pathway_Pharmacodynamics	1.86649e-11	9.70575e-10	7.95871e-08	n/a
systems-biology.org	EGFR_signaling_for_RTKC	1.89898e-11	9.75572e-10	8.09725e-08	n/a
INOH	IL-7 signaling	2.07849e-11	1.00712e-09	8.86268e-08	n/a
PID	Syndecan-2-mediated signaling events	2.07562e-11	1.01729e-09	8.85044e-08	n/a
PID	EPO signaling	2.07542e-11	1.02902e-09	8.84959e-08	n/a
PID	mTOR signaling	2.34396e-11	1.12299e-09	9.99465e-08	n/a
PID	VEGFR1 specific signals	2.52574e-11	1.17063e-09	1.07698e-07	n/a
Panther_Pathway	FGF_signaling	2.5175e-11	1.17963e-09	1.07346e-07	n/a
REACTOME	Oncogenic MAPK signaling	2.63094e-11	1.18088e-09	1.12183e-07	n/a
KEGG	Endometrial cancer	2.50041e-11	1.18464e-09	1.06617e-07	n/a
NetPath	Oncostatin_M	2.61577e-11	1.18656e-09	1.11536e-07	n/a
Panther_Pathway	VEGF_signaling	2.58874e-11	1.18692e-09	1.10384e-07	n/a
SignaLink2.0	RTK(non-core)	2.87281e-11	1.26285e-09	1.22497e-07	n/a
REACTOME	RHO GTPase Effectors	2.84693e-11	1.26451e-09	1.21393e-07	n/a
REACTOME	Signaling by VEGF	2.97698e-11	1.29529e-09	1.26938e-07	n/a
KEGG	Prolactin signaling	3.13035e-11	1.34826e-09	1.33478e-07	n/a
OntoCancro	Cell.Cycle	3.1819e-11	1.35676e-09	1.35676e-07	n/a
SIGNOR2.0	SIGNOR-TC	3.27957e-11	1.38456e-09	1.39841e-07	n/a
WikiPathways	Insulin Signaling	3.48624e-11	1.45739e-09	1.48653e-07	n/a
KEGG	Breast cancer	3.60405e-11	1.47766e-09	1.53677e-07	n/a
PID	Signaling events mediated by Stem cell factor receptor (c-Kit)	3.7442e-11	1.47827e-09	1.59653e-07	n/a
PID	Insulin Pathway	3.64357e-11	1.47964e-09	1.55362e-07	n/a
Panther_Pathway	T_cell_activation	3.58618e-11	1.48461e-09	1.52915e-07	n/a
WikiPathways	Hepatitis C and Hepatocellular Carcinoma	3.69582e-11	1.4867e-09	1.5759e-07	n/a
WikiPathways	Integrin-mediated Cell Adhesion	3.73905e-11	1.49003e-09	1.59433e-07	n/a
KEGG	Thyroid hormone signaling	3.82787e-11	1.49743e-09	1.6322e-07	n/a
PID	TGF-beta receptor signaling	3.98372e-11	1.54423e-09	1.69866e-07	n/a
KEGG	PI3K-Akt signaling	4.1988e-11	1.61294e-09	1.79037e-07	n/a
REACTOME	Signaling by TGF-beta Receptor Complex	4.62263e-11	1.7599e-09	1.97109e-07	n/a
NetPath	TGF_beta_Receptor	4.73958e-11	1.78846e-09	2.02096e-07	n/a
REACTOME	RAF/MAP kinase cascade	5.08767e-11	1.90297e-09	2.16938e-07	n/a
stke	Neuro2A Differentiation by G alpha i/o Pathway	5.17208e-11	1.91772e-09	2.20537e-07	n/a
NetPath	IL3	5.37565e-11	1.95913e-09	2.29218e-07	n/a
NetPath	Ghrelin	5.33803e-11	1.96219e-09	2.27614e-07	n/a
PharmGKB	VEGF_Signaling_Pathway	5.66524e-11	2.04717e-09	2.41566e-07	n/a
BioCarta	inhibition of cellular proliferation by gleevec	6.37254e-11	2.2834e-09	2.71725e-07	n/a
WikiPathways	DNA Damage Response (only ATM dependent)	6.47679e-11	2.30142e-09	2.7617e-07	n/a
KEGG	AGE-RAGE signaling pathway in diabetic complications	6.81541e-11	2.38204e-09	2.90609e-07	n/a
WikiPathways	Signaling of Hepatocyte Growth Factor Receptor	6.79709e-11	2.39527e-09	2.89828e-07	n/a
BioCarta	calcium signaling by hbx of hepatitis b virus	7.24515e-11	2.51165e-09	3.08933e-07	n/a
INOH	VEGF	7.58623e-11	2.56728e-09	3.23477e-07	n/a
systems-biology.org	adipocyte_v2.1	7.5755e-11	2.58415e-09	3.23019e-07	001/007
PID	CDC42 signaling events	7.71929e-11	2.59174e-09	3.29151e-07	n/a
BioCarta	trefoil factors initiate mucosal healing	7.55391e-11	2.59757e-09	3.22099e-07	n/a
OntoCancro	Mismatch.repair..MMR.	1.03269e-10	3.3359e-09	4.40339e-07	n/a
Spike	WNT signaling	1.00927e-10	3.33607e-09	4.30353e-07	n/a
WikiPathways	Interleukin-11 Signaling	1.02033e-10	3.34668e-09	4.35069e-07	n/a
PID	FGF signaling	1.02946e-10	3.35085e-09	4.38962e-07	n/a
OntoCancro	Non.homologous.end.joining	1.00825e-10	3.35873e-09	4.29918e-07	n/a
REACTOME	Signaling by Rho GTPases	1.06981e-10	3.37901e-09	4.56167e-07	n/a
OntoCancro	Homologous.recombination..HR.	1.05772e-10	3.39107e-09	4.51012e-07	n/a
OntoCancro	Nucleotide.excision.repair..NER.	1.05772e-10	3.39107e-09	4.51012e-07	n/a
OntoCancro	Base.excision.repair..BER.	1.10951e-10	3.47864e-09	4.73095e-07	n/a
INOH	EGF	1.12488e-10	3.50109e-09	4.79649e-07	n/a
OntoCancro	Chromosome.Stability	1.25002e-10	3.86238e-09	5.33009e-07	n/a
WikiPathways	Angiopoietin Like Protein 8 Regulatory	1.26651e-10	3.88518e-09	5.4004e-07	n/a
BioCarta	role of erk5 in neuronal survival	1.34376e-10	4.03507e-09	5.72979e-07	n/a
WikiPathways	MAPK Signaling	1.32593e-10	4.0384e-09	5.65377e-07	n/a
PID	BCR signaling	1.33971e-10	4.05144e-09	5.71252e-07	n/a
BioCarta	bcr signaling	1.53171e-10	4.56728e-09	6.53121e-07	n/a
stke	Differentiation Pathway in PC12 Cells	1.62404e-10	4.80896e-09	6.92491e-07	n/a
KEGG	Choline metabolism in cancer	1.65904e-10	4.87872e-09	7.07415e-07	n/a
BioCarta	mcalpain and friends in cell motility	1.67489e-10	4.8916e-09	7.14173e-07	n/a
REACTOME	Paradoxical activation of RAF signaling by kinase inactive BRAF	1.73983e-10	5.04669e-09	7.41864e-07	n/a
REACTOME	Signaling by moderate kinase activity BRAF mutants	1.73983e-10	5.04669e-09	7.41864e-07	n/a
KEGG	Human papillomavirus infection	1.85787e-10	5.28131e-09	7.92196e-07	n/a
WikiPathways	Myometrial Relaxation and Contraction	1.85397e-10	5.30559e-09	7.90533e-07	n/a
WikiPathways	Regulation of Actin Cytoskeleton	1.89948e-10	5.36383e-09	8.09938e-07	n/a
PID	Reelin signaling	2.03043e-10	5.65866e-09	8.65775e-07	n/a
KEGG	Long-term potentiation	2.0179e-10	5.66074e-09	8.60433e-07	n/a
OntoCancro	Apoptosis	2.06456e-10	5.71642e-09	8.80328e-07	n/a
NetPath	IL5	2.08549e-10	5.73712e-09	8.89253e-07	n/a
INOH	EPO signaling	2.13435e-10	5.83389e-09	9.10087e-07	n/a
WikiPathways	Corticotropin-releasing hormone signaling	2.18248e-10	5.92745e-09	9.30609e-07	n/a
PID	Signaling events mediated by focal adhesion kinase	2.34499e-10	6.2887e-09	9.99904e-07	n/a
BioCarta	keratinocyte differentiation	2.34027e-10	6.31577e-09	9.97891e-07	n/a
PID	Fc-epsilon receptor I signaling in mast cells	2.55923e-10	6.82035e-09	1.09126e-06	n/a
KEGG	Rap1 signaling	2.60591e-10	6.90162e-09	1.11116e-06	n/a
WikiPathways	Kit receptor signaling	2.85773e-10	7.52183e-09	1.21854e-06	n/a
Panther_Pathway	B_cell_activation	2.93832e-10	7.63963e-09	1.2529e-06	n/a
WikiPathways	Sudden Infant Death Syndrome (SIDS) Susceptibility	2.92941e-10	7.66319e-09	1.2491e-06	n/a
BioCarta	vegf hypoxia and angiogenesis	2.97799e-10	7.69585e-09	1.26981e-06	n/a
Spike	MAPK signaling	3.1114e-10	7.94432e-09	1.3267e-06	n/a
REACTOME	Signalling to ERKs	3.09579e-10	7.95208e-09	1.32004e-06	n/a
SIGNOR2.0	SIGNOR-INSR	3.21184e-10	8.15196e-09	1.36953e-06	n/a
KEGG	Viral carcinogenesis	3.35265e-10	8.45899e-09	1.42957e-06	n/a
PID	Angiopoietin receptor Tie2-mediated signaling	3.55704e-10	8.92189e-09	1.51672e-06	n/a
stke	Integrin Signaling Pathway	3.90036e-10	9.72581e-09	1.66311e-06	n/a
KEGG	Fc epsilon RI signaling	4.02633e-10	9.92386e-09	1.71683e-06	n/a
OntoCancro	Expanded.Apoptosis	4.01361e-10	9.95002e-09	1.7114e-06	n/a
REACTOME	Signaling by TGF-beta family members	4.07376e-10	9.98305e-09	1.73705e-06	n/a
WikiPathways	Focal Adhesion-PI3K-Akt-mTOR-signaling	4.10307e-10	9.99742e-09	1.74955e-06	n/a
BioCarta	fmlp induced chemokine gene expression in hmc-1 cells	4.3304e-10	1.04321e-08	1.84648e-06	n/a
WikiPathways	Androgen receptor signaling	4.38496e-10	1.04455e-08	1.86975e-06	n/a
systems-biology.org	hepatocyte_v2.9	4.37392e-10	1.04777e-08	1.86504e-06	001/007
INOH	JAK STAT pathway and regulation	4.32842e-10	1.04866e-08	1.84564e-06	n/a
Panther_Pathway	Interleukin_signaling	4.53577e-10	1.07447e-08	1.93405e-06	n/a
Panther_Pathway	PDGF_signaling	4.64523e-10	1.09432e-08	1.98073e-06	n/a
REACTOME	Cell-extracellular matrix interactions	4.69511e-10	1.1e-08	2.00199e-06	n/a
BioCarta	angiotensin ii mediated activation of jnk pathway via pyk2 dependent signaling	4.77895e-10	1.11352e-08	2.03774e-06	n/a
KEGG	Hepatocellular carcinoma	5.11361e-10	1.18502e-08	2.18044e-06	n/a
BioCarta	role of egf receptor transactivation by gpcrs in cardiac hypertrophy	5.2137e-10	1.20169e-08	2.22312e-06	n/a
WikiPathways	IL-4 Signaling	5.41113e-10	1.23385e-08	2.30731e-06	n/a
PID	Class I PI3K signaling events mediated by Akt	5.39084e-10	1.23584e-08	2.29865e-06	n/a
KEGG	C-type lectin receptor signaling	5.98005e-10	1.35633e-08	2.54989e-06	n/a
KEGG	Signaling pathways regulating pluripotency of stem cells	6.25914e-10	1.41211e-08	2.6689e-06	n/a
WikiPathways	Primary Focal Segmental Glomerulosclerosis FSGS	6.47356e-10	1.4528e-08	2.76033e-06	n/a
NetPath	AndrogenReceptor	6.83703e-10	1.52634e-08	2.91531e-06	n/a
REACTOME	Signal transduction by L1	6.95254e-10	1.54404e-08	2.96456e-06	n/a
WikiPathways	ESC Pluripotency	7.12201e-10	1.57348e-08	3.03683e-06	n/a
stke	Insulin Signaling Pathway	7.25269e-10	1.5941e-08	3.09255e-06	n/a
PID	Signaling events mediated by PTP1B	7.63011e-10	1.66845e-08	3.25348e-06	n/a
BioCarta	tpo signaling	8.11772e-10	1.76602e-08	3.4614e-06	n/a
KEGG	Colorectal cancer	8.69629e-10	1.88228e-08	3.7081e-06	n/a
WikiPathways	Regulation of Microtubule Cytoskeleton	8.79516e-10	1.88455e-08	3.75026e-06	n/a
Spike	DAPk family	8.7702e-10	1.88869e-08	3.73961e-06	n/a
systems-biology.org	beta_cell_v2.3	9.09174e-10	1.93836e-08	3.87672e-06	001/007
KEGG	Hepatitis C	9.30756e-10	1.9745e-08	3.96874e-06	n/a
BioCarta	t cell receptor signaling	9.55335e-10	2.01661e-08	4.07355e-06	n/a
PID	Signaling events mediated by Hepatocyte Growth Factor Receptor (c-Met)	1.01764e-09	2.13755e-08	4.33922e-06	n/a
BioCarta	links between pyk2 and map kinases	1.0375e-09	2.16858e-08	4.4239e-06	n/a
REACTOME	VEGFA-VEGFR2 Pathway	1.06156e-09	2.20804e-08	4.52649e-06	n/a
REACTOME	Transcriptional regulation by the AP-2 (TFAP2) family of transcription factors	1.07096e-09	2.21678e-08	4.56657e-06	n/a
PID	RAC1 signaling	1.11176e-09	2.29012e-08	4.74054e-06	n/a
PID	CXCR4-mediated signaling events	1.13703e-09	2.33091e-08	4.8483e-06	n/a
WikiPathways	Ras Signaling	1.15709e-09	2.34944e-08	4.93383e-06	n/a
stke	Fibroblast Growth Factor Receptor Pathway	1.15417e-09	2.35473e-08	4.92138e-06	n/a
stke	Epidermal Growth Factor Receptor Pathway	1.1705e-09	2.36541e-08	4.99101e-06	n/a
KEGG	Ras signaling	1.18549e-09	2.3844e-08	5.05493e-06	n/a
systems-biology.org	Skeletal_muscle_v2.9	1.26417e-09	2.53071e-08	5.39042e-06	n/a
KEGG	Regulation of actin cytoskeleton	1.28066e-09	2.55174e-08	5.46073e-06	n/a
REACTOME	MAPK targets/ Nuclear events mediated by MAP kinases	1.29502e-09	2.56836e-08	5.52197e-06	n/a
REACTOME	Toll Like Receptor 3 (TLR3) Cascade	1.35366e-09	2.67223e-08	5.77201e-06	n/a
REACTOME	PI3K/AKT Signaling in Cancer	1.38597e-09	2.7234e-08	5.90978e-06	n/a
NetPath	Notch	1.41679e-09	2.77119e-08	6.04119e-06	n/a
IPAVS	ANG_II_and_JAK_STAT_interactions_in_mediating_cardiac_myocyte_function	1.43209e-09	2.78833e-08	6.10643e-06	n/a
PharmGKB	Vemurafenib_Pathway_Pharmacodynamics	1.44234e-09	2.79552e-08	6.15014e-06	n/a
PID	Nephrin/Neph1 signaling in the kidney podocyte	1.56984e-09	3.02887e-08	6.6938e-06	n/a
KEGG	Hepatitis B	1.63537e-09	3.14109e-08	6.97322e-06	n/a
WikiPathways	AGE/RAGE	1.66836e-09	3.17584e-08	7.11389e-06	n/a
SMPDB	Intracellular Signalling Through Adenosine Receptor A2b and Adenosine	1.66273e-09	3.17932e-08	7.08988e-06	n/a
KEGG	Neurotrophin signaling	1.72633e-09	3.27159e-08	7.36107e-06	n/a
REACTOME	Disease	1.76413e-09	3.32843e-08	7.52225e-06	n/a
WikiPathways	PDGF	1.80606e-09	3.39253e-08	7.70104e-06	n/a
REACTOME	Signaling by NTRK1 (TRKA)	1.87719e-09	3.51067e-08	8.00434e-06	n/a
KEGG	Chemokine signaling	1.90227e-09	3.54204e-08	8.11128e-06	n/a
BioCarta	role of nicotinic acetylcholine receptors in the regulation of apoptosis	1.91927e-09	3.55816e-08	8.18377e-06	n/a
WikiPathways	EPO Receptor Signaling	1.94135e-09	3.58351e-08	8.27792e-06	n/a
NetPath	RAGE	2.13736e-09	3.92832e-08	9.1137e-06	n/a
KEGG	Apoptosis	2.16411e-09	3.96041e-08	9.22777e-06	n/a
REACTOME	RAF activation	2.21074e-09	4.02846e-08	9.4266e-06	n/a
KEGG	Melanoma	2.2219e-09	4.03157e-08	9.47418e-06	n/a
SMPDB	Intracellular Signalling Through Adenosine Receptor A2a and Adenosine	2.3335e-09	4.21612e-08	9.95004e-06	n/a
IPAVS	GSK3_as_a_convergence_point_in_hypertrophic_signaling	2.51181e-09	4.51914e-08	1.07104e-05	n/a
REACTOME	Apoptosis	2.59751e-09	4.65369e-08	1.10758e-05	n/a
SMPDB	Fc Epsilon Receptor I Signaling in Mast Cells	2.65192e-09	4.73129e-08	1.13078e-05	n/a
REACTOME	Signal Transduction	2.7623e-09	4.88732e-08	1.17784e-05	n/a
WikiPathways	Breast cancer	2.76133e-09	4.90596e-08	1.17743e-05	n/a
KEGG	cAMP signaling	2.80933e-09	4.94999e-08	1.1979e-05	n/a
WikiPathways	Mammary gland development pathway - Embryonic development (Stage 1 of 4)	2.82331e-09	4.95415e-08	1.20386e-05	n/a
WikiPathways	Bladder Cancer	2.93316e-09	5.12582e-08	1.2507e-05	n/a
SIGNOR2.0	SIGNOR-TGFb	2.98008e-09	5.18656e-08	1.27071e-05	n/a
REACTOME	Non-genomic estrogen signaling	3.15745e-09	5.45076e-08	1.34634e-05	n/a
REACTOME	Intrinsic Pathway for Apoptosis	3.15294e-09	5.4651e-08	1.34441e-05	n/a
NetPath	IL11	3.23964e-09	5.52553e-08	1.38138e-05	n/a
WikiPathways	Cell Cycle	3.21835e-09	5.53349e-08	1.3723e-05	n/a
WikiPathways	Hippo-Merlin Signaling Dysregulation	3.23384e-09	5.53779e-08	1.37891e-05	n/a
BioCarta	hiv-1 nef: negative effector of fas and tnf	3.26008e-09	5.53824e-08	1.3901e-05	n/a
KEGG	Insulin resistance	3.27372e-09	5.53934e-08	1.39591e-05	n/a
PID	Glucocorticoid receptor regulatory network	3.36812e-09	5.67655e-08	1.43617e-05	n/a
WikiPathways	Envelope proteins and their potential roles in EDMD physiopathology	3.43948e-09	5.77399e-08	1.46659e-05	n/a
REACTOME	MyD88-independent TLR4 cascade	3.50196e-09	5.85583e-08	1.49324e-05	n/a
REACTOME	TRIF(TICAM1)-mediated TLR4 signaling	3.50196e-09	5.85583e-08	1.49324e-05	n/a
BioCarta	nfat and hypertrophy of the heart	3.56667e-09	5.91762e-08	1.52083e-05	n/a
KEGG	Bladder cancer	3.60769e-09	5.96248e-08	1.53832e-05	n/a
KEGG	Cellular senescence	3.65961e-09	6.02493e-08	1.56046e-05	n/a
WikiPathways	PI3K-Akt Signaling	3.77658e-09	6.19359e-08	1.61033e-05	n/a
PID	Retinoic acid receptors-mediated signaling	3.86702e-09	6.31761e-08	1.6489e-05	n/a
REACTOME	Signaling by high-kinase activity BRAF mutants	3.88542e-09	6.32345e-08	1.65674e-05	n/a
WikiPathways	Viral Acute Myocarditis	3.98139e-09	6.455e-08	1.69766e-05	n/a
PID	Validated targets of C-MYC transcriptional repression	4.08106e-09	6.56666e-08	1.74016e-05	n/a
WikiPathways	Chromosomal and microsatellite instability in colorectal cancer	4.07551e-09	6.58257e-08	1.7378e-05	n/a
REACTOME	Programmed Cell Death	4.11297e-09	6.59312e-08	1.75377e-05	n/a
REACTOME	NCAM signaling for neurite out-growth	4.34504e-09	6.93905e-08	1.85273e-05	n/a
SignaLink2.0	TGF(core)	4.38573e-09	6.97789e-08	1.87008e-05	n/a
WikiPathways	MAPK Cascade	4.43138e-09	7.02431e-08	1.88954e-05	n/a
Spike	Apoptosis In The Ear	4.83028e-09	7.62826e-08	2.05963e-05	n/a
PID	Signaling events mediated by PRL	4.9541e-09	7.79494e-08	2.11243e-05	n/a
SIGNOR2.0	SIGNOR-PI3K/AKT	5.03175e-09	7.83043e-08	2.14554e-05	n/a
KEGG	Acute myeloid leukemia	5.00766e-09	7.85024e-08	2.13527e-05	n/a
REACTOME	MAP2K and MAPK activation	5.02718e-09	7.85198e-08	2.14359e-05	n/a
WikiPathways	IL-7 Signaling	5.16172e-09	8.00348e-08	2.20096e-05	n/a
PID	Regulation of nuclear beta catenin signaling and target gene transcription	5.21294e-09	8.05361e-08	2.2228e-05	n/a
PID	EPHB forward signaling	5.31667e-09	8.12555e-08	2.26703e-05	n/a
WikiPathways	Human Thyroid Stimulating Hormone (TSH) signaling	5.29787e-09	8.12594e-08	2.25901e-05	n/a
REACTOME	TRAF6 mediated induction of NFkB and MAP kinases upon TLR7/8 or 9 activation	5.2791e-09	8.12638e-08	2.25101e-05	n/a
REACTOME	Intracellular signaling by second messengers	5.35817e-09	8.15973e-08	2.28472e-05	n/a
KEGG	Human cytomegalovirus infection	5.49097e-09	8.27332e-08	2.34135e-05	n/a
PID	Ephrin B reverse signaling	5.47569e-09	8.27955e-08	2.33483e-05	n/a
REACTOME	L1CAM interactions	5.46465e-09	8.29227e-08	2.33013e-05	n/a
KEGG	Cell cycle	5.74498e-09	8.62556e-08	2.44966e-05	n/a
REACTOME	Downstream signal transduction	5.89462e-09	8.81918e-08	2.51347e-05	n/a
KEGG	Endocytosis	5.92214e-09	8.82937e-08	2.5252e-05	n/a
WikiPathways	Wnt Signaling Pathway and Pluripotency	6.13554e-09	9.11566e-08	2.61619e-05	n/a
WikiPathways	Neural Crest Differentiation	6.25967e-09	9.23572e-08	2.66912e-05	n/a
WikiPathways	RANKL/RANK (Receptor activator of NFKB (ligand)) Signaling	6.24852e-09	9.25128e-08	2.66437e-05	n/a
KEGG	Longevity regulating	6.31918e-09	9.29137e-08	2.6945e-05	n/a
KEGG	Parathyroid hormone synthesis, secretion and action	6.50675e-09	9.53429e-08	2.77448e-05	n/a
REACTOME	Signaling by NTRKs	6.68314e-09	9.75922e-08	2.84969e-05	n/a
REACTOME	MyD88 dependent cascade initiated on endosome	7.01012e-09	1.02018e-07	2.98912e-05	n/a
REACTOME	Toll Like Receptor 7/8 (TLR7/8) Cascade	7.01012e-09	1.02018e-07	2.98912e-05	n/a
PID	ErbB2/ErbB3 signaling events	7.09217e-09	1.02512e-07	3.0241e-05	n/a
WikiPathways	IL-9 Signaling	7.21082e-09	1.03875e-07	3.07469e-05	n/a
BioCarta	role of mal in rho-mediated activation of srf	7.42734e-09	1.05567e-07	3.16702e-05	n/a
Panther_Pathway	TGF_beta_signaling	7.36454e-09	1.05732e-07	3.14024e-05	n/a
INOH	TGF-beta super family signaling pathway canonical	7.42295e-09	1.05858e-07	3.16515e-05	n/a
REACTOME	PI5P, PP2A and IER3 Regulate PI3K/AKT Signaling	7.4021e-09	1.05915e-07	3.15626e-05	n/a
WikiPathways	Epithelial to mesenchymal transition in colorectal cancer	7.64243e-09	1.07905e-07	3.25873e-05	n/a
KEGG	Sphingolipid signaling	7.62899e-09	1.08073e-07	3.253e-05	n/a
NetPath	KitReceptor	7.86933e-09	1.10742e-07	3.35548e-05	n/a
BioCarta	phosphorylation of mek1 by cdk5/p35 down regulates the map kinase	7.95417e-09	1.11568e-07	3.39166e-05	n/a
BioCarta	erk1/erk2 mapk signaling	8.11419e-09	1.13068e-07	3.45989e-05	n/a
REACTOME	CD209 (DC-SIGN) signaling	8.08924e-09	1.1309e-07	3.44925e-05	n/a
PID	SHP2 signaling	8.18857e-09	1.13364e-07	3.49161e-05	n/a
KEGG	VEGF signaling	8.16902e-09	1.13462e-07	3.48327e-05	n/a
WikiPathways	Cardiac Hypertrophic Response	8.42588e-09	1.16272e-07	3.5928e-05	n/a
BioCarta	multiple antiapoptotic pathways from igf-1r signaling lead to bad phosphorylation	8.79256e-09	1.2094e-07	3.74915e-05	n/a
BioCarta	pdgf signaling	9.01049e-09	1.23539e-07	3.84207e-05	n/a
KEGG	B cell receptor signaling	9.13873e-09	1.24896e-07	3.89675e-05	n/a
SIGNOR2.0	SIGNOR-AMPK	9.76474e-09	1.33025e-07	4.16369e-05	n/a
SIGNOR2.0	SIGNOR-WNT	9.97332e-09	1.35434e-07	4.25262e-05	n/a
PID	Ceramide signaling	1.00914e-08	1.3617e-07	4.30297e-05	n/a
REACTOME	PIP3 activates AKT signaling	1.00686e-08	1.36294e-07	4.29325e-05	n/a
WikiPathways	Chemokine signaling	1.02324e-08	1.37204e-07	4.3631e-05	n/a
REACTOME	Interleukin-17 signaling	1.02076e-08	1.37303e-07	4.35252e-05	n/a
PID	p38 signaling mediated by MAPKAP kinases	1.04764e-08	1.40036e-07	4.46714e-05	n/a
SignaLink2.0	WNT/Wingless(core)	1.06981e-08	1.42552e-07	4.56167e-05	n/a
BioCarta	bioactive peptide induced signaling	1.13339e-08	1.50554e-07	4.83277e-05	n/a
WikiPathways	Thymic Stromal LymphoPoietin (TSLP) Signaling	1.19192e-08	1.559e-07	5.08235e-05	n/a
REACTOME	MyD88 cascade initiated on plasma membrane	1.18154e-08	1.55978e-07	5.03809e-05	n/a
REACTOME	Toll Like Receptor 10 (TLR10) Cascade	1.18154e-08	1.55978e-07	5.03809e-05	n/a
REACTOME	Toll Like Receptor 5 (TLR5) Cascade	1.18154e-08	1.55978e-07	5.03809e-05	n/a
WikiPathways	Initiation of transcription and translation elongation at the HIV-1 LTR	1.17951e-08	1.56193e-07	5.02943e-05	n/a
SIGNOR2.0	SIGNOR-EGF	1.20593e-08	1.5725e-07	5.14209e-05	n/a
WikiPathways	Extracellular vesicle-mediated signaling in recipient cells	1.2492e-08	1.59958e-07	5.32659e-05	n/a
WikiPathways	PDGFR-beta	1.23131e-08	1.6007e-07	5.25031e-05	n/a
PID	IL3-mediated signaling events	1.24719e-08	1.60181e-07	5.31802e-05	n/a
WikiPathways	IL-3 Signaling	1.23606e-08	1.60199e-07	5.27056e-05	n/a
REACTOME	Signaling by Non-Receptor Tyrosine Kinases	1.24062e-08	1.60303e-07	5.29e-05	n/a
REACTOME	Signaling by PTK6	1.24062e-08	1.60303e-07	5.29e-05	n/a
KEGG	Progesterone-mediated oocyte maturation	1.29443e-08	1.65253e-07	5.51945e-05	n/a
REACTOME	Signaling by Interleukins	1.30905e-08	1.66621e-07	5.58179e-05	n/a
PID	TCR signaling in na&#xef;ve CD4+ T cells	1.33231e-08	1.69076e-07	5.68097e-05	n/a
BioCarta	igf-1 signaling	1.35579e-08	1.71546e-07	5.78109e-05	n/a
SIGNOR2.0	SIGNOR-AC	1.36841e-08	1.7263e-07	5.8349e-05	n/a
stke	B Cell Antigen Receptor	1.40848e-08	1.7664e-07	6.00576e-05	n/a
BioCarta	integrin signaling	1.41478e-08	1.7691e-07	6.03262e-05	n/a
BioCarta	erk and pi-3 kinase are necessary for collagen binding in corneal epithelia	1.40734e-08	1.77018e-07	6.0009e-05	n/a
KEGG	Prostate cancer	1.45163e-08	1.80987e-07	6.18975e-05	n/a
KEGG	Th1 and Th2 cell differentiation	1.48031e-08	1.84025e-07	6.31204e-05	n/a
WikiPathways	Pathways Regulating Hippo Signaling	1.51656e-08	1.87983e-07	6.46661e-05	n/a
INOH	Fas	1.53178e-08	1.89319e-07	6.53151e-05	n/a
INOH	IGF signaling	1.54622e-08	1.90552e-07	6.59308e-05	n/a
INOH	PDGF	1.57935e-08	1.93516e-07	6.73435e-05	n/a
PID	IL4-mediated signaling events	1.57871e-08	1.93995e-07	6.73162e-05	n/a
WikiPathways	IL-5 Signaling	1.58843e-08	1.94071e-07	6.77307e-05	n/a
NetPath	IL-7	1.60337e-08	1.9478e-07	6.83677e-05	n/a
WikiPathways	IL-2 Signaling	1.60243e-08	1.95222e-07	6.83276e-05	n/a
REACTOME	MAP kinase activation	1.62239e-08	1.9653e-07	6.91787e-05	n/a
SIGNOR2.0	SIGNOR-TCA	1.68352e-08	2.03358e-07	7.17853e-05	n/a
REACTOME	Signaling by BRAF and RAF fusions	1.70275e-08	2.051e-07	7.26053e-05	n/a
REACTOME	Signaling by NOTCH	1.77312e-08	2.12974e-07	7.56058e-05	n/a
REACTOME	Negative regulation of the PI3K/AKT network	1.87495e-08	2.24573e-07	7.99479e-05	n/a
KEGG	mTOR signaling	1.95386e-08	2.33369e-07	8.33126e-05	n/a
SIGNOR2.0	SIGNOR-IOA	1.98389e-08	2.36293e-07	8.45931e-05	n/a
IPAVS	Wnt_signaling_in_cardiomyocyte_hypertrophy	1.99186e-08	2.36582e-07	8.49329e-05	n/a
KEGG	Adipocytokine signaling	2.01671e-08	2.38206e-07	8.59925e-05	n/a
BioCarta	ccr3 signaling in eosinophils	2.01146e-08	2.38246e-07	8.57687e-05	n/a
Panther_Pathway	p53_pathway_feedback_loops_2	2.04059e-08	2.40361e-07	8.70108e-05	n/a
KEGG	TGF-beta signaling	2.14964e-08	2.52509e-07	9.16606e-05	n/a
SIGNOR2.0	SIGNOR-AML	2.18554e-08	2.5602e-07	9.31914e-05	n/a
WikiPathways	Notch Signaling	2.21243e-08	2.5846e-07	9.4338e-05	n/a
WikiPathways	MFAP5 effect on permeability and motility of endothelial cells via cytoskeleton rearrangement	2.22878e-08	2.59659e-07	9.50352e-05	n/a
REACTOME	EPHB-mediated forward signaling	2.2721e-08	2.63985e-07	9.68823e-05	n/a
PID	Endothelins	2.2887e-08	2.65191e-07	9.75902e-05	n/a
Panther_Pathway	Integrin_signalling	2.33464e-08	2.69781e-07	9.9549e-05	n/a
KEGG	Human T-cell leukemia virus 1 infection	2.34709e-08	2.70486e-07	0.00010008	n/a
BioCarta	sprouty regulation of tyrosine kinase signals	2.37258e-08	2.72687e-07	0.000101167	n/a
BioCarta	regulation of splicing through sam68	2.39251e-08	2.74238e-07	0.000102017	n/a
REACTOME	Activation of BH3-only proteins	2.40487e-08	2.74916e-07	0.000102544	n/a
REACTOME	Toll Like Receptor 4 (TLR4) Cascade	2.42453e-08	2.76422e-07	0.000103382	n/a
KEGG	Shigellosis	2.52528e-08	2.87141e-07	0.000107678	n/a
Panther_Pathway	Wnt_signaling	2.5648e-08	2.90859e-07	0.000109363	n/a
NetPath	IL4	2.69733e-08	3.05077e-07	0.000115014	n/a
PID	Nongenotropic Androgen signaling	2.70729e-08	3.05394e-07	0.000115439	n/a
PID	Regulation of p38-alpha and p38-beta	2.80762e-08	3.13395e-07	0.000119717	n/a
BioCarta	transcription factor creb and its extracellular signals	2.79705e-08	3.13858e-07	0.000119266	n/a
KEGG	Autophagy - animal	2.79086e-08	3.1399e-07	0.000119002	n/a
KEGG	Kaposi sarcoma-associated herpesvirus infection	2.80672e-08	3.14117e-07	0.000119679	n/a
SIGNOR2.0	SIGNOR-GBM	2.88803e-08	3.21529e-07	0.000123146	n/a
KEGG	Mitophagy - animal	2.91821e-08	3.24043e-07	0.000124432	n/a
WikiPathways	miRNA regulation of prostate cancer signaling	2.92748e-08	3.24228e-07	0.000124828	n/a
IPAVS	beta3_integrin_mediated_Ub_for_NFkB_activation_Proteins	2.939e-08	3.24661e-07	0.000125319	n/a
REACTOME	Toll Like Receptor 9 (TLR9) Cascade	3.16282e-08	3.48482e-07	0.000134863	n/a
stke	G alpha 12 Pathway	3.25818e-08	3.58064e-07	0.000138929	n/a
SIGNOR2.0	SIGNOR-WNT_Myogenesis	3.27629e-08	3.59129e-07	0.000139701	n/a
BioCarta	nfkb activation by nontypeable hemophilus influenzae	3.3692e-08	3.68366e-07	0.000143663	n/a
Panther_Pathway	Inflammation_mediated_by_chemokine_and_cytokine_signaling	3.40285e-08	3.71093e-07	0.000145098	n/a
KEGG	GnRH signaling	3.4931e-08	3.79964e-07	0.000148946	n/a
WikiPathways	TNF alpha Signaling	3.7027e-08	4.01738e-07	0.000157883	n/a
WikiPathways	Alpha 6 Beta 4 signaling	3.78226e-08	4.09329e-07	0.000161276	n/a
SIGNOR2.0	SIGNOR-G1-S_trans	3.80957e-08	4.11241e-07	0.00016244	n/a
WikiPathways	Mammary gland development pathway - Pregnancy and lactation (Stage 3 of 4)	3.826e-08	4.11971e-07	0.000163141	n/a
PharmGKB	Sorafenib_Pharmacodynamics	3.842e-08	4.12652e-07	0.000163823	n/a
WikiPathways	Neovascularisation processes	3.85778e-08	4.13306e-07	0.000164496	n/a
WikiPathways	Synaptic signaling pathways associated with autism spectrum disorder	3.96457e-08	4.23682e-07	0.000169049	n/a
PID	RhoA signaling	4.09455e-08	4.36479e-07	0.000174592	n/a
KEGG	Gap junction	4.12406e-08	4.38528e-07	0.00017585	n/a
REACTOME	Netrin-1 signaling	4.20125e-08	4.45625e-07	0.000179141	n/a
PID	Netrin-mediated signaling events	4.25433e-08	4.50136e-07	0.000181405	n/a
Panther_Pathway	Insulin_IGF_pathway_MAP_kinase_cascade	4.46981e-08	4.70599e-07	0.000190593	n/a
WikiPathways	IL-6 signaling	4.46026e-08	4.70756e-07	0.000190185	n/a
BioCarta	role of erbb2 in signal transduction and oncology	4.59307e-08	4.82385e-07	0.000195849	n/a
REACTOME	TGF-beta receptor signaling in EMT (epithelial to mesenchymal transition)	4.76465e-08	4.99176e-07	0.000203165	n/a
REACTOME	VEGFR2 mediated cell proliferation	4.95991e-08	5.18359e-07	0.000211491	n/a
BioCarta	mapkinase signaling	4.97635e-08	5.18806e-07	0.000212192	n/a
WikiPathways	Apoptosis-related network due to altered Notch3 in ovarian cancer	5.0486e-08	5.23777e-07	0.000215272	n/a
BioCarta	regulation of eif-4e and p70s6 kinase	5.06732e-08	5.24443e-07	0.000216071	n/a
REACTOME	FOXO-mediated transcription	5.04372e-08	5.24547e-07	0.000215064	n/a
PID	Integrins in angiogenesis	5.24497e-08	5.41515e-07	0.000223646	n/a
REACTOME	Cytokine Signaling in Immune system	5.28734e-08	5.4457e-07	0.000225452	n/a
IPAVS	acute_Myeloid_leukemia_Signaling	5.48253e-08	5.63313e-07	0.000233775	n/a
WikiPathways	Apoptosis	5.52648e-08	5.66464e-07	0.000235649	n/a
PID	Noncanonical Wnt signaling	5.68232e-08	5.81041e-07	0.000242294	n/a
Spike	Hearing related SIX1 Interaction	5.75062e-08	5.86618e-07	0.000245206	n/a
BioCarta	the igf-1 receptor and longevity	5.86394e-08	5.9675e-07	0.000250038	n/a
PID	IL2-mediated signaling events	5.92769e-08	6.01802e-07	0.000252757	n/a
BioCarta	stat3 signaling	6.0804e-08	6.15839e-07	0.000259268	n/a
BioCarta	tgf beta signaling	6.36233e-08	6.3683e-07	0.00027129	n/a
WikiPathways	TNF related weak inducer of apoptosis (TWEAK) Signaling	6.35555e-08	6.37649e-07	0.000271001	n/a
PID	TNF receptor signaling pathway	6.31735e-08	6.38322e-07	0.000269372	n/a
WikiPathways	MAPK and NFkB Signalling Pathways Inhibited by Yersinia YopJ	6.3345e-08	6.38542e-07	0.000270103	n/a
PID	IL6-mediated signaling events	6.35186e-08	6.38781e-07	0.000270843	n/a
PID	Neurotrophic factor-mediated Trk receptor signaling	6.48279e-08	6.47368e-07	0.000276426	n/a
REACTOME	MyD88:MAL(TIRAP) cascade initiated on plasma membrane	6.57632e-08	6.53646e-07	0.000280414	n/a
REACTOME	Toll Like Receptor TLR6:TLR2 Cascade	6.57632e-08	6.53646e-07	0.000280414	n/a
WikiPathways	BDNF-TrkB Signaling	6.56327e-08	6.53873e-07	0.000279858	n/a
INOH	NGF	6.79502e-08	6.7225e-07	0.00028974	n/a
KEGG	Small cell lung cancer	6.84323e-08	6.75452e-07	0.000291795	n/a
WikiPathways	Estrogen signaling	6.875e-08	6.77021e-07	0.00029315	n/a
Spike	Apoptosis Anti-Apoptosis Network	7.06144e-08	6.93778e-07	0.0003011	n/a
REACTOME	Signalling to RAS	7.22785e-08	7.08495e-07	0.000308196	n/a
REACTOME	Constitutive Signaling by AKT1 E17K in Cancer	7.7745e-08	7.60332e-07	0.000331505	n/a
SIGNOR2.0	SIGNOR-HPP	7.8981e-08	7.70652e-07	0.000336775	n/a
BioCarta	cadmium induces dna synthesis and proliferation in macrophages	8.11094e-08	7.89613e-07	0.00034585	n/a
stke	Adrenergic Pathway	8.60104e-08	8.31629e-07	0.000366748	n/a
KEGG	Amphetamine addiction	8.56622e-08	8.32036e-07	0.000365264	n/a
KEGG	Renal cell carcinoma	8.59753e-08	8.33179e-07	0.000366599	n/a
PharmGKB	Diuretics_Pathway_Pharmacodynamics	8.65251e-08	8.34713e-07	0.000368943	n/a
PID	Trk receptor signaling mediated by the MAPK	8.72007e-08	8.39331e-07	0.000371824	n/a
WikiPathways	T-Cell antigen Receptor (TCR) pathway during Staphylococcus aureus infection	8.82358e-08	8.47382e-07	0.000376237	n/a
PID	Notch-mediated HES/HEY network	9.01605e-08	8.6392e-07	0.000384444	n/a
WikiPathways	Interferon type I signaling	9.35477e-08	8.94366e-07	0.000398887	n/a
REACTOME	C-type lectin receptors (CLRs)	9.4541e-08	9.01841e-07	0.000403123	n/a
WikiPathways	Angiogenesis	9.65537e-08	9.18984e-07	0.000411705	n/a
KEGG	TNF signaling	9.82405e-08	9.32957e-07	0.000418897	n/a
REACTOME	Toll Like Receptor 2 (TLR2) Cascade	1.00067e-07	9.43995e-07	0.000426686	n/a
REACTOME	Toll Like Receptor TLR1:TLR2 Cascade	1.00067e-07	9.43995e-07	0.000426686	n/a
WikiPathways	TGF-beta Receptor Signaling	9.99694e-08	9.45165e-07	0.00042627	n/a
WikiPathways	Endochondral Ossification	9.98367e-08	9.46008e-07	0.000425704	n/a
WikiPathways	Vitamin D in inflammatory diseases	1.01828e-07	9.56376e-07	0.000434195	n/a
KEGG	HIF-1 signaling	1.06085e-07	9.94168e-07	0.000452346	n/a
PID	Validated transcriptional targets of TAp63 isoforms	1.09044e-07	1.01966e-06	0.000464964	n/a
PID	EPHA forward signaling	1.12993e-07	1.05427e-06	0.000481802	n/a
REACTOME	Signaling by ERBB2	1.17848e-07	1.09717e-06	0.000502504	n/a
REACTOME	Downregulation of ERBB2 signaling	1.20248e-07	1.11708e-06	0.000512737	n/a
REACTOME	Regulation of signaling by CBL	1.20627e-07	1.11816e-06	0.000514354	n/a
IPAVS	Role_of_PTEN_in_the_myocardial_response_to_pathological_biomechanical_stress	1.22636e-07	1.13432e-06	0.00052292	n/a
INOH	HGF	1.23235e-07	1.13739e-06	0.000525474	n/a
PID	Thromboxane A2 receptor signaling	1.25725e-07	1.15537e-06	0.000536091	n/a
INOH	CD4 T cell receptor signaling	1.25598e-07	1.1567e-06	0.00053555	n/a
WikiPathways	Integrated Cancer	1.26924e-07	1.16388e-06	0.000541204	n/a
PID	ErbB4 signaling events	1.30398e-07	1.19317e-06	0.000556017	n/a
KEGG	JAK-STAT signaling	1.38822e-07	1.26753e-06	0.000591937	n/a
SIGNOR2.0	SIGNOR-MS	1.4188e-07	1.28993e-06	0.000604976	n/a
WikiPathways	AMP-activated Protein Kinase (AMPK) Signaling	1.41842e-07	1.29234e-06	0.000604814	n/a
SIGNOR2.0	SIGNOR-G2-M_trans	1.43431e-07	1.30125e-06	0.00061159	n/a
KEGG	AMPK signaling	1.45885e-07	1.31791e-06	0.000622054	n/a
PID	Regulation of nuclear SMAD2/3 signaling	1.45607e-07	1.31819e-06	0.000620868	n/a
BioCarta	il-2 receptor beta chain in t cell activation	1.47955e-07	1.33378e-06	0.00063088	n/a
WikiPathways	Adipogenesis	1.49389e-07	1.34387e-06	0.000636995	n/a
REACTOME	Semaphorin interactions	1.50082e-07	1.34726e-06	0.00063995	n/a
KEGG	Human immunodeficiency virus 1 infection	1.50413e-07	1.3474e-06	0.000641361	n/a
BioCarta	influence of ras and rho proteins on g1 to s transition	1.54388e-07	1.38011e-06	0.00065831	n/a
REACTOME	Loss of Function of TGFBR2 in Cancer	1.5624e-07	1.39374e-06	0.000666207	n/a
REACTOME	TGFBR2 Kinase Domain Mutants in Cancer	1.5624e-07	1.39374e-06	0.000666207	n/a
WikiPathways	PI3K-AKT-mTOR signaling pathway and therapeutic opportunities	1.57329e-07	1.39761e-06	0.000670851	n/a
PID	IFN-gamma	1.61898e-07	1.4352e-06	0.000690333	n/a
PID	GMCSF-mediated signaling events	1.65583e-07	1.46483e-06	0.000706046	n/a
WikiPathways	Prion disease	1.70565e-07	1.50577e-06	0.000727289	n/a
WikiPathways	Translation inhibitors in chronically activated PDGFRA cells	1.73979e-07	1.53274e-06	0.000741846	n/a
Panther_Pathway	Insulin_IGF_pathway-protein_kinase_B_signaling_cascade	1.74996e-07	1.53852e-06	0.000746183	n/a
KEGG	Dopaminergic synapse	1.80746e-07	1.5858e-06	0.000770701	n/a
INOH	BMP2 signaling TAK1	1.87062e-07	1.63785e-06	0.000797632	n/a
PID	Plasma membrane estrogen receptor signaling	1.91987e-07	1.67753e-06	0.000818633	n/a
KEGG	Tight junction	1.94406e-07	1.69519e-06	0.000828947	n/a
SignaLink2.0	TGF(non-core)	1.95737e-07	1.70331e-06	0.000834623	n/a
REACTOME	Signaling by SCF-KIT	1.96754e-07	1.70867e-06	0.000838959	n/a
IPAVS	GAP_JUNCTION_REGULATION	2.05431e-07	1.7804e-06	0.000875958	n/a
PID	Nectin adhesion	2.06491e-07	1.78596e-06	0.000880478	n/a
BioCarta	mechanism of gene regulation by peroxisome proliferators via ppara	2.08284e-07	1.79782e-06	0.000888123	n/a
Panther_Pathway	Interferon_gamma_signaling	2.09367e-07	1.80352e-06	0.000892741	n/a
WikiPathways	MET in type 1 papillary renal cell carcinoma	2.22941e-07	1.91657e-06	0.00095062	n/a
PID	Stabilization and expansion of the E-cadherin adherens junction	2.27446e-07	1.95137e-06	0.00096983	n/a
BioCarta	roles of arrestin dependent recruitment of src kinases in gpcr signaling	2.31111e-07	1.97883e-06	0.000985457	n/a
PID	AP-1 transcription factor network	2.32055e-07	1.98293e-06	0.000989483	n/a
KEGG	Th17 cell differentiation	2.40891e-07	2.05432e-06	0.00102716	n/a
WikiPathways	Neural Crest Cell Migration in Cancer	2.41479e-07	2.05522e-06	0.00102967	n/a
REACTOME	Listeria monocytogenes entry into host cells	2.45919e-07	2.08884e-06	0.0010486	n/a
KEGG	Wnt signaling	2.48504e-07	2.1066e-06	0.00105962	n/a
REACTOME	Nuclear Events (kinase and transcription factor activation)	2.51089e-07	2.12429e-06	0.00107064	n/a
NetPath	CRH	2.60742e-07	2.20159e-06	0.0011118	n/a
REACTOME	Toll-like Receptor Cascades	2.61402e-07	2.2028e-06	0.00111462	n/a
PID	Glypican 1 network	2.73489e-07	2.30011e-06	0.00116616	n/a
stke	G alpha i Pathway	2.73489e-07	2.30011e-06	0.00116616	n/a
KEGG	Fc gamma R-mediated phagocytosis	2.77885e-07	2.3279e-06	0.0011849	n/a
PID	Ras signaling in the CD4+ TCR	2.79747e-07	2.3389e-06	0.00119284	n/a
BioCarta	fc epsilon receptor i signaling in mast cells	2.83643e-07	2.35761e-06	0.00120945	n/a
INOH	GPCR Adenosine A2A receptor	2.83027e-07	2.3617e-06	0.00120683	n/a
PID	CXCR3-mediated signaling events	2.83595e-07	2.36181e-06	0.00120925	n/a
stke	Fas Signaling Pathway	2.90668e-07	2.4113e-06	0.00123941	n/a
REACTOME	Signaling by EGFR	2.99071e-07	2.47619e-06	0.00127524	n/a
PID	Notch signaling	3.09393e-07	2.55669e-06	0.00131925	n/a
PID	Integrin-linked kinase signaling	3.20739e-07	2.64021e-06	0.00136763	n/a
BioCarta	pten dependent cell cycle arrest and apoptosis	3.20226e-07	2.64109e-06	0.00136544	n/a
WikiPathways	Aryl Hydrocarbon Receptor	3.28955e-07	2.70263e-06	0.00140266	n/a
PID	Alpha-synuclein signaling	3.37266e-07	2.76558e-06	0.0014381	n/a
KEGG	Thyroid cancer	3.42752e-07	2.80517e-06	0.00146149	n/a
WikiPathways	Factors and pathways affecting insulin-like growth factor (IGF1)-Akt signaling	3.45884e-07	2.82538e-06	0.00147485	n/a
WikiPathways	PI3K/AKT/mTOR - VitD3 Signalling	3.49173e-07	2.84679e-06	0.00148887	n/a
KEGG	Salmonella infection	3.73834e-07	3.04204e-06	0.00159403	n/a
WikiPathways	Physiological and Pathological Hypertrophy of the Heart	3.87019e-07	3.14333e-06	0.00165025	n/a
PID	Osteopontin-mediated events	3.88914e-07	3.15272e-06	0.00165833	n/a
REACTOME	Transcriptional activity of SMAD2/SMAD3:SMAD4 heterotrimer	3.92618e-07	3.1767e-06	0.00167412	n/a
PID	ATF-2 transcription factor network	3.98346e-07	3.21695e-06	0.00169855	n/a
REACTOME	EPH-ephrin mediated repulsion of cells	4.09241e-07	3.29868e-06	0.001745	n/a
WikiPathways	Canonical and Non-Canonical TGF-B signaling	4.15569e-07	3.34337e-06	0.00177199	n/a
WikiPathways	Wnt Signaling	4.28566e-07	3.44144e-06	0.00182741	n/a
REACTOME	Cellular Senescence	4.29755e-07	3.4445e-06	0.00183248	n/a
REACTOME	Negative regulation of MAPK	4.50266e-07	3.60213e-06	0.00191993	n/a
BioCarta	growth hormone signaling	4.51875e-07	3.60823e-06	0.0019268	n/a
BioCarta	map kinase inactivation of smrt corepressor	4.55402e-07	3.6296e-06	0.00194183	n/a
PID	Signaling events regulated by Ret tyrosine kinase	4.58559e-07	3.64115e-06	0.0019553	n/a
KEGG	Measles	4.58269e-07	3.64563e-06	0.00195406	n/a
stke	Wnt/beta-catenin Pathway	4.62132e-07	3.6627e-06	0.00197053	n/a
PID	Signaling events mediated by HDAC Class I	4.87841e-07	3.85928e-06	0.00208015	n/a
BioCarta	nerve growth factor pathway (ngf)	4.89009e-07	3.86136e-06	0.00208513	n/a
PID	E-cadherin signaling in the nascent adherens junction	4.90931e-07	3.86937e-06	0.00209333	n/a
WikiPathways	Senescence and Autophagy in Cancer	5.03572e-07	3.96168e-06	0.00214723	n/a
REACTOME	Chk1/Chk2(Cds1) mediated inactivation of Cyclin B:Cdk1 complex	5.0699e-07	3.98123e-06	0.00216181	n/a
REACTOME	G2/M Transition	5.116e-07	4.01004e-06	0.00218146	n/a
NetPath	Wnt	5.19334e-07	4.06319e-06	0.00221444	n/a
REACTOME	Mitotic G2-G2/M phases	5.22465e-07	4.0802e-06	0.00222779	n/a
stke	Myocyte Adrenergic Pathway	5.45476e-07	4.25212e-06	0.00232591	n/a
BioCarta	akt signaling	5.61794e-07	4.36337e-06	0.00239549	n/a
WikiPathways	Common Pathways Underlying Drug Addiction	5.60899e-07	4.36437e-06	0.00239167	n/a
KEGG	Osteoclast differentiation	5.66539e-07	4.39222e-06	0.00241572	n/a
PID	LPA receptor mediated events	5.7041e-07	4.41421e-06	0.00243223	n/a
stke	JNK MAPK Pathway	5.80547e-07	4.47641e-06	0.00247545	n/a
REACTOME	Signaling by EGFR in Cancer	5.79674e-07	4.47777e-06	0.00247173	n/a
PID	p73 transcription factor network	5.86136e-07	4.50321e-06	0.00249928	n/a
REACTOME	MAPK3 (ERK1) activation	5.85603e-07	4.50724e-06	0.00249701	n/a
RB-Pathways	E2F1-3_module	5.93287e-07	4.54179e-06	0.00252978	n/a
REACTOME	SUMOylation of transcription cofactors	5.94498e-07	4.5429e-06	0.00253494	n/a
BioCarta	melanocyte development and pigmentation	5.93155e-07	4.54894e-06	0.00252921	n/a
INOH	BMP2 signaling TGF-beta MV	6.08163e-07	4.63901e-06	0.00259321	n/a
BioCarta	trka receptor signaling	6.12221e-07	4.65332e-06	0.00261051	n/a
KEGG	Bacterial invasion of epithelial cells	6.12114e-07	4.66081e-06	0.00261005	n/a
WikiPathways	MFAP5-mediated ovarian cancer cell motility and invasiveness	6.15475e-07	4.66972e-06	0.00262439	n/a
BioCarta	cell cycle: g1/s check point	6.27539e-07	4.7528e-06	0.00267583	n/a
Panther_Pathway	PI_3-Kinase	6.29439e-07	4.75874e-06	0.00268393	n/a
PID	Downstream signaling in na&#xef;ve CD8+ T cells	6.37137e-07	4.79145e-06	0.00271675	n/a
BioCarta	egf signaling	6.36835e-07	4.79764e-06	0.00271546	n/a
WikiPathways	Thermogenesis	6.35962e-07	4.79954e-06	0.00271174	n/a
WikiPathways	Calcium Regulation in the Cardiac Cell	6.46706e-07	4.85485e-06	0.00275755	n/a
PID	Lissencephaly gene (LIS1) in neuronal migration and development	6.48912e-07	4.86285e-06	0.00276696	n/a
WikiPathways	Neural Crest Cell Migration during Development	6.85425e-07	5.12746e-06	0.00292265	n/a
REACTOME	EPH-Ephrin signaling	6.98982e-07	5.21972e-06	0.00298046	n/a
IPAVS	FAS_signaling_in_cardiac_hypertrophy	7.02658e-07	5.238e-06	0.00299613	n/a
REACTOME	Prolonged ERK activation events	7.22325e-07	5.37521e-06	0.00307999	n/a
IPAVS	GSK3beta_linked_proapoptotic_signaling_pathways_and_lithium_protection	7.26656e-07	5.39802e-06	0.00309846	n/a
KEGG	Chagas disease (American trypanosomiasis)	7.49971e-07	5.56152e-06	0.00319788	n/a
Panther_Pathway	Huntington_disease	7.54283e-07	5.58379e-06	0.00321626	n/a
REACTOME	SMAD2/3 Phosphorylation Motif Mutants in Cancer	7.56307e-07	5.58907e-06	0.00322489	n/a
REACTOME	TGFBR1 KD Mutants in Cancer	7.56307e-07	5.58907e-06	0.00322489	n/a
INOH	TGF-beta signaling TAK1	7.95922e-07	5.86151e-06	0.00339381	n/a
REACTOME	TGFBR1 LBD Mutants in Cancer	8.08515e-07	5.94398e-06	0.00344751	n/a
PID	Insulin-mediated glucose transport	8.1206e-07	5.95977e-06	0.00346262	n/a
BioCarta	tumor suppressor arf inhibits ribosomal biogenesis	8.21517e-07	6.01881e-06	0.00350295	n/a
Panther_Pathway	Axon_guidance_mediated_by_semaphorins	8.4577e-07	6.18587e-06	0.00360636	n/a
WikiPathways	Structural Pathway of Interleukin 1 (IL-1)	8.51356e-07	6.21607e-06	0.00363018	n/a
KEGG	Herpes simplex infection	8.58438e-07	6.25706e-06	0.00366038	n/a
REACTOME	Signaling by FGFR in disease	8.62785e-07	6.27801e-06	0.00367892	n/a
BioCarta	role of mef2d in t-cell apoptosis	8.92394e-07	6.4824e-06	0.00380517	n/a
KEGG	Hedgehog signaling	9.00768e-07	6.5321e-06	0.00384087	n/a
BioCarta	il 3 signaling	9.16503e-07	6.63492e-06	0.00390797	n/a
PID	E-cadherin signaling in keratinocytes	9.53081e-07	6.88803e-06	0.00406394	n/a
stke	Seven Transmembrane Receptor Signaling Through beta-Arrestin	9.62406e-07	6.94365e-06	0.0041037	n/a
stke	TGF beta Signaling in Gastrointestinal Stem Cells	9.70752e-07	6.99204e-06	0.00413929	n/a
BioCarta	telomeres telomerase cellular aging and immortality	9.82371e-07	7.06379e-06	0.00418883	n/a
WikiPathways	T-Cell Receptor and Co-stimulatory Signaling	9.96027e-07	7.14993e-06	0.00424706	n/a
REACTOME	Growth hormone receptor signaling	9.99749e-07	7.15257e-06	0.00426293	n/a
stke	Tumor Necrosis Factor Pathway	9.99074e-07	7.15975e-06	0.00426005	n/a
PID	N-cadherin signaling events	1.01638e-06	7.25937e-06	0.00433384	n/a
BioCarta	human cytomegalovirus and map kinase	1.02684e-06	7.32182e-06	0.00437845	n/a
WikiPathways	Energy Metabolism	1.11657e-06	7.94834e-06	0.00476105	n/a
BioCarta	wnt signaling	1.14859e-06	8.16265e-06	0.00489759	n/a
WikiPathways	Wnt/beta-catenin Signaling Pathway in Leukemia	1.16577e-06	8.27095e-06	0.00497084	n/a
REACTOME	RHO GTPases Activate WASPs and WAVEs	1.20175e-06	8.51206e-06	0.00512426	n/a
stke	G alpha 13 Pathway	1.22267e-06	8.64588e-06	0.00521346	n/a
PID	p53	1.23508e-06	8.71917e-06	0.00526638	n/a
REACTOME	Fc epsilon receptor (FCERI) signaling	1.27226e-06	8.9668e-06	0.00542492	n/a
REACTOME	Interleukin-4 and Interleukin-13 signaling	1.29529e-06	9.11405e-06	0.00552312	n/a
PID	EPHA2 forward signaling	1.29879e-06	9.12363e-06	0.00553804	n/a
REACTOME	Nucleotide-binding domain, leucine rich repeat containing receptor (NLR) signaling	1.30978e-06	9.18569e-06	0.0055849	n/a
BioCarta	signaling pathway from g-protein families	1.33549e-06	9.33529e-06	0.00569453	n/a
BioCarta	ctcf: first multivalent nuclear factor	1.33477e-06	9.34558e-06	0.00569146	n/a
BioCarta	signal transduction through il1r	1.34767e-06	9.40502e-06	0.00574646	n/a
REACTOME	Cell-Cell communication	1.40337e-06	9.77773e-06	0.00598397	n/a
REACTOME	Interleukin-15 signaling	1.44689e-06	1.00645e-05	0.00616954	n/a
stke	Mitochondrial Pathway of Apoptosis: BH3-only Bcl-2 Family	1.46191e-06	1.01524e-05	0.00623358	n/a
REACTOME	Cell junction organization	1.46627e-06	1.01661e-05	0.00625218	n/a
PID	PDGFR-alpha signaling	1.48667e-06	1.02908e-05	0.00633916	n/a
REACTOME	Estrogen-dependent nuclear events downstream of ESR-membrane signaling	1.54279e-06	1.0662e-05	0.00657846	n/a
SIGNOR2.0	SIGNOR-TA	1.55325e-06	1.07169e-05	0.00662306	n/a
WikiPathways	Follicle Stimulating Hormone (FSH) signaling	1.56363e-06	1.07711e-05	0.00666732	n/a
IPAVS	GSK3beta_regulation_by_signaling	1.59095e-06	1.09416e-05	0.00678381	n/a
PID	Class I PI3K signaling events	1.59433e-06	1.09472e-05	0.00679822	n/a
SMPDB	Insulin Signalling	1.61753e-06	1.10887e-05	0.00689715	n/a
KEGG	Phospholipase D signaling	1.63144e-06	1.11661e-05	0.00695646	n/a
REACTOME	PTEN Regulation	1.65872e-06	1.13346e-05	0.00707278	n/a
WikiPathways	Copper homeostasis	1.6973e-06	1.15797e-05	0.00723729	n/a
WikiPathways	Cardiac Progenitor Differentiation	1.71333e-06	1.16704e-05	0.00730564	n/a
KEGG	Transcriptional misregulation in cancer	1.73573e-06	1.18041e-05	0.00740115	n/a
PID	S1P3	1.74323e-06	1.18362e-05	0.00743313	n/a
REACTOME	Regulation of actin dynamics for phagocytic cup formation	1.76549e-06	1.19683e-05	0.00752805	n/a
BioCarta	ras signaling	1.78324e-06	1.20694e-05	0.00760374	n/a
SignaLink2.0	Notch(non-core)	1.82784e-06	1.23517e-05	0.00779391	n/a
REACTOME	Interleukin-3, Interleukin-5 and GM-CSF signaling	1.88502e-06	1.27179e-05	0.00803773	n/a
REACTOME	Cellular responses to stress	1.9583e-06	1.31915e-05	0.00835019	n/a
REACTOME	NOD1/2 Signaling Pathway	1.96769e-06	1.32338e-05	0.00839023	n/a
PID	ALK1 signaling events	2.00257e-06	1.34472e-05	0.00853896	n/a
REACTOME	CTLA4 inhibitory signaling	2.00714e-06	1.34567e-05	0.00855844	n/a
REACTOME	Elastic fibre formation	2.09616e-06	1.40314e-05	0.00893803	n/a
REACTOME	Transcriptional regulation by RUNX3	2.10019e-06	1.40364e-05	0.00895521	n/a
REACTOME	Cellular responses to external stimuli	2.19915e-06	1.46748e-05	0.00937718	n/a
REACTOME	SMAD2/SMAD3:SMAD4 heterotrimer regulates transcription	2.32611e-06	1.54977e-05	0.00991853	n/a
IPAVS	GP130_JAK_STAT	2.35794e-06	1.56853e-05	0.0100543	n/a
NetPath	TWEAK	2.36785e-06	1.57267e-05	0.0100965	n/a
SIGNOR2.0	SIGNOR-IL6	2.39384e-06	1.58745e-05	0.0102073	n/a
KEGG	Central carbon metabolism in cancer	2.4395e-06	1.61522e-05	0.010402	n/a
KEGG	Apelin signaling	2.4608e-06	1.6268e-05	0.0104929	n/a
WikiPathways	Serotonin Receptor 2 and ELK-SRF/GATA4 signaling	2.53398e-06	1.67258e-05	0.0108049	n/a
WikiPathways	Splicing factor NOVA regulated synaptic proteins	2.61012e-06	1.72018e-05	0.0111296	n/a
REACTOME	Cell Cycle	2.64922e-06	1.74325e-05	0.0112963	n/a
PID	Internalization of ErbB1	2.6903e-06	1.76756e-05	0.0114714	n/a
BioCarta	alk in cardiac myocytes	2.70871e-06	1.77691e-05	0.0115499	n/a
REACTOME	Death Receptor Signalling	2.74061e-06	1.79508e-05	0.011686	n/a
KEGG	Pathogenic Escherichia coli infection	2.85527e-06	1.86731e-05	0.0121749	n/a
WikiPathways	Pathogenic Escherichia coli infection	2.85527e-06	1.86731e-05	0.0121749	n/a
PID	Alpha4 beta1 integrin signaling events	2.99236e-06	1.95098e-05	0.0127594	n/a
WikiPathways	Circadian rhythm related genes	3.02377e-06	1.96845e-05	0.0128934	n/a
KEGG	Inflammatory mediator regulation of TRP channels	3.10264e-06	2.01672e-05	0.0132297	n/a
stke	Natural Killer Cell Receptor Signaling Pathway	3.10772e-06	2.01694e-05	0.0132513	n/a
INOH	Integrin	3.14783e-06	2.03677e-05	0.0134223	n/a
REACTOME	RET signaling	3.1439e-06	2.03732e-05	0.0134056	n/a
BioCarta	agrin in postsynaptic differentiation	3.16692e-06	2.04602e-05	0.0135037	n/a
WikiPathways	4-hydroxytamoxifen, Dexamethasone, and Retinoic Acids Regulation of p27 Expression	3.29512e-06	2.12563e-05	0.0140504	n/a
PID	CD40/CD40L signaling	3.31705e-06	2.13654e-05	0.0141439	n/a
PID	S1P2	3.36591e-06	2.16474e-05	0.0143522	n/a
BioCarta	ceramide signaling	3.42926e-06	2.20216e-05	0.0146224	n/a
Panther_Pathway	Endothelin_signaling	3.49512e-06	2.24108e-05	0.0149032	n/a
PID	IL2 signaling events mediated by STAT5	3.52742e-06	2.2584e-05	0.0150409	n/a
KEGG	Estrogen signaling	3.55618e-06	2.26999e-05	0.0151636	n/a
IPAVS	betaCatenin_Phosphorylation_by_CK1a_and_GSK3	3.55293e-06	2.27132e-05	0.0151497	n/a
PID	Calcineurin-regulated NFAT-dependent transcription in lymphocytes	3.57375e-06	2.2778e-05	0.0152385	n/a
REACTOME	Activation of the AP-1 family of transcription factors	3.6007e-06	2.29155e-05	0.0153534	n/a
PID	IL2 signaling events mediated by PI3K	3.72218e-06	2.36533e-05	0.0158714	n/a
WikiPathways	TGF-B Signaling in Thyroid Cells for Epithelial-Mesenchymal Transition	3.74967e-06	2.37925e-05	0.0159886	n/a
WikiPathways	TFs Regulate miRNAs related to cardiac hypertrophy	3.84709e-06	2.43744e-05	0.016404	n/a
REACTOME	Signaling by FGFR4	3.90142e-06	2.4682e-05	0.0166357	n/a
WikiPathways	Fas Ligand (FasL) pathway and Stress induction of Heat Shock Proteins (HSP) regulation	3.93685e-06	2.48324e-05	0.0167867	n/a
REACTOME	Sema4D induced cell migration and growth-cone collapse	3.93212e-06	2.48393e-05	0.0167666	n/a
stke	TGF-beta Signaling in Development	4.02322e-06	2.53397e-05	0.017155	n/a
PID	Posttranslational regulation of adherens junction stability and dissassembly	4.04634e-06	2.54478e-05	0.0172536	n/a
Panther_Pathway	Alzheimer_disease_amyloid_secretase	4.06959e-06	2.55187e-05	0.0173527	n/a
stke	G alpha s Pathway	4.06747e-06	2.5543e-05	0.0173437	n/a
Panther_Pathway	Apoptosis_signaling	4.1885e-06	2.62258e-05	0.0178598	n/a
REACTOME	SUMOylation of intracellular receptors	4.32631e-06	2.7049e-05	0.0184474	n/a
stke	Interleukin 4 (IL-4) Pathway	4.34154e-06	2.71044e-05	0.0185123	n/a
Spike	MYO3A Interacting Proteins in the Auditory System	4.37566e-06	2.72775e-05	0.0186578	n/a
BioCarta	inactivation of gsk3 by akt causes accumulation of b-catenin in alveolar macrophages	4.52143e-06	2.81451e-05	0.0192794	n/a
Spike	The GJB2 Interactions in the Ear	4.58633e-06	2.85075e-05	0.0195561	n/a
WikiPathways	Pathways Affected in Adenoid Cystic Carcinoma	4.6662e-06	2.89617e-05	0.0198967	n/a
Spike	Caspases Cascade	4.67924e-06	2.90004e-05	0.0199523	n/a
PID	Coregulation of Androgen receptor activity	4.76352e-06	2.94799e-05	0.0203116	n/a
KEGG	Fluid shear stress and atherosclerosis	4.78862e-06	2.95923e-05	0.0204187	n/a
KEGG	Epstein-Barr virus infection	4.8407e-06	2.98708e-05	0.0206407	n/a
WikiPathways	Ectoderm Differentiation	4.87748e-06	3.00543e-05	0.0207976	n/a
REACTOME	Molecules associated with elastic fibres	4.90924e-06	3.02063e-05	0.020933	n/a
IPAVS	STAT_signaling	4.9937e-06	3.06818e-05	0.0212931	n/a
PID	FAS (CD95) signaling	5.04157e-06	3.09313e-05	0.0214973	n/a
WikiPathways	Hypothesized Pathways in Pathogenesis of Cardiovascular Disease	5.10184e-06	3.12113e-05	0.0217542	n/a
REACTOME	Signaling by ERBB4	5.11247e-06	3.12315e-05	0.0217996	n/a
IPAVS	JAK_STAT_pathway_in_postconditioning_ischemia	5.09824e-06	3.1234e-05	0.0217389	n/a
KEGG	Toxoplasmosis	5.13796e-06	3.13423e-05	0.0219083	n/a
REACTOME	TGF-beta receptor signaling activates SMADs	5.18161e-06	3.15634e-05	0.0220944	n/a
REACTOME	Cell Cycle Checkpoints	5.30363e-06	3.22606e-05	0.0226147	n/a
REACTOME	Ovarian tumor domain proteases	5.37829e-06	3.26681e-05	0.022933	n/a
BioCarta	fas signaling pathway (cd95)	5.56712e-06	3.3767e-05	0.0237382	n/a
PID	TCR signaling in na&#xef;ve CD8+ T cells	5.57747e-06	3.37817e-05	0.0237823	n/a
PID	Presenilin action in Notch and Wnt signaling	5.62277e-06	3.40078e-05	0.0239755	n/a
REACTOME	Fcgamma receptor (FCGR) dependent phagocytosis	5.63271e-06	3.40197e-05	0.0240179	n/a
REACTOME	DCC mediated attractive signaling	5.76108e-06	3.47457e-05	0.0245652	n/a
REACTOME	InlA-mediated entry of Listeria monocytogenes into host cells	5.87055e-06	3.5356e-05	0.025032	n/a
REACTOME	Downregulation of ERBB2:ERBB3 signaling	5.89365e-06	3.5445e-05	0.0251305	n/a
stke	Granule Cell Survival Pathway	6.04692e-06	3.63156e-05	0.0257841	n/a
stke	ERK1/ERK2 MAPK Pathway	6.07171e-06	3.6362e-05	0.0258898	n/a
PID	VEGFR3 signaling in lymphatic endothelium	6.06948e-06	3.63998e-05	0.0258803	n/a
REACTOME	Cell Cycle, Mitotic	6.20873e-06	3.70266e-05	0.026474	n/a
REACTOME	Integrin alphaIIb beta3 signaling	6.20649e-06	3.71171e-05	0.0264645	n/a
REACTOME	Integrin signaling	6.20649e-06	3.71171e-05	0.0264645	n/a
NetPath	TSH	6.26393e-06	3.72516e-05	0.0267094	n/a
REACTOME	Sema4D in semaphorin signaling	6.2553e-06	3.72522e-05	0.0266726	n/a
REACTOME	ERK/MAPK targets	6.33131e-06	3.75999e-05	0.0269967	n/a
WikiPathways	WikiPathways	6.38859e-06	3.78873e-05	0.0272409	n/a
systems-biology.org	Macrophage_Map_Update_ver2_re	6.43393e-06	3.81032e-05	0.0274343	n/a
PID	Regulation of Telomerase	6.48754e-06	3.83674e-05	0.0276629	n/a
BioCarta	ucalpain and friends in cell spread	6.51128e-06	3.84544e-05	0.0277641	n/a
REACTOME	Regulation of PLK1 Activity at G2/M Transition	6.62865e-06	3.90934e-05	0.0282646	n/a
REACTOME	Myogenesis	6.78109e-06	3.99372e-05	0.0289146	n/a
WikiPathways	Osteopontin Signaling	6.90445e-06	4.05518e-05	0.0294406	n/a
BioCarta	atm signaling	6.90139e-06	4.05897e-05	0.0294275	n/a
REACTOME	Constitutive Signaling by Ligand-Responsive EGFR Cancer Variants	6.97382e-06	4.09028e-05	0.0297364	n/a
REACTOME	Signaling by Ligand-Responsive EGFR Variants in Cancer	6.97382e-06	4.09028e-05	0.0297364	n/a
PID	Syndecan-3-mediated signaling events	7.22546e-06	4.22625e-05	0.0308094	n/a
PID	Canonical NF-kappaB	7.30656e-06	4.26783e-05	0.0311552	n/a
KEGG	Aldosterone-regulated sodium reabsorption	7.43858e-06	4.339e-05	0.0317181	n/a
WikiPathways	Non-genomic actions of 1,25 dihydroxyvitamin D3	7.4546e-06	4.34241e-05	0.0317864	n/a
REACTOME	activated TAK1 mediates p38 MAPK activation	7.51954e-06	4.37426e-05	0.0320633	n/a
WikiPathways	Mammary gland development pathway - Involution (Stage 4 of 4)	7.61798e-06	4.42549e-05	0.0324831	n/a
Spike	G2-M Phase of the Cell Cycle	7.80064e-06	4.52543e-05	0.0332619	n/a
BioCarta	aspirin blocks signaling pathway involved in platelet activation	8.06057e-06	4.66987e-05	0.0343703	n/a
BioCarta	sumoylation by ranbp2 regulates transcriptional repression	8.06057e-06	4.66987e-05	0.0343703	n/a
REACTOME	SUMOylation	8.16728e-06	4.71887e-05	0.0348253	n/a
Spike	Autophagy	8.19017e-06	4.72569e-05	0.0349229	n/a
BioCarta	cell cycle: g2/m checkpoint	8.25151e-06	4.75465e-05	0.0351844	n/a
PID	IL8- and CXCR2-mediated signaling events	8.28429e-06	4.7671e-05	0.0353242	n/a
stke	PI3K Pathway	8.29744e-06	4.76823e-05	0.0353803	n/a
KEGG	Long-term depression	8.31992e-06	4.77472e-05	0.0354761	n/a
KEGG	Platelet activation	8.49678e-06	4.86966e-05	0.0362303	n/a
REACTOME	Signaling by FGFR3	8.52487e-06	4.8792e-05	0.03635	n/a
PID	Signaling events mediated by TCPTP	8.58951e-06	4.90961e-05	0.0366257	n/a
REACTOME	Regulation of TP53 Expression and Degradation	8.75194e-06	4.99575e-05	0.0373183	n/a
PID	Arf6 trafficking events	8.98176e-06	5.12008e-05	0.0382982	n/a
SignaLink2.0	Notch(core)	9.06445e-06	5.16032e-05	0.0386508	n/a
REACTOME	Gene expression (Transcription)	9.16603e-06	5.20425e-05	0.039084	n/a
REACTOME	SUMO E3 ligases SUMOylate target proteins	9.16586e-06	5.2111e-05	0.0390832	n/a
WikiPathways	TP53 Network	9.24725e-06	5.24339e-05	0.0394303	n/a
IPAVS	non_canonical_Wnt_signaling	9.29874e-06	5.2586e-05	0.0396498	n/a
PID	Sumoylation by RanBP2 regulates transcriptional repression	9.2982e-06	5.26528e-05	0.0396475	n/a
PID	Aurora A signaling	9.39234e-06	5.29748e-05	0.0400489	n/a
PID	Validated nuclear estrogen receptor alpha network	9.38155e-06	5.2984e-05	0.0400029	n/a
WikiPathways	Imatinib and Chronic Myeloid Leukemia	9.68276e-06	5.45407e-05	0.0412873	n/a
stke	Mitochondrial Pathway of Apoptosis: Caspases	9.72036e-06	5.46802e-05	0.0414476	n/a
BioCarta	phosphoinositides and their downstream targets	1.00443e-05	5.64281e-05	0.0428289	n/a
REACTOME	Downregulation of TGF-beta receptor signaling	1.02274e-05	5.73811e-05	0.0436096	n/a
REACTOME	Activation of BAD and translocation to mitochondria	1.02509e-05	5.74374e-05	0.0437098	n/a
KEGG	Oxytocin signaling	1.0283e-05	5.75416e-05	0.0438467	n/a
REACTOME	Regulation of TP53 Degradation	1.03147e-05	5.76434e-05	0.0439819	n/a
PharmGKB	Tacrolimus_Cyclosporine_Pathway_Pharmacodynamics	1.03961e-05	5.80222e-05	0.044329	n/a
REACTOME	Loss of Function of SMAD2/3 in Cancer	1.05634e-05	5.88789e-05	0.0450423	n/a
WikiPathways	Ebola Virus Pathway on Host	1.05909e-05	5.89551e-05	0.0451596	n/a
Panther_Pathway	Cadherin_signaling	1.07441e-05	5.97299e-05	0.0458128	n/a
REACTOME	PTK6 Regulates RTKs and Their Effectors AKT1 and DOK1	1.07596e-05	5.97382e-05	0.0458789	n/a
REACTOME	Frs2-mediated activation	1.07755e-05	5.97487e-05	0.0459467	n/a
REACTOME	Signaling by FGFR1	1.08765e-05	6.02304e-05	0.0463774	n/a
stke	Interleukin 1 (IL-1) Pathway	1.10345e-05	6.10261e-05	0.0470511	n/a
REACTOME	Transcriptional regulation by RUNX1	1.10661e-05	6.11216e-05	0.0471859	n/a
REACTOME	Cyclin A/B1/B2 associated events during G2/M transition	1.13155e-05	6.24182e-05	0.0482493	n/a
PID	Arf6 signaling events	1.14106e-05	6.28615e-05	0.0486548	n/a
BioCarta	rho cell motility signaling	1.14555e-05	6.30274e-05	0.0488463	n/a
BioCarta	il 6 signaling	1.15064e-05	6.32259e-05	0.0490633	n/a
REACTOME	Regulation of localization of FOXO transcription factors	1.17455e-05	6.44566e-05	0.0500828	n/a
INOH	LIF signaling	1.19909e-05	6.57188e-05	0.0511292	n/a
PID	Regulation of retinoblastoma protein	1.2249e-05	6.70472e-05	0.0522297	n/a
REACTOME	Signaling by NOTCH3	1.24125e-05	6.7855e-05	0.0529269	n/a
REACTOME	Signal attenuation	1.24345e-05	6.78882e-05	0.0530207	n/a
Panther_Pathway	Ras_Pathway	1.27418e-05	6.9477e-05	0.054331	n/a
WikiPathways	RIG-I-like Receptor Signaling	1.2973e-05	7.06473e-05	0.0553169	n/a
NetPath	IL9	1.31462e-05	7.14081e-05	0.0560554	n/a
WikiPathways	ERK Pathway in Huntington's Disease	1.31315e-05	7.14193e-05	0.0559927	n/a
PID	IL12 signaling mediated by STAT4	1.33861e-05	7.26187e-05	0.0570783	n/a
REACTOME	PTK6 Regulates RHO GTPases, RAS GTPase and MAP kinases	1.33861e-05	7.26187e-05	0.0570783	n/a
WikiPathways	Transcription factor regulation in adipogenesis	1.38172e-05	7.46724e-05	0.0589165	n/a
WikiPathways	IL-1 signaling	1.38048e-05	7.47001e-05	0.0588637	n/a
REACTOME	Rap1 signalling	1.40078e-05	7.56067e-05	0.0597293	n/a
WikiPathways	miRs in Muscle Cell Differentiation	1.4083e-05	7.58206e-05	0.0600499	n/a
REACTOME	Signaling by BMP	1.4069e-05	7.5841e-05	0.0599902	n/a
BioCarta	the 41bb-dependent immune response	1.45336e-05	7.81479e-05	0.0619713	n/a
REACTOME	G0 and Early G1	1.46464e-05	7.85563e-05	0.0624522	n/a
REACTOME	Negative feedback regulation of MAPK	1.4633e-05	7.85833e-05	0.0623951	n/a
Spike	p53 Signaling Network	1.47975e-05	7.9267e-05	0.0630965	n/a
BioCarta	p38 mapk signaling	1.51309e-05	8.09513e-05	0.0645182	n/a
REACTOME	Signaling by PDGF	1.52505e-05	8.14889e-05	0.0650281	n/a
SIGNOR2.0	SIGNOR-NFKBC	1.52505e-05	8.14889e-05	0.0650281	n/a
INOH	CD4 T cell receptor signaling-JNK cascade	1.53318e-05	8.17185e-05	0.0653748	n/a
NetPath	TSLP	1.5578e-05	8.29271e-05	0.0664246	n/a
WikiPathways	Pathways in clear cell renal cell carcinoma	1.58804e-05	8.44315e-05	0.067714	n/a
BioCarta	tnf/stress related signaling	1.61505e-05	8.56539e-05	0.0688657	n/a
WikiPathways	G13 Signaling	1.61734e-05	8.56688e-05	0.0689634	n/a
INOH	CD4 T cell receptor signaling-ERK cascade	1.61365e-05	8.56862e-05	0.068806	n/a
REACTOME	Constitutive Signaling by EGFRvIII	1.63619e-05	8.65597e-05	0.0697671	n/a
REACTOME	Signaling by EGFRvIII in Cancer	1.63619e-05	8.65597e-05	0.0697671	n/a
SIGNOR2.0	SIGNOR-FapINS	1.6407e-05	8.65835e-05	0.0699594	n/a
KEGG	Ubiquitin mediated proteolysis	1.6443e-05	8.66662e-05	0.070113	n/a
WikiPathways	ncRNAs involved in Wnt signaling in hepatocellular carcinoma	1.6478e-05	8.67434e-05	0.0702622	n/a
WikiPathways	BMP Signaling Pathway in Eyelid Development	1.66387e-05	8.74814e-05	0.0709474	n/a
BioCarta	regulation of bad phosphorylation	1.68679e-05	8.85772e-05	0.0719247	n/a
KEGG	Cushing syndrome	1.75574e-05	9.19714e-05	0.0748648	n/a
PID	EGFR-dependent Endothelin signaling events	1.75374e-05	9.19797e-05	0.0747795	n/a
KEGG	cGMP-PKG signaling	1.78561e-05	9.33069e-05	0.0761384	n/a
SignaLink2.0	WNT/Wingless(non-core)	1.78385e-05	9.33293e-05	0.0760634	n/a
WikiPathways	Leptin Insulin Overlap	1.79682e-05	9.37777e-05	0.0766164	n/a
WikiPathways	Role Altered Glycolysation of MUC1 in Tumour Microenvironment	1.81252e-05	9.44815e-05	0.0772859	n/a
REACTOME	AKT phosphorylates targets in the nucleus	1.81774e-05	9.46379e-05	0.0775084	n/a
Panther_Pathway	p38_MAPK	1.89752e-05	9.85509e-05	0.0809103	n/a
BioCarta	epo signaling	1.89522e-05	9.85514e-05	0.0808122	n/a
Spike	MYO7A Interactions In The Ear	1.91897e-05	9.95437e-05	0.0818249	n/a
PID	Regulation of Androgen receptor activity	1.95398e-05	0.000101237	0.0833177	n/a
REACTOME	Platelet activation, signaling and aggregation	1.96342e-05	0.000101602	0.0837202	n/a
REACTOME	Constitutive Signaling by Aberrant PI3K in Cancer	1.98958e-05	0.000102831	0.0848357	n/a
REACTOME	Cytosolic sensors of pathogen-associated DNA	2.00788e-05	0.000103651	0.085616	n/a
WikiPathways	IL17 signaling	2.00788e-05	0.000103651	0.085616	n/a
PID	Direct p53 effectors	2.01997e-05	0.000104024	0.0861315	n/a
REACTOME	Ephrin signaling	2.04536e-05	0.000105204	0.0872142	n/a
REACTOME	VEGFR2 mediated vascular permeability	2.08842e-05	0.000107289	0.0890502	n/a
Panther_Pathway	FAS_signaling	2.10716e-05	0.000108122	0.0898493	n/a
IPAVS	RANK_Singnaling_Pathway_in_Osteoclast_resorption	2.16184e-05	0.000110794	0.0921809	n/a
REACTOME	TNFR1-induced NFkappaB signaling	2.20762e-05	0.000113005	0.0941329	n/a
WikiPathways	ATM Signaling Network in Development and Disease	2.20762e-05	0.000113005	0.0941329	n/a
WikiPathways	Preimplantation Embryo	2.22359e-05	0.00011355	0.0948139	n/a
BioCarta	rac1 cell motility signaling	2.35976e-05	0.000120359	0.10062	n/a
REACTOME	Signaling by FGFR	2.37045e-05	0.00012076	0.101076	n/a
REACTOME	Signaling by FGFR1 in disease	2.45305e-05	0.000124819	0.104598	n/a
BioCarta	cell to cell adhesion signaling	2.55871e-05	0.00013004	0.109103	n/a
REACTOME	Signaling by Hippo	2.61043e-05	0.00013251	0.111309	n/a
REACTOME	Regulation of cytoskeletal remodeling and cell spreading by IPP complex components	2.62048e-05	0.000132862	0.111737	n/a
REACTOME	Loss of Function of TGFBR1 in Cancer	2.63566e-05	0.000133473	0.112385	n/a
WikiPathways	Cell migration and invasion through p75NTR	2.64415e-05	0.000133744	0.112747	n/a
REACTOME	TNF signaling	2.66285e-05	0.000134372	0.113544	n/a
WikiPathways	Bone Morphogenic Protein (BMP) Signalling and Regulation	2.66023e-05	0.000134398	0.113432	n/a
KEGG	NF-kappa B signaling	2.69059e-05	0.000135611	0.114727	n/a
REACTOME	Neurotransmitter release cycle	2.73738e-05	0.000137806	0.116722	n/a
KEGG	IL-17 signaling	2.75415e-05	0.000138487	0.117437	n/a
REACTOME	MAPK6/MAPK4 signaling	2.90699e-05	0.000146	0.123954	n/a
WikiPathways	Photodynamic therapy-induced NFE2L2 (NRF2) survival signaling	2.92222e-05	0.000146592	0.124603	n/a
PID	Alpha9 beta1 integrin signaling events	2.94469e-05	0.000147546	0.125562	n/a
KEGG	Adrenergic signaling in cardiomyocytes	3.03427e-05	0.000151856	0.129381	n/a
REACTOME	Interleukin-2 signaling	3.04237e-05	0.000152083	0.129727	n/a
REACTOME	Generic Transcription Pathway	3.05922e-05	0.000152746	0.130445	n/a
REACTOME	TFAP2 (AP-2) family regulates transcription of growth factors and their receptors	3.07588e-05	0.000153398	0.131156	n/a
KEGG	Natural killer cell mediated cytotoxicity	3.1039e-05	0.000154615	0.13235	n/a
SMPDB	Leucine Stimulation on Insulin Signaling	3.12757e-05	0.000155612	0.13336	n/a
HumanCyc	MAP kinase cascade	3.18503e-05	0.000158286	0.13581	n/a
REACTOME	Signaling by TGF-beta Receptor Complex in Cancer	3.20806e-05	0.000159245	0.136792	n/a
REACTOME	RHO GTPases activate PAKs	3.21757e-05	0.000159532	0.137197	n/a
PID	p38 MAPK signaling	3.22923e-05	0.000159924	0.137694	n/a
REACTOME	CD28 dependent Vav1	3.33447e-05	0.000164944	0.142182	n/a
BioCarta	bone remodeling	3.36787e-05	0.000166403	0.143606	n/a
BioCarta	effects of calcineurin in keratinocyte differentiation	3.395e-05	0.00016755	0.144763	n/a
Panther_Pathway	Toll_receptor_signaling	3.44491e-05	0.000169816	0.146891	n/a
PID	Canonical Wnt signaling	3.5173e-05	0.000173184	0.149978	n/a
WikiPathways	Serotonin Receptor 4/6/7 and NR3C Signaling	3.61165e-05	0.000177625	0.154001	n/a
REACTOME	Signaling by FGFR4 in disease	3.75086e-05	0.000184259	0.159937	n/a
BioCarta	regulation of transcriptional activity by pml	3.84099e-05	0.000188469	0.16378	n/a
BioCarta	nitric oxide signaling	3.84596e-05	0.000188496	0.163992	n/a
WikiPathways	miRNA Regulation of DNA Damage Response	3.86299e-05	0.000189114	0.164718	n/a
WikiPathways	Signal transduction through IL1R	3.87055e-05	0.000189266	0.16504	n/a
REACTOME	FCERI mediated MAPK activation	3.87716e-05	0.000189372	0.165322	n/a
REACTOME	SOS-mediated signalling	3.8887e-05	0.000189719	0.165814	n/a
REACTOME	Transcriptional Regulation by TP53	4.01527e-05	0.00019567	0.171211	n/a
REACTOME	Post NMDA receptor activation events	4.07003e-05	0.000198112	0.173546	n/a
Spike	NFkB Signaling Network	4.07486e-05	0.000198121	0.173752	n/a
RB-Pathways	rb_module	4.15005e-05	0.000201547	0.176958	n/a
WikiPathways	p38 MAPK Signaling	4.16477e-05	0.000202032	0.177586	n/a
REACTOME	FOXO-mediated transcription of cell death genes	4.22716e-05	0.000203668	0.180246	n/a
REACTOME	Constitutive Signaling by NOTCH1 HD+PEST Domain Mutants	4.21308e-05	0.000204143	0.179646	n/a
REACTOME	Constitutive Signaling by NOTCH1 PEST Domain Mutants	4.21308e-05	0.000204143	0.179646	n/a
REACTOME	Signaling by NOTCH1 HD+PEST Domain Mutants in Cancer	4.21308e-05	0.000204143	0.179646	n/a
REACTOME	Signaling by NOTCH1 PEST Domain Mutants in Cancer	4.21308e-05	0.000204143	0.179646	n/a
REACTOME	Signaling by NOTCH1 in Cancer	4.21308e-05	0.000204143	0.179646	n/a
REACTOME	Regulation of TNFR1 signaling	4.26256e-05	0.000205142	0.181756	n/a
REACTOME	RAF-independent MAPK1/3 activation	4.29701e-05	0.000206567	0.183225	n/a
BioCarta	hypoxia and p53 in the cardiovascular system	4.31917e-05	0.000207398	0.184169	n/a
KEGG	Glutamatergic synapse	4.34116e-05	0.000208219	0.185107	n/a
REACTOME	RNA Polymerase II Transcription	4.34837e-05	0.000208331	0.185414	n/a
HumanCyc	BMP Signalling Pathway	4.44342e-05	0.000212407	0.189467	n/a
WikiPathways	Resistin as a regulator of inflammation	4.44021e-05	0.000212492	0.189331	n/a
REACTOME	Regulation of TP53 Activity	4.54297e-05	0.000216923	0.193712	n/a
PID	JNK signaling in the CD4+ TCR	4.58808e-05	0.000218832	0.195636	n/a
PID	S1P4	4.59663e-05	0.000218995	0.196	n/a
WikiPathways	Cannabinoid receptor signaling	4.59663e-05	0.000218995	0.196	n/a
IPAVS	Calcium_Signaling	4.60786e-05	0.00021904	0.196479	n/a
Panther_Pathway	JAK_STAT_signaling	4.74219e-05	0.000225175	0.202207	n/a
stke	p38 MAPK Pathway	4.85e-05	0.000230038	0.206804	n/a
INOH	GPCR GroupI metabotropic glutamate receptor	4.9437e-05	0.000234222	0.210799	n/a
PID	Cellular roles of Anthrax toxin	5.01228e-05	0.000237207	0.213724	n/a
REACTOME	DSCAM interactions	5.09641e-05	0.000240921	0.217311	n/a
NetPath	ID	5.2222e-05	0.000246594	0.222675	n/a
PID	HIV-1 Nef: Negative effector of Fas and TNF-alpha	5.32166e-05	0.000250459	0.226916	n/a
REACTOME	p75 NTR receptor-mediated signalling	5.31839e-05	0.000250581	0.226776	n/a
BioCarta	toll-like receptor	5.31539e-05	0.000250717	0.226648	n/a
REACTOME	Interleukin-9 signaling	5.37261e-05	0.000252578	0.229088	n/a
BioCarta	tsp-1 induced apoptosis in microvascular endothelial cell	5.38452e-05	0.000252859	0.229596	n/a
KEGG	Epithelial cell signaling in Helicobacter pylori infection	5.65658e-05	0.000265343	0.241197	n/a
INOH	IL-3 signaling	5.6907e-05	0.00026665	0.242651	n/a
INOH	TNF	5.81371e-05	0.000272115	0.247897	n/a
Panther_Pathway	Axon_guidance_mediated_by_Slit_Robo	5.85371e-05	0.000273687	0.249602	n/a
WikiPathways	Hedgehog Signaling	5.86062e-05	0.00027371	0.249897	n/a
BioCarta	il 2 signaling	5.98346e-05	0.000279141	0.255135	n/a
BioCarta	ras-independent pathway in nk cell-mediated cytotoxicity	5.98346e-05	0.000279141	0.255135	n/a
REACTOME	EPHA-mediated growth cone collapse	6.0846e-05	0.000283239	0.259447	n/a
IPAVS	TWEAK_signaling	6.13756e-05	0.000285393	0.261706	n/a
BioCarta	the information processing pathway at the ifn beta enhancer	6.16668e-05	0.000286435	0.262947	n/a
REACTOME	SUMOylation of DNA methylation proteins	6.30385e-05	0.000292488	0.268796	n/a
KEGG	Non-alcoholic fatty liver disease (NAFLD)	6.43283e-05	0.000298148	0.274296	n/a
REACTOME	Cell death signalling via NRAGE, NRIF and NADE	6.4692e-05	0.000299508	0.275847	n/a
REACTOME	Platelet Aggregation (Plug Formation)	6.4692e-05	0.000299508	0.275847	n/a
Spike	NOTCH1 Signaling In The Ear	6.50437e-05	0.000300158	0.277346	n/a
KEGG	Leukocyte transendothelial migration	6.51685e-05	0.000300409	0.277878	n/a
REACTOME	Ub-specific processing proteases	6.50419e-05	0.000300475	0.277339	n/a
WikiPathways	Transcription co-factors SKI and SKIL protein partners	6.53272e-05	0.000300491	0.278555	n/a
REACTOME	MET activates RAP1 and RAC1	6.5283e-05	0.000300612	0.278367	n/a
REACTOME	Nephrin family interactions	6.57638e-05	0.000302173	0.280417	n/a
REACTOME	Signaling by cytosolic FGFR1 fusion mutants	6.87683e-05	0.000315638	0.293228	n/a
REACTOME	Signaling by FGFR3 fusions in cancer	7.04363e-05	0.000322947	0.30034	n/a
SIGNOR2.0	SIGNOR-TLR	7.1169e-05	0.000325956	0.303465	n/a
WikiPathways	LncRNA involvement in canonical Wnt signaling and colorectal cancer	7.12862e-05	0.000326142	0.303964	n/a
PID	Signaling mediated by p38-alpha and p38-beta	7.15704e-05	0.000327091	0.305176	n/a
BioCarta	cbl mediated ligand-induced downregulation of egf receptors	7.34437e-05	0.000335293	0.313164	n/a
PID	Hedgehog signaling events mediated by Gli proteins	7.43654e-05	0.000339138	0.317094	n/a
WikiPathways	NLR Proteins	7.48589e-05	0.000341024	0.319198	n/a
WikiPathways	EBV LMP1 signaling	7.51112e-05	0.000341808	0.320274	n/a
INOH	TLR ECSIT MEKK1 p38	7.52583e-05	0.000342112	0.320901	n/a
WikiPathways	Differentiation	7.63983e-05	0.000346925	0.325762	n/a
BioCarta	insulin signaling	7.65883e-05	0.000347418	0.326573	n/a
BioCarta	mtor signaling	7.69624e-05	0.000348744	0.328168	n/a
PID	Regulation of RhoA activity	7.72041e-05	0.000349467	0.329198	n/a
INOH	IL-5 signaling	7.83642e-05	0.000353967	0.334145	n/a
REACTOME	RHO GTPases Activate ROCKs	7.83249e-05	0.000354165	0.333977	n/a
WikiPathways	Toll-like Receptor Signaling	7.87518e-05	0.000355341	0.335798	n/a
WikiPathways	DNA Damage Response	8.0362e-05	0.000362224	0.342664	n/a
KEGG	Tuberculosis	8.08245e-05	0.000363924	0.344636	n/a
PID	PAR1-mediated thrombin signaling events	8.1263e-05	0.000365512	0.346505	n/a
RB-Pathways	Apoptosis_entry_module	8.1565e-05	0.000366484	0.347793	n/a
Spike	ATM Signaling Network	8.20701e-05	0.000367978	0.349947	n/a
stke	IGF-1 Receptor Signaling through beta-Arrestin	8.19895e-05	0.000368003	0.349603	n/a
BioCarta	gata3 participate in activating the th2 cytokine genes expression	8.23292e-05	0.000368752	0.351052	n/a
SMPDB	Bevacizumab Action Pathway	8.36506e-05	0.000374277	0.356686	n/a
INOH	IL-2 signaling	8.39619e-05	0.000375276	0.358014	n/a
BioCarta	corticosteroids and cardioprotection	8.57833e-05	0.000382615	0.36578	n/a
PID	Regulation of Ras family activation	8.57786e-05	0.000382995	0.36576	n/a
PID	IL8- and CXCR1-mediated signaling events	8.7044e-05	0.000387832	0.371156	n/a
PID	HIF-2-alpha transcription factor network	8.72614e-05	0.000388395	0.372083	n/a
PID	Signaling mediated by p38-gamma and p38-delta	8.83362e-05	0.000392769	0.376666	n/a
REACTOME	Nuclear signaling by ERBB4	9.01821e-05	0.000400559	0.384536	n/a
KEGG	Leishmaniasis	9.13099e-05	0.000405146	0.389345	n/a
Panther_Pathway	P53_pathway_feedback_loops_1	9.24467e-05	0.000409764	0.394193	n/a
WikiPathways	Mesodermal Commitment	9.29042e-05	0.000411364	0.396144	n/a
KEGG	Influenza A	9.35646e-05	0.000413858	0.398959	n/a
REACTOME	Gastrin-CREB signalling pathway via PKC and MAPK	9.44461e-05	0.000417325	0.402718	n/a
REACTOME	ESR-mediated signaling	9.52935e-05	0.000420633	0.406331	n/a
REACTOME	Apoptotic execution phase	9.54289e-05	0.000420795	0.406909	n/a
REACTOME	NOTCH3 Activation and Transmission of Signal to the Nucleus	9.58386e-05	0.000422165	0.408656	n/a
KEGG	Vascular smooth muscle contraction	9.86596e-05	0.000434143	0.420685	n/a
BioCarta	nf-kb signaling	9.95413e-05	0.000437121	0.424444	n/a
PID	FOXA1 transcription factor network	9.94425e-05	0.000437137	0.424023	n/a
REACTOME	MAP3K8 (TPL2)-dependent MAPK1/3 activation	0.000101045	0.000442812	0.430856	n/a
REACTOME	Interleukin-21 signaling	0.000101213	0.000443093	0.431572	n/a
stke	Angiotensin II-Stimulated Signaling through G Proteins and beta-Arrestin	0.00010101	0.000443114	0.430707	n/a
WikiPathways	NRF2-ARE regulation	0.000101462	0.000443727	0.432634	n/a
REACTOME	Interactions of Vpr with host cellular proteins	0.000102812	0.00044917	0.43839	n/a
REACTOME	Deubiquitination	0.000102943	0.000449282	0.438949	n/a
REACTOME	Basigin interactions	0.000104262	0.000454574	0.444573	n/a
REACTOME	AKT phosphorylates targets in the cytosol	0.000105478	0.000459406	0.449758	n/a
WikiPathways	TCA Cycle Nutrient Utilization and Invasiveness of Ovarian Cancer	0.000105588	0.000459416	0.450227	n/a
REACTOME	Rho GTPase cycle	0.000105817	0.000459943	0.451204	n/a
PID	S1P1	0.000106657	0.000463122	0.454785	n/a
REACTOME	Oxidative Stress Induced Senescence	0.000106872	0.000463583	0.455702	n/a
REACTOME	Activation of NMDA receptors and postsynaptic events	0.000107924	0.000467671	0.460188	n/a
WikiPathways	Nonalcoholic fatty liver disease	0.000110183	0.000476975	0.46982	n/a
Panther_Pathway	p53	0.000111069	0.000480323	0.473598	n/a
IPAVS	STAT5A_mediated_PC	0.00011203	0.000483988	0.477696	n/a
REACTOME	Clathrin-mediated endocytosis	0.000112461	0.000484867	0.479534	n/a
NetPath	IL1	0.000112374	0.000484983	0.479163	n/a
REACTOME	Apoptotic cleavage of cellular proteins	0.000113804	0.000489667	0.48526	n/a
PID	Arf6 downstream	0.0001137	0.000489714	0.484817	n/a
Panther_Pathway	p53_pathway_by_glucose_deprivation	0.000120383	0.000517453	0.513313	n/a
REACTOME	Downregulation of SMAD2/3:SMAD4 transcriptional activity	0.000121627	0.000522273	0.518618	n/a
REACTOME	Activation of PUMA and translocation to mitochondria	0.000126254	0.000541597	0.538347	n/a
BioCarta	erythropoietin mediated neuroprotection through nf-kb	0.000126938	0.000543984	0.541264	n/a
BioCarta	control of skeletal myogenesis by hdac and calcium/calmodulin-dependent kinase (camk)	0.000127408	0.000544902	0.543268	n/a
KEGG	Toll-like receptor signaling	0.000127391	0.000545377	0.543195	n/a
IPAVS	Mechanism_for_Dsh_Action_In_the_absence_of_a_wnt_signal	0.000127748	0.000545809	0.544717	n/a
REACTOME	Tie2 Signaling	0.000129339	0.000552054	0.551501	n/a
WikiPathways	Estrogen Receptor	0.0001305	0.000556452	0.556452	n/a
KEGG	Longevity regulating pathway - multiple species	0.000135019	0.000575146	0.575721	n/a
Panther_Pathway	Oxidative_stress_response	0.000135584	0.000576976	0.57813	n/a
KEGG	Melanogenesis	0.000138021	0.000586761	0.588522	n/a
BioCarta	estrogen responsive protein efp controls cell cycle and breast tumors growth	0.000139724	0.000593409	0.595783	n/a
REACTOME	Membrane Trafficking	0.00014163	0.000600906	0.60391	n/a
KEGG	Cholinergic synapse	0.000143185	0.000606297	0.610541	n/a
REACTOME	CREB1 phosphorylation through NMDA receptor-mediated activation of RAS signaling	0.000143125	0.000606645	0.610285	n/a
BioCarta	overview of telomerase protein component gene htert transcriptional regulation	0.000146577	0.000620044	0.625004	n/a
INOH	IL-4 signaling	0.00014865	0.00062819	0.633844	n/a
REACTOME	IkBA variant leads to EDA-ID	0.000149555	0.000631389	0.637703	n/a
WikiPathways	miRNAs involved in DNA damage response	0.000149555	0.000631389	0.637703	n/a
WikiPathways	let-7 inhibition of ES cell reprogramming	0.000150776	0.000635285	0.642909	n/a
stke	PI3K Class IB Pathway in Neutrophils	0.000151814	0.000637768	0.647335	n/a
REACTOME	MET promotes cell motility	0.000151615	0.00063819	0.646486	n/a
REACTOME	RUNX3 regulates CDKN1A transcription	0.000151778	0.000638246	0.647181	n/a
REACTOME	MET activates PTK2 signaling	0.000155336	0.000651922	0.662353	n/a
BioCarta	il-7 signal transduction	0.000158764	0.000665	0.67697	n/a
WikiPathways	Heart Development	0.000159149	0.000665305	0.678611	n/a
REACTOME	Syndecan interactions	0.000158713	0.00066544	0.676752	n/a
KEGG	Type II diabetes mellitus	0.000159042	0.00066551	0.678155	n/a
REACTOME	Interleukin-2 family signaling	0.000160297	0.000669448	0.683506	n/a
PharmGKB	Gemtuzumab_ozogamicin_Pathway_Pharmacokinetics_Pharmacodynamics	0.000163325	0.000681426	0.696418	n/a
REACTOME	RUNX1 interacts with co-factors whose precise effect on RUNX1 targets is not known	0.000164012	0.000683624	0.699347	n/a
PID	HIF-1-alpha transcription factor network	0.00016667	0.000694024	0.710681	n/a
REACTOME	Pre-NOTCH Transcription and Translation	0.000169453	0.000704924	0.722548	n/a
WikiPathways	Apoptosis Modulation and Signaling	0.000169638	0.000705006	0.723336	n/a
WikiPathways	Signal Transduction of S1P Receptor	0.000172434	0.000715929	0.735259	n/a
REACTOME	Beta-catenin independent WNT signaling	0.000177262	0.000735258	0.755845	n/a
WikiPathways	Supression of HMGB1 mediated inflammation by THBD	0.000181289	0.000751231	0.773016	n/a
REACTOME	FGFR1 mutant receptor activation	0.000183551	0.000759865	0.782661	n/a
REACTOME	p38MAPK events	0.000184065	0.000761254	0.784853	n/a
WikiPathways	G Protein Signaling	0.000186089	0.000768879	0.793483	n/a
REACTOME	MAPK1 (ERK2) activation	0.000190323	0.000785612	0.811537	n/a
REACTOME	Signaling by FGFR2	0.00019093	0.000787355	0.814126	n/a
BioCarta	pkc-catalyzed phosphorylation of inhibitory phosphoprotein of myosin phosphatase	0.000194044	0.000799424	0.827404	n/a
REACTOME	EGFR downregulation	0.00019575	0.000805674	0.834678	n/a
BioCarta	mets affect on macrophage differentiation	0.000197904	0.000813754	0.843863	n/a
REACTOME	Cellular response to heat stress	0.000199395	0.000819095	0.85022	n/a
REACTOME	Signaling by the B Cell Receptor (BCR)	0.000201543	0.000827122	0.859379	n/a
WikiPathways	Hematopoietic Stem Cell Gene Regulation by GABP alpha/beta Complex	0.000203962	0.000836244	0.869694	n/a
INOH	Notch	0.000205387	0.000841278	0.87577	n/a
REACTOME	Oncogene Induced Senescence	0.000207038	0.000846414	0.88281	n/a
Spike	DNA damage response and chromatin remodeling	0.000206897	0.00084665	0.882209	n/a
IPAVS	Wnt_Dvl_betaCatenin_Pitx2	0.000207414	0.000847139	0.884413	n/a
PID	Degradation of beta catenin	0.000209011	0.000852845	0.891223	n/a
BioCarta	il 4 signaling	0.000210245	0.00085706	0.896485	n/a
SignaLink2.0	JAK/STAT(core)	0.000212238	0.000864358	0.904983	n/a
BioCarta	multi-step regulation of transcription by pitx2	0.000213613	0.000869128	0.910846	n/a
REACTOME	Signaling by MET	0.000216794	0.000881229	0.92441	n/a
REACTOME	Estrogen-stimulated signaling through PRKCZ	0.000218395	0.000886892	0.931236	n/a
PID	p75(NTR)-mediated signaling	0.000219584	0.000890872	0.936306	n/a
REACTOME	SUMOylation of immune response proteins	0.000222495	0.000901824	0.948719	n/a
IPAVS	Signaling_pathways_controlling_SHF_development	0.000226275	0.000915405	0.964837	n/a
REACTOME	GRB2:SOS provides linkage to MAPK signaling for Integrins	0.000226065	0.000915424	0.963941	n/a
BioCarta	role of -arrestins in the activation and targeting of map kinases	0.000228587	0.000923881	0.974695	n/a
WikiPathways	MECP2 and Associated Rett Syndrome	0.00023034	0.000930085	0.98217	n/a
REACTOME	Cyclin D associated events in G1	0.000230842	0.00093123	0.98431	n/a
REACTOME	G1 Phase	0.000230842	0.00093123	0.98431	n/a
Panther_Pathway	Cytoskeletal_regulation_by_Rho_GTPase	0.000233729	0.000941096	0.99662	n/a
stke	Toll-Like Receptor Pathway	0.000238095	0.000957771	1	n/a
REACTOME	Pre-NOTCH Expression and Processing	0.000240242	0.000965497	1	n/a
REACTOME	Interaction between L1 and Ankyrins	0.00024382	0.000978953	1	n/a
REACTOME	Neuronal System	0.00025186	0.00101028	1	n/a
REACTOME	Neurotransmitter receptors and postsynaptic signal transmission	0.000253671	0.00101659	1	n/a
REACTOME	Disorders of transmembrane transporters	0.000263228	0.0010539	1	n/a
REACTOME	Spry regulation of FGF signaling	0.000268904	0.00107562	1	n/a
PID	Signaling events mediated by the Hedgehog family	0.000271416	0.00108465	1	n/a
REACTOME	Sema3A PAK dependent Axon repulsion	0.000274081	0.00109427	1	n/a
BioCarta	il12 and stat4 dependent signaling pathway in th1 development	0.000276963	0.00110474	1	n/a
WikiPathways	Type 2 papillary renal cell carcinoma	0.000278881	0.00111135	1	n/a
BioCarta	regulation of ck1/cdk5 by type 1 glutamate receptors	0.000280216	0.00111563	1	n/a
REACTOME	JNK (c-Jun kinases) phosphorylation and activation mediated by activated human TAK1	0.000281652	0.0011203	1	n/a
REACTOME	Post-translational protein modification	0.00028214	0.0011212	1	n/a
WikiPathways	Rett syndrome causing genes	0.000286125	0.00113597	1	n/a
WikiPathways	Hippo-Yap signaling	0.000288135	0.00114289	1	n/a
INOH	B cell receptor signaling	0.000289132	0.00114578	1	n/a
REACTOME	Loss of Function of SMAD4 in Cancer	0.000296195	0.00117268	1	n/a
REACTOME	SMAD2/3 MH2 Domain Mutants in Cancer	0.000296195	0.00117268	1	n/a
REACTOME	SMAD4 MH2 Domain Mutants in Cancer	0.000296195	0.00117268	1	n/a
REACTOME	Signaling by WNT in cancer	0.000297797	0.00117575	1	n/a
WikiPathways	Amplification and Expansion of Oncogenic Pathways as Metastatic Traits	0.000299227	0.0011803	1	n/a
BioCarta	regulation of pgc-1a	0.000299969	0.00118213	1	n/a
REACTOME	Signaling by Nuclear Receptors	0.000302592	0.00119137	1	n/a
REACTOME	FOXO-mediated transcription of cell cycle genes	0.000309929	0.00121913	1	n/a
REACTOME	Interleukin receptor SHC signaling	0.000311797	0.00122535	1	n/a
REACTOME	Hemostasis	0.000312349	0.00122639	1	n/a
REACTOME	Smooth Muscle Contraction	0.000315967	0.00123945	1	n/a
REACTOME	G alpha (12/13) signalling events	0.000318476	0.00124814	1	n/a
PID	TRAIL signaling	0.000319389	0.00125057	1	n/a
REACTOME	Signaling by ROBO receptors	0.000320796	0.00125493	1	n/a
BioCarta	double stranded rna induced gene expression	0.000321478	0.00125645	1	n/a
REACTOME	TCF dependent signaling in response to WNT	0.000325572	0.00126664	1	n/a
REACTOME	Insulin-like Growth Factor-2 mRNA Binding Proteins (IGF2BPs/IMPs/VICKZs) bind RNA	0.000326195	0.00126675	1	n/a
REACTOME	Cyclin E associated events during G1/S transition	0.000326159	0.00126777	1	n/a
SMPDB	Abciximab Action Pathway	0.000325216	0.00126873	1	n/a
SMPDB	Eptifibatide Action Pathway	0.000325216	0.00126873	1	n/a
SMPDB	Tirofiban Action Pathway	0.000325216	0.00126873	1	n/a
Panther_Pathway	Angiotensin_II-stimulated_signaling_through_G_proteins_and_beta-arrestin	0.000325003	0.00126906	1	n/a
REACTOME	GPVI-mediated activation cascade	0.000328428	0.00127426	1	n/a
REACTOME	CD28 co-stimulation	0.000329023	0.00127541	1	n/a
WikiPathways	ncRNAs involved in STAT3 signaling in hepatocellular carcinoma	0.000335552	0.00129954	1	n/a
stke	Estrogen Receptor Pathway	0.000335907	0.00129973	1	n/a
REACTOME	SUMOylation of chromatin organization proteins	0.000339823	0.00131369	1	n/a
KEGG	RIG-I-like receptor signaling	0.000345758	0.00133543	1	n/a
REACTOME	p130Cas linkage to MAPK signaling for integrins	0.000349182	0.00134743	1	n/a
BioCarta	transcription regulation by methyltransferase of carm1	0.000363689	0.00140214	1	n/a
BioCarta	how progesterone initiates the oocyte maturation	0.000368607	0.00141982	1	n/a
REACTOME	Notch-HLH transcription	0.000373833	0.00143865	1	n/a
WikiPathways	Inhibition of exosome biogenesis and secretion by Manumycin A in CRPC cells	0.000375087	0.00144217	1	n/a
INOH	JAK STAT MolecularVariation 2	0.000375623	0.00144293	1	n/a
PID	Atypical NF-kappaB	0.000381464	0.00146405	1	n/a
REACTOME	Host Interactions of HIV factors	0.000382529	0.00146682	1	n/a
PharmGKB	Beta_agonist_Beta_blocker_Pathway_Pharmacodynamics	0.000393527	0.00150764	1	n/a
REACTOME	SUMO is transferred from E1 to E2 (UBE2I, UBC9)	0.00039807	0.00152231	1	n/a
REACTOME	RHO GTPases Activate Formins	0.000397936	0.00152316	1	n/a
REACTOME	CD28 dependent PI3K/Akt signaling	0.00040051	0.00152889	1	n/a
stke	Transforming Growth Factor (TGF) beta Pathway	0.000400152	0.0015289	1	n/a
REACTOME	Negative regulation of FGFR3 signaling	0.000401981	0.00153314	1	n/a
WikiPathways	Parkinsons Disease	0.000406798	0.00155012	1	n/a
REACTOME	RSK activation	0.000408636	0.00155574	1	n/a
BioCarta	role of pi3k subunit p85 in regulation of actin organization and cell migration	0.000412892	0.00157054	1	n/a
REACTOME	Defective LFNG causes SCDO3	0.000418284	0.00158963	1	n/a
REACTOME	DDX58/IFIH1-mediated induction of interferon-alpha/beta	0.000421977	0.00160224	1	n/a
WikiPathways	DNA IR-Double Strand Breaks (DSBs) and cellular response via ATM	0.000421977	0.00160224	1	n/a
REACTOME	Interleukin-20 family signaling	0.000423239	0.00160417	1	n/a
PID	Validated transcriptional targets of AP1 family members Fra1 and Fra2	0.000441138	0.00167053	1	n/a
REACTOME	HuR (ELAVL1) binds and stabilizes mRNA	0.000455873	0.00172479	1	n/a
REACTOME	Opioid Signalling	0.000457421	0.00172912	1	n/a
WikiPathways	Type II diabetes mellitus	0.000460931	0.00174084	1	n/a
REACTOME	Costimulation by the CD28 family	0.000465938	0.00175819	1	n/a
REACTOME	TICAM1, RIP1-mediated IKK complex recruitment	0.000478348	0.00180343	1	n/a
REACTOME	Immune System	0.000479807	0.00180733	1	n/a
BioCarta	tnfr2 signaling	0.000482237	0.00181488	1	n/a
BioCarta	ca-calmodulin-dependent protein kinase activation	0.000484431	0.00182153	1	n/a
REACTOME	Nef and signal transduction	0.000486158	0.00182641	1	n/a
KEGG	Serotonergic synapse	0.000494733	0.00185699	1	n/a
IPAVS	Cross_talk_between_the_PI3K_Akt_and_JAK_STAT_pathways_in_acute_opioid_induced_cardioprotection	0.000498548	0.00186966	1	n/a
REACTOME	Dopamine Neurotransmitter Release Cycle	0.000500225	0.00187431	1	n/a
BioCarta	endocytotic role of ndk phosphins and dynamin	0.00050457	0.00188561	1	n/a
SMPDB	Joubert syndrome	0.0005037	0.00188567	1	n/a
SMPDB	Phosphatidylinositol Phosphate Metabolism	0.0005037	0.00188567	1	n/a
BioCarta	nuclear receptors coordinate the activities of chromatin remodeling complexes and coactivators to facilitate initiation of transcription in carcinoma cells	0.000505609	0.00188784	1	n/a
REACTOME	TAK1 activates NFkB by phosphorylation and activation of IKKs complex	0.000511804	0.0019093	1	n/a
WikiPathways	Somatroph axis (GH) and its relationship to dietary restriction and aging	0.000512401	0.00190986	1	n/a
KEGG	Pertussis	0.000514718	0.00191682	1	n/a
PID	Regulation of RAC1 activity	0.000518072	0.00192763	1	n/a
KEGG	Notch signaling	0.000520742	0.00193587	1	n/a
REACTOME	IGF1R signaling cascade	0.000522096	0.00193921	1	n/a
REACTOME	IRS-related events triggered by IGF1R	0.000522096	0.00193921	1	n/a
REACTOME	Deactivation of the beta-catenin transactivating complex	0.000529521	0.00196337	1	n/a
REACTOME	Inhibition of TSC complex formation by PKB	0.000535348	0.00198325	1	n/a
WikiPathways	Metastatic brain tumor	0.000536629	0.00198627	1	n/a
BioCarta	the prc2 complex sets long-term gene silencing through modification of histone tails	0.000541905	0.00200406	1	n/a
WikiPathways	Amyotrophic lateral sclerosis (ALS)	0.000543941	0.00200985	1	n/a
BioCarta	cxcr4 signaling	0.000552122	0.00203831	1	n/a
REACTOME	Cyclin A:Cdk2-associated events at S phase entry	0.000555322	0.00204835	1	n/a
PID	Caspase Cascade in Apoptosis	0.000557934	0.00205621	1	n/a
REACTOME	FRS-mediated FGFR4 signaling	0.00055943	0.00205994	1	n/a
REACTOME	Hedgehog 'on' state	0.000561489	0.00206574	1	n/a
WikiPathways	Alzheimers Disease	0.000563812	0.0020725	1	n/a
REACTOME	p75NTR signals via NF-kB	0.000574167	0.00210874	1	n/a
REACTOME	Erythropoietin activates RAS	0.0005863	0.00214775	1	n/a
REACTOME	APC/C-mediated degradation of cell cycle proteins	0.000586143	0.00215087	1	n/a
REACTOME	Regulation of mitotic cell cycle	0.000586143	0.00215087	1	n/a
Panther_Pathway	Hedgehog_signaling	0.000589306	0.00215691	1	n/a
REACTOME	Chromatin modifying enzymes	0.000598722	0.00218575	1	n/a
REACTOME	Chromatin organization	0.000598722	0.00218575	1	n/a
REACTOME	DAP12 signaling	0.000597924	0.00218658	1	n/a
BioCarta	repression of pain sensation by the transcriptional regulator dream	0.000598445	0.00218661	1	n/a
stke	BMP Signaling Pathway in Stem Cells	0.000608706	0.0022184	1	n/a
BioCarta	attenuation of gpcr signaling	0.000615455	0.00224108	1	n/a
PID	Signaling events mediated by HDAC Class III	0.000623292	0.00226768	1	n/a
REACTOME	Vesicle-mediated transport	0.000627191	0.00227992	1	n/a
BioCarta	chaperones modulate interferon signaling	0.000629389	0.00228596	1	n/a
REACTOME	Signaling by NOTCH1	0.000632059	0.0022937	1	n/a
KEGG	Regulation of lipolysis in adipocytes	0.000634606	0.00230099	1	n/a
REACTOME	Interleukin-6 family signaling	0.000644055	0.00233326	1	n/a
REACTOME	FRS-mediated FGFR3 signaling	0.000649211	0.00234995	1	n/a
PID	Regulation of cytoplasmic and nuclear SMAD2/3 signaling	0.000650383	0.00235219	1	n/a
REACTOME	Uptake and function of anthrax toxins	0.000654802	0.00236617	1	n/a
BioCarta	phospholipase c signaling	0.000663596	0.00239591	1	n/a
WikiPathways	Canonical and Non-canonical Notch signaling	0.000683182	0.00246454	1	n/a
REACTOME	Negative regulation of FGFR4 signaling	0.000684367	0.00246673	1	n/a
PID	FOXM1 transcription factor network	0.000688276	0.00247872	1	n/a
INOH	TLR ECSIT MEKK1 JNK	0.000699828	0.0025182	1	n/a
REACTOME	Signaling by WNT	0.000708377	0.00254681	1	n/a
PID	IL5-mediated signaling events	0.000717036	0.00257577	1	n/a
REACTOME	Disassembly of the destruction complex and recruitment of AXIN to the membrane	0.000725043	0.00260234	1	n/a
WikiPathways	Regulation of toll-like receptor signaling	0.000732622	0.00262733	1	n/a
REACTOME	Non-integrin membrane-ECM interactions	0.000735447	0.00263525	1	n/a
REACTOME	TP53 Regulates Transcription of Cell Cycle Genes	0.000748293	0.00267903	1	n/a
WikiPathways	ATM Signaling	0.000750079	0.00268317	1	n/a
REACTOME	Regulation of KIT signaling	0.000754197	0.00269338	1	n/a
REACTOME	Transmission across Chemical Synapses	0.000753598	0.0026935	1	n/a
REACTOME	Interleukin-27 signaling	0.000760964	0.00271527	1	n/a
BioCarta	thrombin signaling and protease-activated receptors	0.000762053	0.00271688	1	n/a
REACTOME	EGFR Transactivation by Gastrin	0.000763566	0.00272	1	n/a
REACTOME	TRAF6 mediated NF-kB activation	0.000773124	0.00275175	1	n/a
REACTOME	TNFR1-mediated ceramide production	0.000774927	0.00275587	1	n/a
Panther_Pathway	Alzheimer_disease_presenilin	0.000781255	0.00277606	1	n/a
BioCarta	pelp1 modulation of estrogen receptor activity	0.000784094	0.00278383	1	n/a
REACTOME	Interleukin-1 family signaling	0.000786315	0.00278939	1	n/a
REACTOME	Downregulation of ERBB4 signaling	0.000791335	0.00280486	1	n/a
REACTOME	Signaling by FGFR2 in disease	0.000797069	0.00282284	1	n/a
REACTOME	Signaling by Type 1 Insulin-like Growth Factor 1 Receptor (IGF1R)	0.000797069	0.00282284	1	n/a
BioCarta	b cell survival	0.000815804	0.0028844	1	n/a
REACTOME	Interleukin-6 signaling	0.00082306	0.00290765	1	n/a
PID	Regulation of CDC42 activity	0.000841441	0.00297012	1	n/a
Panther_Pathway	Axon_guidance_mediated_by_netrin	0.000841441	0.00297012	1	n/a
REACTOME	APC-Cdc20 mediated degradation of Nek2A	0.000844772	0.00297695	1	n/a
EHMN	Glycine, serine, alanine and threonine metabolism	0.000858213	0.00301932	1	n/a
REACTOME	Reelin signalling	0.000858213	0.00301932	1	n/a
PID	C-MYB transcription factor network	0.000857861	0.00302058	1	n/a
REACTOME	Role of ABL in ROBO-SLIT signaling	0.000862157	0.0030282	1	n/a
WikiPathways	Robo4 and VEGF Signaling Pathways Crosstalk	0.000865667	0.00303803	1	n/a
REACTOME	Recycling pathway of L1	0.000870675	0.00305309	1	n/a
REACTOME	Transport of Mature mRNAs Derived from Intronless Transcripts	0.000876537	0.0030686	1	n/a
REACTOME	Insulin receptor signalling cascade	0.000876329	0.00307039	1	n/a
REACTOME	CREB phosphorylation	0.00088276	0.00308785	1	n/a
WikiPathways	Spinal Cord Injury	0.000884088	0.00308996	1	n/a
REACTOME	Transcriptional regulation of pluripotent stem cells	0.000894375	0.0031208	1	n/a
PID	BMP receptor signaling	0.000894035	0.00312217	1	n/a
Spike	TLR Signaling	0.000913196	0.00318387	1	n/a
REACTOME	CLEC7A (Dectin-1) signaling	0.000949045	0.00330615	1	n/a
RB-Pathways	APC_module	0.000961109	0.00334544	1	n/a
REACTOME	Regulation of mRNA stability by proteins that bind AU-rich elements	0.000966882	0.00336279	1	n/a
REACTOME	TCR signaling	0.000978616	0.00340083	1	n/a
REACTOME	NF-kB is activated and signals survival	0.000992636	0.00344394	1	n/a
PID	Syndecan-4-mediated signaling events	0.000991951	0.00344436	1	n/a
REACTOME	CRMPs in Sema3A signaling	0.00100369	0.00347946	1	n/a
PID	IL1-mediated signaling events	0.00100861	0.00349367	1	n/a
REACTOME	Transport of Mature mRNA Derived from an Intronless Transcript	0.00102012	0.00353068	1	n/a
stke	STAT3 Pathway	0.00102012	0.00353068	1	n/a
SignaLink2.0	NHR(core)	0.00103663	0.003582	1	n/a
REACTOME	IKK complex recruitment mediated by RIP1	0.00103837	0.00358511	1	n/a
INOH	Hedgehog	0.00107111	0.00369516	1	n/a
REACTOME	Signaling by Hedgehog	0.00107433	0.00370327	1	n/a
BioCarta	ifn gamma signaling	0.0010789	0.00371602	1	n/a
REACTOME	Signaling by Erythropoietin	0.00108789	0.00374396	1	n/a
REACTOME	Regulation of PTEN gene transcription	0.00109715	0.00377278	1	n/a
REACTOME	TFAP2 (AP-2) family regulates transcription of cell cycle factors	0.0011007	0.00378194	1	n/a
REACTOME	Regulation of TP53 Activity through Acetylation	0.00110839	0.00380529	1	n/a
WikiPathways	ID signaling	0.00111325	0.0038189	1	n/a
REACTOME	Downstream signaling of activated FGFR1	0.00111701	0.00382872	1	n/a
REACTOME	Neurophilin interactions with VEGF and VEGFR	0.00112305	0.00384633	1	n/a
REACTOME	PI3K/AKT activation	0.0011295	0.00386532	1	n/a
PID	a4b7 Integrin signaling	0.00113832	0.00389238	1	n/a
REACTOME	DARPP-32 events	0.00116816	0.00399121	1	n/a
KEGG	ECM-receptor interaction	0.0011714	0.00399908	1	n/a
INOH	BMP signaling Dro	0.00118376	0.00403804	1	n/a
REACTOME	PTK6 Activates STAT3	0.00119664	0.00407872	1	n/a
SIGNOR2.0	SIGNOR-IL1R	0.0012018	0.00409303	1	n/a
REACTOME	MET receptor recycling	0.00120342	0.00409528	1	n/a
REACTOME	RUNX3 regulates BCL2L11 (BIM) transcription	0.00121606	0.00413499	1	n/a
KEGG	Amyotrophic lateral sclerosis (ALS)	0.00122119	0.00414913	1	n/a
WikiPathways	Hematopoietic Stem Cell Differentiation	0.00123026	0.00417662	1	n/a
WikiPathways	Ovarian Infertility Genes	0.0012396	0.00420163	1	n/a
WikiPathways	LncRNA-mediated mechanisms of therapeutic resistance	0.00123878	0.00420219	1	n/a
REACTOME	TGFBR2 MSI Frameshift Mutants in Cancer	0.00124876	0.00422932	1	n/a
PID	IL23-mediated signaling events	0.00126043	0.00426546	1	n/a
REACTOME	Estrogen-dependent gene expression	0.00126497	0.00427742	1	n/a
REACTOME	Mitotic Prometaphase	0.00127334	0.00430232	1	n/a
REACTOME	Condensation of Prometaphase Chromosomes	0.00131478	0.00443881	1	n/a
REACTOME	Glutamate Neurotransmitter Release Cycle	0.00132041	0.00445429	1	n/a
BioCarta	anthrax toxin mechanism of action	0.00132984	0.00448256	1	n/a
REACTOME	PTK6 Regulates Proteins Involved in RNA Processing	0.00132984	0.00448256	1	n/a
REACTOME	Uptake and actions of bacterial toxins	0.00133267	0.00448501	1	n/a
REACTOME	Regulation of gene expression by Hypoxia-inducible Factor	0.00135548	0.00455458	1	n/a
INOH	CD4 T cell receptor signaling-NFkB cascade	0.00135514	0.00455703	1	n/a
REACTOME	Regulation of expression of SLITs and ROBOs	0.00135772	0.00455852	1	n/a
RB-Pathways	rb_map	0.00136908	0.00459304	1	n/a
REACTOME	Regulation of TP53 Activity through Methylation	0.00137683	0.00461541	1	n/a
NetPath	FSH	0.00137991	0.0046221	1	n/a
REACTOME	Antigen processing: Ubiquitination & Proteasome degradation	0.0013977	0.00467802	1	n/a
WikiPathways	Insulin signalling in human adipocytes (diabetic condition)	0.00140095	0.00468522	1	n/a
WikiPathways	Insulin signalling in human adipocytes (normal condition)	0.00140095	0.00468522	1	n/a
PID	Beta3 integrin cell surface interactions	0.00140986	0.00470763	1	n/a
RB-Pathways	cycA2_CDK2_module	0.0014263	0.0047588	1	n/a
PharmGKB	Anti_diabetic_Drug_Potassium_Channel_Inhibitors_Pathway_Pharmacodynamics	0.00143495	0.00478391	1	n/a
REACTOME	Activation of APC/C and APC/C:Cdc20 mediated degradation of mitotic proteins	0.00144204	0.0048038	1	n/a
WikiPathways	Retinoblastoma Gene in Cancer	0.00146418	0.00487374	1	n/a
WikiPathways	Mammary gland development pathway - Puberty (Stage 2 of 4)	0.0014752	0.00490659	1	n/a
PID	C-MYC	0.00147919	0.00491603	1	n/a
KEGG	mRNA surveillance	0.00148977	0.00494734	1	n/a
KEGG	p53 signaling	0.00153151	0.00508199	1	n/a
REACTOME	Transcriptional Regulation by E2F6	0.0015652	0.00518571	1	n/a
PID	E2F transcription factor network	0.0015644	0.00518709	1	n/a
WikiPathways	Oligodendrocyte Specification and differentiation(including remyelination), leading to Myelin Components for CNS	0.00157859	0.00522602	1	n/a
BioCarta	rb tumor suppressor/checkpoint signaling in response to dna damage	0.00158008	0.00522689	1	n/a
NetPath	Hedgehog	0.00159413	0.00526928	1	n/a
KEGG	Phosphatidylinositol signaling system	0.00159555	0.00526989	1	n/a
REACTOME	Activation of SMO	0.00159828	0.00527482	1	n/a
REACTOME	SHC1 events in EGFR signaling	0.00160158	0.00528162	1	n/a
REACTOME	SHC-mediated cascade:FGFR3	0.00161927	0.0053276	1	n/a
REACTOME	Signaling by FGFR3 in disease	0.00161767	0.00533056	1	n/a
REACTOME	Signaling by FGFR3 point mutants in cancer	0.00161767	0.00533056	1	n/a
IPAVS	Regulation of BetaAR turnover via desensitization and sequestration mechanism	0.00162336	0.00533694	1	n/a
REACTOME	NRAGE signals death through JNK	0.00164149	0.00539238	1	n/a
REACTOME	SUMOylation of ubiquitinylation proteins	0.00164716	0.00540684	1	n/a
REACTOME	CLEC7A (Dectin-1) induces NFAT activation	0.00165044	0.00541344	1	n/a
REACTOME	Calcineurin activates NFAT	0.00165044	0.00541344	1	n/a
REACTOME	Signaling by Insulin receptor	0.00166989	0.00546883	1	n/a
UniProt_Pathways	Protein modification; protein ubiquitination	0.00168753	0.00552235	1	n/a
REACTOME	Antagonism of Activin by Follistatin	0.00170675	0.00557669	1	n/a
REACTOME	SUMO is conjugated to E1 (UBA2:SAE1)	0.00170675	0.00557669	1	n/a
KEGG	Apoptosis - multiple species	0.00170592	0.00557825	1	n/a
REACTOME	Erythropoietin activates Phosphoinositide-3-kinase (PI3K)	0.00171629	0.00559928	1	n/a
WikiPathways	Lung fibrosis	0.00171851	0.00560224	1	n/a
REACTOME	Negative regulation of FGFR1 signaling	0.00172125	0.0056026	1	n/a
PID	ATM	0.00172039	0.00560408	1	n/a
REACTOME	TFAP2 (AP-2) family regulates transcription of other transcription factors	0.00172627	0.00561466	1	n/a
PID	PLK1 signaling events	0.00172858	0.00561788	1	n/a
REACTOME	G1/S DNA Damage Checkpoints	0.00174044	0.00565212	1	n/a
REACTOME	Regulation of IFNG signaling	0.00174723	0.00566985	1	n/a
REACTOME	NOTCH1 Intracellular Domain Regulates Transcription	0.00175483	0.00569019	1	n/a
REACTOME	RIP-mediated NFkB activation via ZBP1	0.0017616	0.0057078	1	n/a
BioCarta	cyclin e destruction	0.00176504	0.00571027	1	n/a
RB-Pathways	CycD1_CDK4-6_module	0.00176431	0.00571224	1	n/a
REACTOME	Downstream signaling events of B Cell Receptor (BCR)	0.00180431	0.00583289	1	n/a
stke	Hedgehog Signaling Pathway	0.00181538	0.00586423	1	n/a
REACTOME	The role of Nef in HIV-1 replication and disease pathogenesis	0.00181678	0.00586431	1	n/a
REACTOME	Degradation of beta-catenin by the destruction complex	0.0018336	0.00591412	1	n/a
REACTOME	Interleukin-35 Signalling	0.0018544	0.00597669	1	n/a
REACTOME	Adaptive Immune System	0.00187906	0.0060516	1	n/a
INOH	GPCR signaling-G alpha s PKA and ERK	0.00188296	0.00605958	1	n/a
REACTOME	ZBP1(DAI) mediated induction of type I IFNs	0.00188668	0.00606697	1	n/a
INOH	TPO signaling	0.00193815	0.00622779	1	n/a
REACTOME	Negative regulation of FGFR2 signaling	0.00195643	0.00628179	1	n/a
REACTOME	Protein-protein interactions at synapses	0.00196079	0.00629105	1	n/a
INOH	GPCR signaling-G alpha q	0.00196635	0.00630415	1	n/a
INOH	IL-1 JNK	0.00197696	0.0063334	1	n/a
INOH	TLR JNK	0.00197696	0.0063334	1	n/a
SignaLink2.0	JAK/STAT(non-core)	0.00198155	0.00633858	1	n/a
WikiPathways	White fat cell differentiation	0.00199662	0.006382	1	n/a
PID	IL27-mediated signaling events	0.00202456	0.00646646	1	n/a
KEGG	Inflammatory bowel disease (IBD)	0.00202708	0.00646966	1	n/a
REACTOME	SEMA3A-Plexin repulsion signaling by inhibiting Integrin adhesion	0.00204359	0.00651748	1	n/a
WikiPathways	Nuclear Receptors	0.00205564	0.00654612	1	n/a
BioCarta	caspase cascade in apoptosis	0.00205733	0.00654661	1	n/a
REACTOME	TP53 Regulates Metabolic Genes	0.00205496	0.00654884	1	n/a
Panther_Pathway	Metabotropic_glutamate_receptor_group_III	0.00206257	0.00655839	1	n/a
REACTOME	Downstream signaling of activated FGFR2	0.00209266	0.00664911	1	n/a
REACTOME	MET activates RAS signaling	0.00211338	0.00669996	1	n/a
REACTOME	SHC1 events in ERBB4 signaling	0.00211338	0.00669996	1	n/a
WikiPathways	miRNA targets in ECM and membrane receptors	0.00211338	0.00669996	1	n/a
UniProt_Pathways	Protein modification; protein sumoylation	0.00211254	0.00670228	1	n/a
WikiPathways	TLR4 Signaling and Tolerance	0.0021121	0.00670588	1	n/a
WikiPathways	Tumor suppressor activity of SMARCB1	0.00212273	0.00671463	1	n/a
REACTOME	WNT5A-dependent internalization of FZD4	0.00215708	0.00681823	1	n/a
KEGG	Insulin secretion	0.00216364	0.0068339	1	n/a
PID	Syndecan-1-mediated signaling events	0.0021753	0.00686564	1	n/a
WikiPathways	Regulation of Wnt/B-catenin Signaling by Small Molecule Compounds	0.00218356	0.00688661	1	n/a
WikiPathways	DNA IR-damage and cellular response via ATR	0.00224326	0.00706967	1	n/a
REACTOME	Infectious disease	0.00224583	0.00707254	1	n/a
WikiPathways	Canonical NF-KB	0.00230632	0.00725767	1	n/a
REACTOME	Regulation of RAS by GAPs	0.00231265	0.00726152	1	n/a
WikiPathways	Overview of nanoparticle effects	0.00231527	0.00726439	1	n/a
REACTOME	Cilium Assembly	0.00231202	0.00726489	1	n/a
REACTOME	Signaling by Activin	0.002312	0.00727018	1	n/a
KEGG	Aldosterone synthesis and secretion	0.00233661	0.00732596	1	n/a
REACTOME	Downstream TCR signaling	0.00235446	0.0073765	1	n/a
REACTOME	APC/C:Cdc20 mediated degradation of mitotic proteins	0.00237105	0.00742302	1	n/a
REACTOME	Signaling by NOTCH4	0.00237506	0.00743012	1	n/a
REACTOME	G2 Phase	0.00238036	0.00743579	1	n/a
REACTOME	Transport of Mature Transcript to Cytoplasm	0.00237988	0.00743974	1	n/a
REACTOME	RUNX2 regulates bone development	0.00239614	0.00747961	1	n/a
WikiPathways	Nuclear Receptors Meta-Pathway	0.00240129	0.0074902	1	n/a
REACTOME	Downstream signaling of activated FGFR4	0.00241495	0.0075273	1	n/a
WikiPathways	Fibrin Complement Receptor 3 Signaling	0.00243613	0.00758777	1	n/a
KEGG	Hypertrophic cardiomyopathy (HCM)	0.00243795	0.0075879	1	n/a
REACTOME	p53-Dependent G1 DNA Damage Response	0.00246	0.00765094	1	n/a
REACTOME	p53-Dependent G1/S DNA damage checkpoint	0.00246	0.00765094	1	n/a
BioCarta	acetylation and deacetylation of rela in nucleus	0.00250583	0.00778213	1	n/a
REACTOME	RORA activates gene expression	0.00252966	0.00785042	1	n/a
REACTOME	Beta-catenin phosphorylation cascade	0.00260254	0.00807071	1	n/a
BioCarta	p53 signaling	0.00261384	0.00809986	1	n/a
REACTOME	TBC/RABGAPs	0.00261972	0.00811219	1	n/a
REACTOME	Misspliced GSK3beta mutants stabilize beta-catenin	0.00265428	0.00821324	1	n/a
REACTOME	S33 mutants of beta-catenin aren't phosphorylated	0.00265428	0.00821324	1	n/a
REACTOME	S37 mutants of beta-catenin aren't phosphorylated	0.00265428	0.00821324	1	n/a
REACTOME	S45 mutants of beta-catenin aren't phosphorylated	0.00265428	0.00821324	1	n/a
REACTOME	T41 mutants of beta-catenin aren't phosphorylated	0.00265428	0.00821324	1	n/a
REACTOME	phosphorylation site mutants of CTNNB1 are not targeted to the proteasome by the destruction complex	0.00265428	0.00821324	1	n/a
REACTOME	Regulation of TP53 Activity through Association with Co-factors	0.00269515	0.00830355	1	n/a
RB-Pathways	E2F4-5_module	0.00269829	0.00830723	1	n/a
REACTOME	AMER1 mutants destabilize the destruction complex	0.0027146	0.00835141	1	n/a
REACTOME	APC truncation mutants have impaired AXIN binding	0.0027146	0.00835141	1	n/a
REACTOME	AXIN missense mutants destabilize the destruction complex	0.0027146	0.00835141	1	n/a
REACTOME	AXIN mutants destabilize the destruction complex, activating WNT signaling	0.0027146	0.00835141	1	n/a
REACTOME	Truncations of AMER1 destabilize the destruction complex	0.0027146	0.00835141	1	n/a
REACTOME	truncated APC mutants destabilize the destruction complex	0.0027146	0.00835141	1	n/a
BioCarta	cystic fibrosis transmembrane conductance regulator (cftr) and beta 2 adrenergic receptor (b2ar)	0.00274007	0.00838741	1	n/a
REACTOME	Regulation of APC/C activators between G1/S and early anaphase	0.00273854	0.00838875	1	n/a
REACTOME	TCF7L2 mutants don't bind CTBP	0.0027905	0.00852953	1	n/a
RB-Pathways	CycE1_CDK2_module	0.00278998	0.00853406	1	n/a
REACTOME	Synthesis of bile acids and bile salts via 7alpha-hydroxycholesterol	0.00281956	0.00861218	1	n/a
WikiPathways	NAD metabolism, sirtuins and aging	0.00283991	0.00866813	1	n/a
KEGG	Dilated cardiomyopathy (DCM)	0.00284423	0.0086751	1	n/a
WikiPathways	The effect of progerin on the involved genes in Hutchinson-Gilford Progeria Syndrome	0.00285961	0.00871578	1	n/a
REACTOME	RUNX1 regulates transcription of genes involved in differentiation of HSCs	0.00286835	0.00873617	1	n/a
REACTOME	GRB2 events in ERBB2 signaling	0.00288548	0.00878207	1	n/a
stke	Mitochondrial Pathway of Apoptosis: Multidomain Bcl-2 Family	0.00289006	0.00878974	1	n/a
WikiPathways	Interactions between immune cells and microRNAs in tumor microenvironment	0.00289459	0.00879724	1	n/a
REACTOME	Generation of second messenger molecules	0.00295285	0.00895516	1	n/a
REACTOME	G2/M Checkpoints	0.00294913	0.00895662	1	n/a
REACTOME	SHC1 events in ERBB2 signaling	0.00295259	0.00896074	1	n/a
REACTOME	p75NTR recruits signalling complexes	0.00299513	0.00907693	1	n/a
REACTOME	FRS-mediated FGFR2 signaling	0.00303252	0.00918371	1	n/a
Panther_Pathway	Notch_signaling	0.00306316	0.00926992	1	n/a
REACTOME	Cargo recognition for clathrin-mediated endocytosis	0.00311717	0.00941999	1	n/a
REACTOME	Activation of gene expression by SREBF (SREBP)	0.00311665	0.0094251	1	n/a
REACTOME	Transcriptional regulation by RUNX2	0.00312191	0.00942764	1	n/a
KEGG	Gastric acid secretion	0.003137	0.00945981	1	n/a
WikiPathways	Caloric restriction and aging	0.00313616	0.00946397	1	n/a
REACTOME	Regulation of PTEN stability and activity	0.00316961	0.00955139	1	n/a
PID	Alpha6 beta4 integrin-ligand interactions	0.00318477	0.0095903	1	n/a
KEGG	Circadian entrainment	0.00322763	0.0097125	1	n/a
RB-Pathways	CycC_CDK3_module	0.00327661	0.00985294	1	n/a
INOH	IL-1 p38	0.00333318	0.010016	1	n/a
KEGG	Prion diseases	0.00333854	0.010018	1	n/a
WikiPathways	Inflammatory Response	0.00333854	0.010018	1	n/a
REACTOME	Mitophagy	0.00333752	0.010022	1	n/a
WikiPathways	Dopaminergic Neurogenesis	0.00339496	0.0101587	1	n/a
REACTOME	Recruitment and ATM-mediated phosphorylation of repair and signaling proteins at DNA double strand breaks	0.00339183	0.0101636	1	n/a
REACTOME	FRS-mediated FGFR1 signaling	0.00339452	0.0101645	1	n/a
PID	Rapid glucocorticoid signaling	0.00341576	0.0102137	1	n/a
REACTOME	Activated NOTCH1 Transmits Signal to the Nucleus	0.00345909	0.0103361	1	n/a
REACTOME	Loss of MECP2 binding ability to 5mC-DNA	0.00345909	0.0103361	1	n/a
REACTOME	Loss of function of MECP2 in Rett syndrome	0.00345909	0.0103361	1	n/a
REACTOME	Pervasive developmental disorders	0.00345909	0.0103361	1	n/a
REACTOME	Innate Immune System	0.00350178	0.0104344	1	n/a
KEGG	NOD-like receptor signaling	0.00351841	0.0104693	1	n/a
WikiPathways	Photodynamic therapy-induced HIF-1 survival signaling	0.00351677	0.0104717	1	n/a
HumanCyc	superpathway of inositol phosphate compounds	0.0035728	0.0106237	1	n/a
REACTOME	YAP1- and WWTR1 (TAZ)-stimulated gene expression	0.00360212	0.0107034	1	n/a
REACTOME	SHC-mediated cascade:FGFR4	0.00361374	0.0107305	1	n/a
WikiPathways	miRNAs involvement in the immune response in sepsis	0.00362917	0.0107688	1	n/a
REACTOME	PI-3K cascade:FGFR1	0.00364135	0.0107974	1	n/a
INOH	TLR p38	0.00366983	0.0108743	1	n/a
REACTOME	Nuclear Receptor transcription	0.00368288	0.0109054	1	n/a
REACTOME	SUMOylation of transcription factors	0.00369912	0.0109459	1	n/a
REACTOME	IRS-mediated signalling	0.00372778	0.0110154	1	n/a
Spike	Apoptosis	0.00372653	0.0110194	1	n/a
BioCarta	lck and fyn tyrosine kinases in initiation of tcr activation	0.00378851	0.0111871	1	n/a
REACTOME	Activated NTRK2 signals through FRS2 and FRS3	0.00382985	0.0113014	1	n/a
PID	Validated nuclear estrogen receptor beta network	0.00385326	0.0113626	1	n/a
REACTOME	SLC transporter disorders	0.00385862	0.0113705	1	n/a
REACTOME	DAP12 interactions	0.00389413	0.0114672	1	n/a
REACTOME	Signaling by NTRK3 (TRKC)	0.00389919	0.0114742	1	n/a
PharmGKB	Peginterferon_alpha_2a_Peginterferon_alpha_2b_Pathway_Hepatocyte_Pharmacodynamics	0.00393261	0.0115646	1	n/a
REACTOME	SHC-mediated cascade:FGFR1	0.00396391	0.0116486	1	n/a
stke	Mitochondrial Pathway of Apoptosis: Antiapoptotic Bcl-2 Family	0.0039679	0.0116523	1	n/a
BioCarta	cd40l signaling	0.00397355	0.0116609	1	n/a
Spike	DNA damage induced G1-S checkpoint	0.00398851	0.0116887	1	n/a
REACTOME	SUMOylation of DNA damage response and repair proteins	0.00398779	0.0116946	1	n/a
WikiPathways	Striated Muscle Contraction	0.00401942	0.0117712	1	n/a
REACTOME	ARMS-mediated activation	0.00403169	0.011799	1	n/a
WikiPathways	SRF and miRs in Smooth Muscle Differentiation and Proliferation	0.00403169	0.011799	1	n/a
WikiPathways	Transcriptional cascade regulating adipogenesis	0.00405573	0.0118531	1	n/a
REACTOME	Ca-dependent events	0.0040775	0.0119085	1	n/a
REACTOME	Serotonin Neurotransmitter Release Cycle	0.00408689	0.0119278	1	n/a
WikiPathways	Ethanol effects on histone modifications	0.00409447	0.0119417	1	n/a
REACTOME	Antiviral mechanism by IFN-stimulated genes	0.00413634	0.0120556	1	n/a
REACTOME	HHAT G278V abrogates palmitoylation of Hh-Np	0.0041815	0.0121789	1	n/a
REACTOME	RUNX3 regulates WNT signaling	0.00421285	0.0122618	1	n/a
KEGG	Arrhythmogenic right ventricular cardiomyopathy (ARVC)	0.00428038	0.0124499	1	n/a
REACTOME	G2/M DNA replication checkpoint	0.00433356	0.012596	1	n/a
WikiPathways	Hair Follicle Development: Cytodifferentiation (Part 3 of 3)	0.00437741	0.0127148	1	n/a
WikiPathways	Target Of Rapamycin (TOR) Signaling	0.00442992	0.0128585	1	n/a
REACTOME	Class I MHC mediated antigen processing & presentation	0.00445301	0.0129168	1	n/a
REACTOME	InlB-mediated entry of Listeria monocytogenes into host cell	0.00446158	0.0129328	1	n/a
REACTOME	PCP/CE	0.00446789	0.0129423	1	n/a
REACTOME	Processing and activation of SUMO	0.0045539	0.0131825	1	n/a
BioCarta	skeletal muscle hypertrophy is regulated via akt-mtor	0.00456185	0.0131966	1	n/a
stke	T Cell Signal Transduction	0.00461054	0.0133284	1	n/a
WikiPathways	NO/cGMP/PKG mediated Neuroprotection	0.00462189	0.0133521	1	n/a
REACTOME	AURKA Activation by TPX2	0.0046473	0.0134164	1	n/a
REACTOME	Metabolism of proteins	0.00471122	0.0135918	1	n/a
REACTOME	DNA Double Strand Break Response	0.00476855	0.0137479	1	n/a
BioCarta	hypoxia-inducible factor in the cardivascular system	0.00479368	0.013811	1	n/a
RB-Pathways	p27_p21_module	0.00490173	0.0141127	1	n/a
REACTOME	ERKs are inactivated	0.00490773	0.0141205	1	n/a
REACTOME	Negative regulators of DDX58/IFIH1 signaling	0.00491734	0.0141386	1	n/a
REACTOME	Regulation of PTEN localization	0.00517915	0.0148813	1	n/a
WikiPathways	Oxidative Damage	0.00525871	0.0150998	1	n/a
INOH	GPCR signaling-G alpha s Epac and ERK	0.00526833	0.0151172	1	n/a
REACTOME	Laminin interactions	0.00529756	0.0151909	1	n/a
REACTOME	Downstream signaling of activated FGFR3	0.00536879	0.0153848	1	n/a
REACTOME	PI-3K cascade:FGFR3	0.00544506	0.0155928	1	n/a
KEGG	Endocrine and other factor-regulated calcium reabsorption	0.0055548	0.0158964	1	n/a
REACTOME	PECAM1 interactions	0.00565069	0.01616	1	n/a
REACTOME	Vpr-mediated nuclear import of PICs	0.00568394	0.0162442	1	n/a
HumanCyc	terminal <i>O</i>-glycans residues modification	0.00568824	0.0162456	1	n/a
NetPath	RANKL	0.00571268	0.0162936	1	n/a
INOH	JAK STAT MolecularVariation 1	0.00571013	0.0162972	1	n/a
INOH	IFN gamma signaling	0.00574078	0.0163628	1	n/a
WikiPathways	Role of Osx and miRNAs in tooth development	0.00589938	0.0168036	1	n/a
REACTOME	RAS signaling downstream of NF1 loss-of-function variants	0.00592407	0.0168626	1	n/a
REACTOME	IRAK1 recruits IKK complex	0.00597899	0.0170076	1	n/a
[truncated: 335 more rows]

## Sheet: pathDIP - PAP
UniProt	Gene Symbol	Entrez Gene	Pathway Source	Pathway Name	Interactions	Partners	COUNT_PTH_MEMBERS_IN_ALL_PPIS	COUNT_PARTNERS_IN_THIS_PATHWAY	Proteins (Uniprot IDs) In This Pathway	PATHWAY_MEMBER	p-value	FDR
[truncated: 136,435 more rows]

[truncated: 2 more sheets: pathDIP - matrix, IID]
